# Supplementary material for: The Arabidopsis PHD-finger protein EDM2 has multiple roles in balancing NLR immune receptor gene expression
Source: PLoS Genet. 2020 Sep 14;16(9):e1008993. doi: 10.1371/journal.pgen.1008993 (PMC7529245; doi:10.1371/journal.pgen.1008993)
Supplement: S1 Table — (XLSX) [file pgen.1008993.s021.xlsx]

## Sheet: S1 Table
S1 Table. List of genes that show significant H3K9me2 changes in edm2-2 identified by ChIP-seq
geneID	baseMean	log2FoldChange	lfcSE	stat	pval	padj	length	description
AT4G02660	4343.71	3.97806	0.0687591	57.855	0	0	14827	Beige/BEACH and WD40 domain-containing protein
AT5G55390	1875.24	3.79406	0.0893645	42.456	0	0	6868	ENHANCED DOWNY MILDEW 2
AT5G40820	2559	3.50709	0.0782248	44.8334	0	0	11170	Ataxia telangiectasia-mutated and RAD3-like protein
AT4G39420	2661.1	3.10123	0.0728107	42.593	0	0	16022	spatacsin carboxy-terminus protein
AT4G22970	1684.52	2.95837	0.0882635	33.5175	2.67753e-246	2.99365e-242	10291	separase
AT3G01345	425.662	2.93594	0.309101	9.49833	2.1328e-21	4.42961e-19	1611	Expressed protein
AT5G14020	458.514	2.87228	0.139437	20.5991	2.7966e-94	6.05185e-91	2746	Endosomal targeting BRO1-like domain-containing protein
AT4G32820	1512.52	2.82151	0.0850326	33.1815	1.99131e-241	1.90836e-237	10493	Tetratricopeptide repeat (TPR)-like superfamily protein
AT4G18600	1233.38	2.78795	0.0935055	29.8159	2.4335e-195	1.81388e-191	7912	SCAR family protein
AT1G63020	1128.92	2.77263	0.0952661	29.1041	3.18771e-186	1.94404e-182	7904	nuclear RNA polymerase D1A
AT2G25050	580.086	2.72089	0.123304	22.0665	6.6395e-108	1.78162e-104	6875	actin-binding FH2 (formin 2) family protein
AT3G55160	1079.05	2.63393	0.0949813	27.731	2.95259e-169	1.6506e-165	8124	thyroid adenoma-associated-like protein
AT1G67120	3411.27	2.62149	0.0720826	36.3679	1.37084e-289	1.83923e-285	26210	midasin-like protein
AT4G10120	867.138	2.56602	0.106721	24.0442	9.59945e-128	3.78805e-124	6180	Sucrose-phosphate synthase family protein
AT1G07887	94.9629	2.55192	0.250253	10.1974	2.03715e-24	5.04281e-22	1038	Natural antisense transcript overlaps with AT1G53480
AT4G27010	1353.24	2.53814	0.0863128	29.4063	4.55869e-190	3.05815e-186	10465	ribosome 60S biogenesis amino-terminal protein
AT1G55860	932.462	2.53338	0.100554	25.1941	4.64904e-140	2.07917e-136	13368	LOW protein: E3 ubiquitin ligase-like protein
AT5G63930	611.906	2.53255	0.11778	21.5023	1.48226e-102	3.68282e-99	4934	Leucine-rich repeat protein kinase family protein
AT5G09950	457.968	2.45718	0.132266	18.5776	4.87607e-77	7.26903e-74	3755	Tetratricopeptide repeat (TPR)-like superfamily protein
AT3G60240	826.358	2.45528	0.105886	23.1879	6.03045e-119	1.83885e-115	6848	eukaryotic translation initiation factor 4G
AT5G23110	2137.87	2.39692	0.0742736	32.2715	1.75569e-228	1.47224e-224	17575	Zinc finger, C3HC4 type (RING finger) family protein
AT4G11130	480.875	2.36578	0.13588	17.4108	6.83185e-68	8.33286e-65	4183	RNA-dependent RNA polymerase 2
AT1G04700	530.371	2.35296	0.124897	18.8392	3.60676e-79	5.90136e-76	4861	PB1 domain-containing protein tyrosine kinase
AT5G08360	179.53	2.34899	0.193965	12.1104	9.30185e-34	3.56575e-31	1434	Stu1, putative (DUF789)
AT3G44006	122.207	2.34896	0.224225	10.4759	1.11466e-25	2.88709e-23	704	hypothetical protein
AT4G21520	344.065	2.32905	0.154073	15.1165	1.25972e-51	9.94199e-49	3142	Transducin/WD40 repeat-like superfamily protein
AT2G04860	261.086	2.28127	0.167971	13.5813	5.1666e-42	2.9879e-39	2139	Tetratricopeptide repeat (TPR)-like superfamily protein
AT2G19120	637.985	2.26877	0.115997	19.5589	3.46223e-85	6.45167e-82	5873	P-loop containing nucleoside triphosphate hydrolases superfamily protein
AT3G43920	975.345	2.24107	0.0975026	22.9847	6.63393e-117	1.93492e-113	7472	dicer-like 3
AT1G67500	978.153	2.2392	0.0953469	23.4848	5.83321e-122	2.05955e-118	9632	recovery protein 3
AT2G31902	1051	2.22518	0.0933765	23.8302	1.62678e-125	6.06283e-122	9508	Natural antisense transcript overlaps with AT2G31900
AT5G49830	498.676	2.21501	0.127809	17.3306	2.76279e-67	3.25156e-64	4670	exocyst complex component 84B
AT3G45870	216.666	2.19109	0.177104	12.3718	3.71475e-35	1.52884e-32	1893	nodulin MtN21 /EamA-like transporter family protein
AT4G10260	160.403	2.17009	0.202233	10.7306	7.31027e-27	2.00985e-24	1412	pfkB-like carbohydrate kinase family protein
AT1G77460	807.719	2.16805	0.104201	20.8064	3.78704e-96	8.46832e-93	8348	CELLULOSE SYNTHASE INTERACTIVE 3
AT1G59660	553.264	2.16513	0.128855	16.8029	2.32476e-63	2.55663e-60	5451	Nucleoporin autopeptidase
AT3G22770	119.737	2.15681	0.226375	9.5276	1.60968e-21	3.37449e-19	983	F-box associated ubiquitination effector family protein
AT1G53480	117.061	2.15663	0.225654	9.55727	1.20909e-21	2.55869e-19	1665	mto 1 responding down 1
AT4G29380	755.302	2.1515	0.105504	20.3926	1.9464e-92	4.08037e-89	7036	protein kinase family protein / WD-40 repeat family protein
AT2G31900	1085.25	2.15009	0.0919454	23.3845	6.15071e-121	2.06307e-117	10099	myosin-like protein XIF
AT4G31570	944.603	2.14493	0.098783	21.7136	1.52632e-104	3.93814e-101	10094	nucleoporin
AT3G46920	495.469	2.13692	0.128842	16.5856	8.85413e-62	9.28079e-59	4618	kinase superfamily with octicosapeptide/Phox/Bem1p domain-containing protein
AT4G36080	1612.76	2.11012	0.0806166	26.1747	5.15306e-151	2.65914e-147	18260	phosphotransferases/inositol or phosphatidylinositol kinase
AT5G27030	693.535	2.10855	0.110136	19.1451	1.06394e-81	1.87825e-78	6847	TOPLESS-related 3
AT3G45880	284.174	2.10755	0.156542	13.4632	2.57527e-41	1.45176e-38	2695	2-oxoglutarate (2OG) and Fe(II)-dependent oxygenase superfamily protein
AT5G13980	602.407	2.09973	0.114658	18.3129	6.52534e-75	8.93359e-72	6260	Glycosyl hydrolase family 38 protein
AT4G15730	628.355	2.09602	0.112143	18.6906	5.90216e-78	9.42715e-75	6132	CW-type Zinc Finger
AT3G07305	39.9917	2.08676	0.314428	6.6367	3.20776e-11	3.14145e-09	208	Natural antisense transcript overlaps with AT3G45870
AT4G36120	417.875	2.07816	0.1351	15.3824	2.14754e-53	1.7569e-50	4227	filament-like protein (DUF869)
AT5G07810	728.083	2.07697	0.111631	18.6057	2.89028e-77	4.40663e-74	7342	SNF2 domain-containing protein / helicase domain-containing protein / HNH endonuclease domain-containing protein
AT5G05560	1318.17	2.07669	0.0858257	24.1966	2.41495e-129	1.01253e-125	14732	E3 ubiquitin ligase
AT1G60730	217.551	2.06835	0.174788	11.8334	2.62176e-32	9.06589e-30	2301	NAD(P)-linked oxidoreductase superfamily protein
AT1G77870	159.068	2.04587	0.197787	10.3438	4.46506e-25	1.12607e-22	1377	membrane-anchored ubiquitin-fold protein 5 precursor
AT3G24880	96.4687	2.0458	0.243561	8.39954	4.48234e-17	7.09182e-15	10969	Helicase/SANT-associated, DNA binding protein
AT4G29560	188.822	2.02835	0.184693	10.9823	4.65019e-28	1.35045e-25	2142	fanconi anemia group E protein FANCE protein
AT4G20940	350.08	2.01483	0.142736	14.1158	3.03503e-45	1.8852e-42	3552	Leucine-rich receptor-like protein kinase family protein
AT1G64570	477.18	2.00392	0.125508	15.9665	2.18673e-57	2.06612e-54	5312	Homeodomain-like superfamily protein
AT1G55325	989.268	2.00291	0.0939149	21.3269	6.38832e-101	1.53055e-97	11101	RNA polymerase II transcription mediator
AT5G37630	609.987	1.99717	0.113033	17.669	7.272e-70	9.03398e-67	5579	ARM repeat superfamily protein
AT3G02260	1625.37	1.98693	0.077409	25.668	2.66311e-145	1.27609e-141	17803	auxin transport protein (BIG)
AT2G19170	432.924	1.97138	0.131022	15.0461	3.66253e-51	2.8241e-48	4925	subtilisin-like serine protease 3
AT4G14150	672.364	1.96899	0.108196	18.1983	5.32641e-74	7.14634e-71	6778	phragmoplast-associated kinesin-related protein 1
AT2G16920	476.326	1.96793	0.126168	15.5977	7.54648e-55	6.40821e-52	5124	ubiquitin-conjugating enzyme 23
AT4G31073	81.5889	1.95691	0.254708	7.68293	1.55488e-14	2.04524e-12	783	hypothetical protein
AT1G11160	645.189	1.953	0.119236	16.3793	2.68794e-60	2.77412e-57	6800	Transducin/WD40 repeat-like superfamily protein
AT4G15810	294.575	1.94745	0.152558	12.7653	2.56111e-37	1.16877e-34	3594	P-loop containing nucleoside triphosphate hydrolases superfamily protein
AT1G74750	327.571	1.94519	0.146947	13.2374	5.3397e-40	2.77681e-37	3889	Pentatricopeptide repeat (PPR) superfamily protein
AT2G05120	682.011	1.9324	0.107068	18.0484	8.12815e-73	1.06915e-69	5073	Nucleoporin, Nup133/Nup155-like protein
AT1G03060	1213.53	1.92417	0.0857138	22.4488	1.3158e-111	3.67789e-108	15113	BEACH-DOMAIN HOMOLOG A1
AT5G04895	558.971	1.92094	0.120812	15.9003	6.30542e-57	5.79442e-54	6172	DEA(D/H)-box RNA helicase family protein
AT1G27750	389.804	1.9194	0.136926	14.0178	1.2131e-44	7.46602e-42	4821	nucleic acid binding protein
AT3G27260	419.149	1.91346	0.133476	14.3356	1.31107e-46	8.53898e-44	5231	global transcription factor group E8
AT1G14850	598.234	1.90698	0.11388	16.7455	6.10926e-63	6.50529e-60	7036	nucleoporin 155
AT1G08840	887.867	1.90659	0.0962283	19.8132	2.28968e-87	4.38859e-84	9750	DNA replication helicase
AT3G19050	1054.23	1.90501	0.0937936	20.3106	1.03582e-91	2.10566e-88	12529	phragmoplast orienting kinesin 2
AT3G44690	369.337	1.89422	0.143731	13.179	1.15948e-39	5.93761e-37	3625	hypothetical protein
AT1G08073	50.3238	1.88577	0.292027	6.45754	1.06415e-10	9.79253e-09	481	Natural antisense transcript overlaps with AT1G55860
AT1G72390	487.901	1.88215	0.122692	15.3404	4.10629e-53	3.31888e-50	6590	nuclear receptor coactivator
AT1G66730	775.919	1.87544	0.101786	18.4253	8.23239e-76	1.17503e-72	7365	DNA LIGASE 6
AT3G24320	653.738	1.8714	0.109525	17.0865	1.87082e-65	2.16382e-62	6804	MUTL protein homolog 1
AT5G16860	257.244	1.85791	0.164076	11.3235	1.00409e-29	3.20755e-27	2703	Tetratricopeptide repeat (TPR)-like superfamily protein
AT2G33240	886.695	1.85123	0.0959301	19.2977	5.61164e-83	1.01744e-79	10701	myosin XI D
AT5G27000	414.368	1.835	0.133222	13.774	3.65295e-43	2.18798e-40	5234	kinesin 4
AT5G14580	481.476	1.81965	0.124046	14.6692	1.0161e-48	7.49055e-46	5884	polyribonucleotide nucleotidyltransferase
AT1G34180	302.603	1.81852	0.151528	12.0012	3.50062e-33	1.28325e-30	2744	NAC domain containing protein 16
AT4G00450	748.983	1.81078	0.104127	17.3902	9.7878e-68	1.17251e-64	10435	RNA polymerase II transcription mediator
AT1G67420	464.498	1.8077	0.124557	14.5131	1.00153e-47	7.14755e-45	5435	Zn-dependent exopeptidases superfamily protein
AT2G04852	122.654	1.79146	0.220132	8.13812	4.01473e-16	5.9717e-14	1317	Natural antisense transcript overlaps with AT2G04850
AT5G42950	586.221	1.78987	0.11388	15.7172	1.15235e-55	1.03072e-52	7114	GYF domain-containing protein
AT1G65810	333.05	1.7884	0.147471	12.1271	7.58993e-34	2.96025e-31	3920	P-loop containing nucleoside triphosphate hydrolases superfamily protein
AT1G77880	128.391	1.77651	0.211496	8.39974	4.47462e-17	7.09182e-15	1288	Galactose oxidase/kelch repeat superfamily protein
AT2G46020	700.485	1.77549	0.105306	16.8603	8.81057e-64	9.8508e-61	9522	transcription regulatory protein SNF2
AT5G49880	503.403	1.772	0.121009	14.6435	1.48222e-48	1.08079e-45	5973	mitotic checkpoint family protein
AT1G77310	426.712	1.76875	0.129631	13.6445	2.17591e-42	1.26929e-39	4933	wound-responsive family protein
AT5G41490	129.128	1.76841	0.212623	8.31712	9.01301e-17	1.38995e-14	1163	F-box associated ubiquitination effector family protein
AT4G17610	912.221	1.76567	0.0948452	18.6164	2.36707e-77	3.69286e-74	10108	tRNA/rRNA methyltransferase (SpoU) family protein
AT4G32700	1024.27	1.76291	0.0958783	18.3869	1.67125e-75	2.33571e-72	12512	MUS308 and mammalian DNA polymerase-like protein
AT2G04850	148.692	1.75777	0.199483	8.81167	1.233e-18	2.21754e-16	1667	Auxin-responsive family protein
AT1G04160	865.882	1.75487	0.099203	17.6897	5.03482e-70	6.37275e-67	10340	myosin XI B
AT5G18750	299.784	1.75476	0.152972	11.4711	1.84253e-30	6.02947e-28	3519	DNAJ heat shock N-terminal domain-containing protein
AT4G35520	523.002	1.74848	0.119866	14.5869	3.40434e-48	2.45567e-45	6223	MUTL protein homolog 3
AT3G22790	532.519	1.74608	0.12115	14.4126	4.3107e-47	2.89179e-44	6563	Kinase interacting (KIP1-like) family protein
AT3G17750	444.911	1.74579	0.130595	13.368	9.30136e-41	5.07294e-38	5017	Protein kinase superfamily protein
AT4G17140	1821.19	1.7448	0.0747268	23.349	1.40975e-120	4.50341e-117	23543	pleckstrin homology (PH) domain-containing protein
AT4G18596	250.652	1.73941	0.171495	10.1427	3.57241e-24	8.7464e-22	2999	Pollen Ole e 1 allergen and extensin family protein
AT5G28290	375.231	1.73882	0.136654	12.7243	4.33204e-37	1.95041e-34	4209	NIMA-related kinase 3
AT1G58060	1017.82	1.73749	0.0914854	18.992	1.98514e-80	3.32927e-77	12606	RNA helicase family protein
AT4G10130	138.086	1.73619	0.205869	8.43348	3.35546e-17	5.39802e-15	1760	DNAJ heat shock N-terminal domain-containing protein
AT3G53090	520.373	1.73059	0.119907	14.4327	3.22293e-47	2.18391e-44	6183	ubiquitin-protein ligase 7
AT3G07980	604.69	1.72989	0.111554	15.5072	3.09925e-54	2.56679e-51	7757	mitogen-activated protein kinase kinase kinase 6
AT2G22560	334.505	1.72235	0.143601	11.9941	3.81766e-33	1.39187e-30	3817	Kinase interacting (KIP1-like) family protein
AT3G63070	528.595	1.71743	0.118464	14.4975	1.2564e-47	8.87205e-45	7293	Tudor/PWWP/MBT domain-containing protein
AT5G25270	462.975	1.71609	0.127062	13.5059	1.44292e-41	8.27324e-39	5571	Ubiquitin-like superfamily protein
AT4G10250	100.414	1.71338	0.235055	7.28928	3.11609e-13	3.70638e-11	1034	HSP20-like chaperones superfamily protein
AT2G23380	406.168	1.70879	0.135841	12.5793	2.74322e-36	1.19498e-33	5294	SET domain-containing protein
AT1G58220	371.097	1.7082	0.138623	12.3226	6.84446e-35	2.74942e-32	4723	Homeodomain-like superfamily protein
AT5G40840	432.431	1.70254	0.130434	13.0529	6.11567e-39	3.03899e-36	4547	Rad21/Rec8-like family protein
AT2G33640	258.827	1.69308	0.160073	10.5769	3.81458e-26	1.01547e-23	3240	DHHC-type zinc finger family protein
AT2G22070	232.887	1.69286	0.166936	10.1408	3.6403e-24	8.88021e-22	2869	pentatricopeptide (PPR) repeat-containing protein
AT1G18900	329.565	1.69211	0.143592	11.7841	4.71177e-32	1.61268e-29	3713	Pentatricopeptide repeat (PPR) superfamily protein
AT2G17510	582.514	1.68511	0.118002	14.2804	2.89817e-46	1.85163e-43	7106	ribonuclease II family protein
AT1G55540	698.827	1.67852	0.10479	16.0179	9.58871e-58	9.45954e-55	8742	Nuclear pore complex protein
AT1G64960	318.432	1.6724	0.146477	11.4175	3.41931e-30	1.10812e-27	4368	ARM repeat superfamily protein
AT3G13226	173.77	1.672	0.186567	8.96192	3.1908e-19	5.86442e-17	2194	regulatory protein RecX family protein
AT1G59453	27.4026	1.67164	0.330589	5.05656	4.26881e-07	2.22855e-05	2503	B-block-binding subunit of TFIIIC protein
AT4G25240	271.64	1.66404	0.155911	10.673	1.36108e-26	3.69662e-24	3664	SKU5 similar 1
AT5G44750	611.263	1.66375	0.110392	15.0714	2.49925e-51	1.94953e-48	7562	DNA-directed DNA polymerase
AT5G37530	216.307	1.66338	0.170342	9.76494	1.59211e-22	3.54834e-20	2824	NAD(P)-binding Rossmann-fold superfamily protein
AT1G29350	68.6345	1.64875	0.262332	6.28497	3.27921e-10	2.80233e-08	5400	RNA polymerase II degradation factor-like protein (DUF1296)
AT1G13980	473.118	1.64788	0.125019	13.181	1.12828e-39	5.82225e-37	6191	sec7 domain-containing protein
AT2G04845	178.54	1.64486	0.191974	8.56815	1.05161e-17	1.75487e-15	1844	Acyl-CoA N-acyltransferases (NAT) superfamily protein
AT1G08060	689.85	1.64381	0.105287	15.6127	5.96972e-55	5.13427e-52	9380	ATP-dependent helicase family protein
AT3G21480	346.758	1.63917	0.140558	11.6619	1.99579e-31	6.62799e-29	4637	BRCT domain-containing DNA repair protein
AT1G54280	420.36	1.63877	0.128802	12.7231	4.3978e-37	1.96682e-34	5391	ATPase E1-E2 type family protein / haloacid dehalogenase-like hydrolase family protein
AT1G79000	565.855	1.63784	0.113687	14.4065	4.70862e-47	3.12746e-44	8398	histone acetyltransferase of the CBP family 1
AT1G16710	725.859	1.63781	0.105098	15.5836	9.40461e-55	7.88624e-52	8820	histone acetyltransferase of the CBP family 12
AT4G20060	380.723	1.63261	0.136857	11.9293	8.32336e-33	2.9859e-30	5037	ARM repeat superfamily protein
AT5G15680	855.547	1.6274	0.101511	16.0317	7.67256e-58	7.68218e-55	10189	ARM repeat superfamily protein
AT2G26890	857.964	1.62676	0.096449	16.8665	7.93399e-64	9.02108e-61	12304	DNAJ heat shock N-terminal domain-containing protein
AT1G29730	373.845	1.62514	0.137151	11.8493	2.17095e-32	7.58521e-30	5349	Leucine-rich repeat transmembrane protein kinase
AT1G74600	227.392	1.62388	0.166884	9.73063	2.23217e-22	4.95837e-20	3029	pentatricopeptide (PPR) repeat-containing protein
AT1G63490	691.026	1.62343	0.107329	15.1258	1.09517e-51	8.74626e-49	8678	transcription factor jumonji (jmjC) domain-containing protein
AT2G26910	511.922	1.62306	0.120272	13.4949	1.6769e-41	9.53334e-39	6944	pleiotropic drug resistance 4
AT5G43990	300.872	1.61051	0.148935	10.8135	2.96987e-27	8.33601e-25	4350	SET-domain containing protein lysine methyltransferase family protein
AT3G21180	499.256	1.60948	0.120702	13.3344	1.46076e-40	7.83951e-38	6889	autoinhibited Ca(2+)-ATPase 9
AT1G63640	506.157	1.60699	0.120147	13.3752	8.44391e-41	4.64304e-38	6989	P-loop nucleoside triphosphate hydrolases superfamily protein with CH (Calponin Homology) domain-containing protein
AT5G15540	759.075	1.60474	0.100571	15.9563	2.57759e-57	2.40159e-54	10151	PHD finger family protein
AT2G33680	301.946	1.60092	0.148938	10.7489	5.99696e-27	1.6624e-24	3879	Tetratricopeptide repeat (TPR)-like superfamily protein
AT3G16320	379.973	1.60087	0.14322	11.1776	5.24608e-29	1.61435e-26	5421	Tetratricopeptide repeat (TPR)-like superfamily protein
AT3G53360	230.294	1.60065	0.171533	9.33141	1.04471e-20	2.06127e-18	2959	Tetratricopeptide repeat (TPR)-like superfamily protein
AT5G24350	774.714	1.59724	0.0999212	15.985	1.62643e-57	1.55867e-54	9790	neuroblastoma-amplified sequence protein
AT4G11440	314.692	1.59451	0.144683	11.0208	3.03506e-28	8.96933e-26	3361	Mitochondrial substrate carrier family protein
AT1G49630	595.484	1.59103	0.111406	14.2814	2.85809e-46	1.84358e-43	7904	presequence protease 2
AT5G49430	747.708	1.58806	0.101421	15.658	2.93015e-55	2.55281e-52	9714	WD40/YVTN repeat and Bromo-WDR9-I-like domain-containing protein
AT5G27970	1141.95	1.58798	0.0894574	17.7513	1.68475e-70	2.17346e-67	11335	ARM repeat superfamily protein
AT4G40000	262.068	1.58772	0.156892	10.1198	4.51187e-24	1.08876e-21	3663	S-adenosyl-L-methionine-dependent methyltransferases superfamily protein
AT4G24680	531.814	1.58533	0.116103	13.6545	1.8972e-42	1.11642e-39	7600	modifier of snc1
AT4G03550	540.978	1.58284	0.115548	13.6985	1.03643e-42	6.15288e-40	6554	glucan synthase-like 5
AT5G35210	641.244	1.57865	0.107587	14.6733	9.56194e-49	7.12726e-46	8395	PHD type transcription factor with transmembrane domain protein (PTM)
AT4G16120	207.279	1.57582	0.171968	9.16348	5.02512e-20	9.57684e-18	3170	COBRA-like protein-7 precursor
AT5G27240	350.839	1.57436	0.138188	11.3929	4.53612e-30	1.46299e-27	4467	DNAJ heat shock N-terminal domain-containing protein
AT3G58740	227.575	1.57336	0.166897	9.42714	4.21438e-21	8.56719e-19	3017	citrate synthase 1
AT1G07970	273.635	1.56936	0.155431	10.0968	5.70558e-24	1.37187e-21	3588	cytochrome B561, amino-terminal protein
AT5G08230	617.206	1.56823	0.109831	14.2786	2.97681e-46	1.88393e-43	8731	tudor/PWWP/MBT domain protein
AT4G34100	301.247	1.56724	0.152778	10.2583	1.0863e-24	2.69902e-22	4881	RING/U-box superfamily protein
AT1G22060	612.288	1.56607	0.109685	14.2778	3.00815e-46	1.88597e-43	8476	sporulation-specific protein
AT3G53240	417.272	1.56284	0.133236	11.7299	8.95676e-32	3.00428e-29	5466	receptor like protein 45
AT2G46560	697.371	1.56279	0.10787	14.4877	1.4494e-47	1.01283e-44	10534	transducin family protein / WD-40 repeat family protein
AT1G50745	133.737	1.56242	0.205989	7.58496	3.32581e-14	4.26594e-12	1638	plant mobile domain protein
AT2G19090	281.978	1.56075	0.159754	9.76976	1.51811e-22	3.3947e-20	3442	DUF630 family protein (DUF630 and DUF632)
AT2G22010	421.203	1.55952	0.128563	12.1304	7.28656e-34	2.85855e-31	6352	related to KPC1
AT1G16270	334.78	1.55949	0.142937	10.9103	1.02869e-27	2.93654e-25	5507	kinase superfamily with octicosapeptide/Phox/Bem1p domain-containing protein
AT2G04235	480.386	1.55933	0.19079	8.173	3.00811e-16	4.49434e-14	6026	hypothetical protein
AT4G31070	211.573	1.55596	0.172568	9.01653	1.9414e-19	3.5977e-17	2852	PPR superfamily protein
AT5G14650	193.225	1.55159	0.182093	8.52084	1.584e-17	2.59173e-15	2268	Pectin lyase-like superfamily protein
AT1G15780	450.618	1.54739	0.124374	12.4414	1.55691e-35	6.56879e-33	6578	mediator of RNA polymerase II transcription subunit 15a-like protein
AT3G24870	56.2948	1.5457	0.278641	5.54728	2.90147e-08	1.912e-06	10754	Helicase/SANT-associated, DNA binding protein
AT5G49110	439.702	1.54545	0.126785	12.1896	3.5336e-34	1.40265e-31	6021	fanconi anemia group I-like protein
AT3G47110	275.113	1.54452	0.155571	9.92803	3.1442e-23	7.22348e-21	3850	Leucine-rich repeat protein kinase family protein
AT5G03250	188.026	1.542	0.180222	8.55613	1.16715e-17	1.93804e-15	2674	Phototropic-responsive NPH3 family protein
AT4G03230	357.673	1.54155	0.142225	10.8388	2.25288e-27	6.3501e-25	4496	G-type lectin S-receptor-like Serine/Threonine-kinase
AT3G44530	498.638	1.54151	0.119215	12.9305	3.02876e-38	1.45129e-35	6036	histone chaperone HIRA-like protein
AT4G21100	508.617	1.54068	0.118166	13.0383	7.40846e-39	3.62766e-36	6846	damaged DNA binding protein 1B
AT2G03140	700.884	1.53745	0.10369	14.8274	9.74219e-50	7.3432e-47	9724	alpha/beta-Hydrolases superfamily protein
AT1G48090	1855.88	1.53611	0.0733312	20.9475	1.97549e-97	4.56979e-94	26498	calcium-dependent lipid-binding family protein
AT5G02195	54.1867	1.53499	0.281308	5.4566	4.8534e-08	3.0457e-06	649	Natural antisense transcript overlaps with AT5G14230
AT5G56730	424.1	1.53313	0.129	11.8847	1.42137e-32	5.04505e-30	5693	Insulinase (Peptidase family M16) protein
AT2G19240	267.934	1.53009	0.154646	9.89416	4.41306e-23	1.01039e-20	3693	Ypt/Rab-GAP domain of gyp1p superfamily protein
AT4G11860	339.282	1.52853	0.13993	10.9235	8.89816e-28	2.56191e-25	4614	FAM63A-like protein (DUF544)
AT2G23740	510.892	1.52732	0.119349	12.797	1.70372e-37	7.93696e-35	6133	histone-lysine N-methyltransferase SUVR5
AT3G28630	152.871	1.5236	0.209993	7.25548	4.00249e-13	4.69411e-11	1947	actin cross-linking protein, putative (DUF569)
AT1G31810	511.744	1.51935	0.118099	12.8651	7.07273e-38	3.31795e-35	7202	Formin Homology 14
AT1G58250	1031.55	1.51532	0.0903562	16.7705	4.01308e-63	4.34215e-60	14680	HYPERSENSITIVE TO PI STARVATION 4
AT2G20320	449.951	1.51387	0.126414	11.9755	4.77563e-33	1.73172e-30	6182	DENN (AEX-3) domain-containing protein
AT5G20730	482.247	1.51365	0.120512	12.5602	3.49469e-36	1.50281e-33	5734	Transcriptional factor B3 family protein / auxin-responsive factor AUX/IAA-like protein
AT1G78940	242.995	1.5135	0.162168	9.33291	1.03003e-20	2.0383e-18	3398	kinase with adenine nucleotide alpha hydrolases-like domain-containing protein
AT2G17930	1450.23	1.51132	0.079397	19.0349	8.75948e-81	1.50672e-77	18316	Phosphatidylinositol 3- and 4-kinase family protein with FAT domain-containing protein
AT5G23150	509.469	1.5108	0.122323	12.3509	4.81704e-35	1.95846e-32	7248	Tudor/PWWP/MBT domain-containing protein
AT3G43610	724.805	1.5101	0.107763	14.0132	1.29485e-44	7.8967e-42	6520	Spc97 / Spc98 family of spindle pole body (SBP) component
AT2G04750	232.424	1.50413	0.164377	9.15047	5.66886e-20	1.07124e-17	2986	Actin binding Calponin homology (CH) domain-containing protein
AT3G42640	498.876	1.50121	0.119116	12.6029	2.03502e-36	8.92271e-34	4224	H[+]-ATPase 8
AT1G26330	426.425	1.50081	0.12697	11.8202	3.07053e-32	1.05633e-29	6228	DNA binding protein
AT4G31060	123.882	1.50006	0.210699	7.11942	1.08381e-12	1.23441e-10	1608	Integrase-type DNA-binding superfamily protein
AT4G24200	320.913	1.4907	0.143023	10.4228	1.95068e-25	4.99245e-23	4706	Transcription elongation factor (TFIIS) family protein
AT1G61370	267.672	1.49	0.158964	9.37322	7.03559e-21	1.4131e-18	4079	S-locus lectin protein kinase family protein
AT1G22770	454.208	1.48725	0.123792	12.014	2.9982e-33	1.11122e-30	6039	gigantea protein (GI)
AT5G02310	625.668	1.48549	0.112088	13.2529	4.34322e-40	2.27625e-37	9074	proteolysis 6
AT3G48475	119.772	1.48114	0.2144	6.9083	4.90499e-12	5.22296e-10	1369	hypothetical protein
AT2G28250	314.973	1.48106	0.148685	9.96111	2.25534e-23	5.27167e-21	4268	Protein kinase superfamily protein
AT4G14970	556.171	1.47863	0.113821	12.9908	1.37918e-38	6.70439e-36	8021	fanconi anemia group D2 protein
AT2G20800	224.115	1.47583	0.168391	8.7643	1.87934e-18	3.32648e-16	2774	NAD(P)H dehydrogenase B4
AT4G32620	422.018	1.47512	0.128445	11.4845	1.57907e-30	5.19267e-28	6364	Enhancer of polycomb-like transcription factor protein
AT3G62900	457.788	1.47318	0.125297	11.7575	6.46011e-32	2.18874e-29	7168	CW-type Zinc Finger
AT2G48060	709.214	1.4715	0.110386	13.3305	1.53881e-40	8.19284e-38	11615	piezo-type mechanosensitive ion channel component
AT1G23230	524.276	1.47059	0.118685	12.3907	2.93593e-35	1.21577e-32	7519	mediator of RNA polymerase II transcription subunit
AT4G15215	562.462	1.46855	0.11411	12.8696	6.67064e-38	3.15136e-35	7827	pleiotropic drug resistance 13
AT3G14120	566.237	1.46813	0.114967	12.7699	2.41411e-37	1.10923e-34	7967	nuclear pore complex protein
AT1G29750	472.604	1.4636	0.123596	11.8418	2.37218e-32	8.24535e-30	6921	receptor-like kinase in flowers 1
AT4G19040	405.891	1.46022	0.132619	11.0106	3.39578e-28	9.94771e-26	6049	ENHANCED DISEASE RESISTANCE 2
AT5G37340	507.496	1.45978	0.119922	12.1728	4.33799e-34	1.71182e-31	5571	ZPR1 zinc-finger domain protein
AT5G24740	1447.96	1.45965	0.0789843	18.4803	2.97729e-76	4.34192e-73	20156	vacuolar protein sorting-associated protein, putative (DUF1162)
AT4G28470	402.392	1.45942	0.138564	10.5325	6.12144e-26	1.61674e-23	5851	26S proteasome regulatory subunit S2 1B
AT4G16310	586.258	1.458	0.111004	13.1346	2.08528e-39	1.0518e-36	8292	LSD1-like 3
AT5G23720	323.755	1.45772	0.144594	10.0815	6.67106e-24	1.59829e-21	4651	dual specificity protein phosphatase family protein
AT1G01040	491.435	1.45653	0.120192	12.1184	8.43865e-34	3.25344e-31	8106	dicer-like 1
AT1G19230	427.357	1.45616	0.128307	11.3491	7.49696e-30	2.40634e-27	5433	Riboflavin synthase-like superfamily protein
AT4G39530	178.517	1.45562	0.185387	7.85181	4.10075e-15	5.61417e-13	2941	Tetratricopeptide repeat (TPR)-like superfamily protein
AT4G00060	392.965	1.45102	0.134942	10.7529	5.74336e-27	1.5987e-24	7713	Nucleotidyltransferase family protein
AT4G03165	93.704	1.45047	0.233909	6.201	5.61053e-10	4.6409e-08	913	hypothetical protein
AT1G79570	412.717	1.45003	0.128697	11.267	1.90954e-29	5.98595e-27	6278	kinase superfamily with octicosapeptide/Phox/Bem1p domain-containing protein
AT1G04163	108.994	1.44887	0.228158	6.35031	2.14886e-10	1.89178e-08	1423	Natural antisense transcript overlaps with AT1G03100
AT1G17450	652.153	1.4488	0.10922	13.2649	3.69823e-40	1.95348e-37	8753	B-block binding subunit of TFIIIC
AT2G24530	182.876	1.44867	0.179994	8.04845	8.38475e-16	1.2175e-13	2561	transcriptional regulator of RNA polII, SAGA, subunit
AT4G36140	426.392	1.44838	0.132655	10.9185	9.40786e-28	2.69708e-25	5964	disease resistance protein (TIR-NBS-LRR class)
AT4G04920	556.554	1.44589	0.117216	12.3352	5.85128e-35	2.36462e-32	7956	sensitive to freezing 6
AT5G13960	372.726	1.43597	0.133866	10.727	7.60384e-27	2.07356e-24	4888	histone-lysine N-methyltransferase, H3 lysine-9 specific SUVH4-like protein
AT5G27610	435.231	1.43542	0.129648	11.0717	1.72136e-28	5.13226e-26	5857	protein ALWAYS EARLY 1
AT5G13990	151.921	1.43468	0.196489	7.30159	2.84385e-13	3.40673e-11	2324	exocyst subunit exo70 family protein C2
AT1G77300	652.906	1.43445	0.107006	13.4053	5.62579e-41	3.11901e-38	9532	histone-lysine N-methyltransferase
AT4G10550	287.172	1.43394	0.154323	9.29181	1.51687e-20	2.9667e-18	3898	Subtilase family protein
AT2G45540	956.289	1.43353	0.0910564	15.7433	7.63416e-56	6.92068e-53	15417	WD-40 repeat family protein / beige-like protein
AT4G01860	496.841	1.43327	0.119307	12.0133	3.02502e-33	1.115e-30	7055	Transducin family protein / WD-40 repeat family protein
AT5G07920	342.266	1.43327	0.143613	9.98013	1.86222e-23	4.39878e-21	4734	diacylglycerol kinase1
AT3G28635	172.179	1.43294	0.280632	5.10611	3.28858e-07	1.76066e-05	2078	hypothetical protein
AT3G48190	1933.27	1.43119	0.0708912	20.1885	1.2354e-90	2.43751e-87	27264	Serine/Threonine-kinase ATM-like protein
AT3G57300	560.569	1.42558	0.113442	12.5666	3.22279e-36	1.39482e-33	8743	DNA helicase INO80-like protein
AT2G04865	233.166	1.42381	0.163072	8.7312	2.51991e-18	4.40223e-16	3411	Aminotransferase-like, plant mobile domain family protein
AT4G17330	581.52	1.42211	0.113283	12.5535	3.80112e-36	1.62417e-33	8855	G2484-1 protein
AT5G37510	218.924	1.41894	0.171429	8.27716	1.2615e-16	1.93211e-14	3364	NADH-ubiquinone dehydrogenase
AT2G17140	314.613	1.4172	0.147703	9.59494	8.39628e-22	1.79381e-19	4089	Pentatricopeptide repeat (PPR) superfamily protein
AT1G24030	153.328	1.41583	0.193714	7.30889	2.69362e-13	3.23833e-11	2243	Protein kinase superfamily protein
AT2G40030	611.379	1.41545	0.111162	12.7332	3.86625e-37	1.75246e-34	9258	nuclear RNA polymerase D1B
AT5G43900	716.327	1.41516	0.102508	13.8053	2.36705e-43	1.43055e-40	10557	myosin 2
AT1G24340	268.145	1.41494	0.153277	9.23128	2.67423e-20	5.16997e-18	3799	FAD/NAD(P)-binding oxidoreductase family protein
AT4G01810	243.436	1.41367	0.160062	8.832	1.02821e-18	1.8592e-16	3941	Sec23/Sec24 protein transport family protein
AT2G19930	352.794	1.41357	0.13648	10.3574	3.8755e-25	9.81071e-23	5308	RNA-dependent RNA polymerase family protein
AT2G17580	331.148	1.41296	0.141838	9.96182	2.23917e-23	5.25218e-21	4015	Polynucleotide adenylyltransferase family protein
AT1G44125	486.047	1.40571	0.120247	11.6902	1.43055e-31	4.77448e-29	6587	Natural antisense transcript overlaps with AT1G44120
AT2G04295	68.1556	1.40488	0.262912	5.34353	9.1154e-08	5.40813e-06	809	Natural antisense transcript overlaps with AT2G02750
AT1G61490	319.639	1.40445	0.144841	9.69653	3.11941e-22	6.86107e-20	4717	S-locus lectin protein kinase family protein
AT4G25120	519.581	1.40199	0.116139	12.0716	1.49157e-33	5.62136e-31	7956	P-loop containing nucleoside triphosphate hydrolases superfamily protein
AT2G28290	1119.05	1.40156	0.0863901	16.2236	3.43397e-59	3.49037e-56	17066	P-loop containing nucleoside triphosphate hydrolases superfamily protein
AT3G26720	497.82	1.3966	0.118623	11.7734	5.3513e-32	1.82227e-29	6764	Glycosyl hydrolase family 38 protein
AT3G49500	316.054	1.39645	0.144938	9.63479	5.70069e-22	1.22181e-19	4699	RNA-dependent RNA polymerase 6
AT4G28910	197.981	1.39369	0.177367	7.85762	3.91488e-15	5.39273e-13	2752	Putative interactor of JAZ
AT5G40100	318.99	1.39321	0.144327	9.6531	4.76929e-22	1.02876e-19	3845	Disease resistance protein (TIR-NBS-LRR class) family
AT5G10370	143.386	1.39175	0.202136	6.88525	5.76877e-12	6.09436e-10	6250	helicase domain-containing protein / IBR domain-containing protein / zinc finger protein-like protein
AT2G07950	185.832	1.39147	0.181972	7.64665	2.06288e-14	2.6664e-12	1872	Natural antisense transcript overlaps with AT2G23740
AT3G12980	557.269	1.38868	0.113523	12.2326	2.08221e-34	8.31448e-32	8496	histone acetyltransferase of the CBP family 5
AT1G30290	184.041	1.38858	0.179778	7.72382	1.12892e-14	1.49965e-12	2707	Tetratricopeptide repeat (TPR)-like superfamily protein
AT3G01460	572.87	1.3877	0.112181	12.3701	3.79136e-35	1.55085e-32	9264	methyl-CPG-binding domain 9
AT2G17570	143.66	1.38562	0.200703	6.90386	5.06075e-12	5.37903e-10	2349	Undecaprenyl pyrophosphate synthetase family protein
AT4G30870	293.846	1.3854	0.148287	9.34266	9.39479e-21	1.8733e-18	4265	Restriction endonuclease, type II-like superfamily protein
AT5G11530	336.078	1.38493	0.139455	9.93108	3.04932e-23	7.02957e-21	5757	embryonic flower 1 (EMF1)
AT2G25730	1099.42	1.37958	0.0862522	15.9948	1.39012e-57	1.35152e-54	16688	zinc finger FYVE domain protein
AT5G01580	83.7144	1.37938	0.242947	5.67773	1.36498e-08	9.42066e-07	1092	gamma interferon responsive lysosomal thiol (GILT) reductase family protein
AT1G68725	52.8973	1.37441	0.281271	4.88643	1.02682e-06	5.05006e-05	832	arabinogalactan protein 19
AT1G67140	1118.34	1.37434	0.0876231	15.6846	1.92657e-55	1.70055e-52	16683	HEAT repeat-containing protein
AT3G53100	161.692	1.37401	0.19668	6.98601	2.82806e-12	3.10503e-10	2298	GDSL-like Lipase/Acylhydrolase superfamily protein
AT4G01020	124.735	1.37319	0.20958	6.55213	5.67213e-11	5.31437e-09	6227	helicase domain-containing protein / IBR domain-containing protein / zinc finger protein-like protein
AT1G35530	712.631	1.37302	0.10493	13.085	4.00906e-39	2.00704e-36	7470	DEAD/DEAH box RNA helicase family protein
AT4G27570	64.2316	1.37186	0.266639	5.14502	2.67493e-07	1.45772e-05	1654	UDP-Glycosyltransferase superfamily protein
AT2G29890	375.498	1.37171	0.137261	9.99346	1.6279e-23	3.87255e-21	5480	villin-like 1
AT3G12590	555.065	1.3705	0.113025	12.1257	7.72188e-34	2.9943e-31	8206	hypothetical protein
AT5G42940	256.245	1.36683	0.165374	8.26511	1.39568e-16	2.12308e-14	4343	RING/U-box superfamily protein
AT2G04842	237.724	1.36511	0.166154	8.21594	2.10502e-16	3.17334e-14	3536	threonyl-tRNA synthetase, putative / threonine-tRNA ligase
AT1G51720	351.94	1.36378	0.137319	9.93152	3.03601e-23	7.02303e-21	5788	Amino acid dehydrogenase family protein
AT1G36160	882.43	1.36324	0.0943337	14.4513	2.46033e-47	1.68417e-44	10847	acetyl-CoA carboxylase 1
AT5G40480	759.869	1.36197	0.101216	13.4561	2.83649e-41	1.58569e-38	11141	embryo defective 3012
AT5G55380	80.7671	1.35975	0.247828	5.48666	4.09616e-08	2.61701e-06	1329	MBOAT (membrane bound O-acyl transferase) family protein
AT4G35800	493.644	1.35897	0.124581	10.9083	1.05152e-27	2.989e-25	7570	RNA polymerase II large subunit
AT3G04740	469.009	1.3587	0.127801	10.6314	2.12924e-26	5.73647e-24	6994	RNA polymerase II transcription mediator
AT5G35200	402.234	1.35826	0.128919	10.5358	5.90826e-26	1.5666e-23	3995	ENTH/ANTH/VHS superfamily protein
AT2G43250	169.424	1.35747	0.186086	7.29486	2.98973e-13	3.5751e-11	2508	transmembrane protein
AT2G26920	182.66	1.35389	0.179681	7.53497	4.88438e-14	6.14754e-12	2763	Ubiquitin-associated/translation elongation factor EF1B protein
AT4G35270	329.334	1.3521	0.145057	9.32114	1.15101e-20	2.26435e-18	4790	Plant regulator RWP-RK family protein
AT4G16280	530.331	1.35193	0.118401	11.4181	3.39398e-30	1.10525e-27	8384	flowering time control protein FCA
AT1G71530	194.143	1.34815	0.175844	7.66676	1.764e-14	2.30675e-12	3385	Protein kinase superfamily protein
AT1G58223	103.289	1.34676	0.228387	5.89682	3.70575e-09	2.75301e-07	1550	hypothetical protein
AT3G22270	291.533	1.34646	0.155107	8.68083	3.92904e-18	6.74106e-16	4667	Topoisomerase II-associated protein PAT1
AT1G71528	195.146	1.34282	0.175442	7.65393	1.94923e-14	2.53414e-12	3452	Natural antisense transcript overlaps with AT1G71530
AT1G30060	78.4547	1.33995	0.249474	5.37111	7.82519e-08	4.72498e-06	819	COP1-interacting protein-like protein
AT4G15080	252.266	1.33785	0.157272	8.50658	1.79138e-17	2.91683e-15	4105	DHHC-type zinc finger family protein
AT1G48430	289.269	1.33523	0.148738	8.97705	2.78118e-19	5.12563e-17	4241	Dihydroxyacetone kinase
AT5G01950	340.93	1.33429	0.141341	9.44023	3.71969e-21	7.60767e-19	5393	Leucine-rich repeat protein kinase family protein
AT5G42870	288.31	1.33121	0.150323	8.85563	8.32123e-19	1.51279e-16	4538	phosphatidic acid phosphohydrolase 2
AT1G70320	512.8	1.33083	0.119081	11.1758	5.35712e-29	1.64099e-26	13198	ubiquitin-protein ligase 2
AT1G18690	230.999	1.33039	0.164977	8.06411	7.37721e-16	1.08292e-13	3719	Galactosyl transferase GMA12/MNN10 family protein
AT1G49340	781.018	1.32944	0.0995267	13.3576	1.06889e-40	5.78268e-38	12622	Phosphatidylinositol 3- and 4-kinase family protein
AT4G05420	470.866	1.32874	0.124755	10.6508	1.72963e-26	4.67865e-24	6900	damaged DNA binding protein 1A
AT5G60040	680.996	1.32765	0.103835	12.7862	1.95872e-37	9.06199e-35	10382	nuclear RNA polymerase C1
AT1G55970	406.574	1.32645	0.128683	10.3078	6.49401e-25	1.63163e-22	5901	histone acetyltransferase of the CBP family 4
AT1G20960	527.162	1.32442	0.117543	11.2675	1.89849e-29	5.97926e-27	8672	U5 small nuclear ribonucleoprotein helicase
AT3G10180	571.028	1.32305	0.11255	11.7552	6.64252e-32	2.23923e-29	8686	P-loop containing nucleoside triphosphate hydrolases superfamily protein
AT3G13060	227.783	1.32271	0.164524	8.03959	9.01417e-16	1.30606e-13	3821	evolutionarily conserved C-terminal region 5
AT1G30420	516.813	1.31677	0.117096	11.2452	2.4458e-29	7.63134e-27	8434	multidrug resistance-associated protein 12
AT4G13750	782.765	1.31656	0.103823	12.6808	7.5556e-37	3.3346e-34	12623	Histidine kinase-, DNA gyrase B-, and HSP90-like ATPase family protein
AT2G28450	280.295	1.31559	0.15042	8.7461	2.20848e-18	3.87836e-16	3988	zinc finger (CCCH-type) family protein
AT4G03755	55.7651	1.31422	0.277322	4.73896	2.14814e-06	9.95205e-05	838	Natural antisense transcript overlaps with AT4G00760
AT5G01660	334.727	1.31155	0.140087	9.36234	7.79895e-21	1.56175e-18	4957	influenza virus NS1A-binding protein
AT5G45330	236.535	1.31142	0.162443	8.07306	6.85551e-16	1.00854e-13	3278	decapping 5-like protein
AT2G04740	232.398	1.3102	0.168271	7.78624	6.90302e-15	9.33633e-13	2728	ankyrin repeat family protein
AT1G17580	634.006	1.30998	0.108968	12.0217	2.73135e-33	1.01794e-30	10435	myosin 1
AT5G58410	516.164	1.30544	0.117036	11.1542	6.8337e-29	2.06501e-26	8223	HEAT/U-box domain-containing protein
AT4G31210	453.073	1.30382	0.123843	10.528	6.41496e-26	1.68761e-23	7682	DNA topoisomerase, type IA, core
AT2G42840	94.5413	1.30295	0.234262	5.56192	2.66827e-08	1.76353e-06	1577	protodermal factor 1
AT1G49040	746.491	1.30132	0.100365	12.9659	1.91034e-38	9.21965e-36	9845	stomatal cytokinesis defective / SCD1 protein (SCD1)
AT4G19490	496.28	1.30063	0.117789	11.0421	2.39492e-28	7.1089e-26	7828	VPS54
AT2G26780	822.762	1.29929	0.103698	12.5295	5.14558e-36	2.18472e-33	13948	ARM repeat superfamily protein
AT2G20790	209.301	1.29902	0.169411	7.66781	1.74958e-14	2.29236e-12	3421	clathrin adaptor complexes medium subunit family protein
AT5G63920	460.707	1.29882	0.133976	9.69442	3.18443e-22	6.98119e-20	7014	topoisomerase 3alpha
AT4G11850	172.493	1.29804	0.186686	6.95304	3.57502e-12	3.86818e-10	4262	phospholipase D gamma 1
AT4G14200	224.124	1.2977	0.164591	7.8844	3.16059e-15	4.38976e-13	3482	Pentatricopeptide repeat (PPR) superfamily protein
AT1G48120	453.719	1.29735	0.122498	10.5908	3.28813e-26	8.78807e-24	6479	serine/threonine-protein phosphatase 7 long form-like protein
AT2G16485	561.58	1.29706	0.111893	11.5919	4.52746e-31	1.49616e-28	8579	GW repeat- and PHD finger-containing protein NERD
AT3G06530	728.498	1.29628	0.100625	12.8823	5.66233e-38	2.69398e-35	11479	ARM repeat superfamily protein
AT2G20290	634.265	1.29628	0.107669	12.0395	2.20232e-33	8.25365e-31	9430	myosin-like protein XIG
AT5G17410	420.508	1.29548	0.132186	9.80042	1.1212e-22	2.53247e-20	6126	Spc97 / Spc98 family of spindle pole body (SBP) component
AT4G13430	255.905	1.29414	0.162014	7.98785	1.37307e-15	1.95151e-13	4121	isopropyl malate isomerase large subunit 1
AT1G43620	463.152	1.29364	0.123404	10.483	1.03449e-25	2.68982e-23	4875	UDP-Glycosyltransferase superfamily protein
AT1G27430	330.377	1.29329	0.140354	9.21449	3.12748e-20	6.02885e-18	6455	GYF domain-containing protein
AT3G19180	302.334	1.29318	0.149371	8.6575	4.82221e-18	8.21048e-16	4655	plastid division protein
AT2G28880	323.857	1.29246	0.148188	8.72177	2.73878e-18	4.74751e-16	4876	para-aminobenzoate (PABA) synthase family protein
AT5G07980	339.199	1.2924	0.140964	9.1683	4.80543e-20	9.18426e-18	6686	dentin sialophosphoprotein-like protein
AT1G60200	293.258	1.29221	0.148863	8.68051	3.93994e-18	6.74253e-16	4706	splicing factor PWI domain-containing protein / RNA recognition motif (RRM)-containing protein
AT1G62130	461.509	1.29151	0.126988	10.1703	2.69003e-24	6.63448e-22	6869	AAA-type ATPase family protein
AT5G16270	404.322	1.28988	0.128151	10.0653	7.86408e-24	1.87742e-21	6503	sister chromatid cohesion 1 protein 4
AT3G05380	471.85	1.28947	0.133543	9.65582	4.64409e-22	1.00823e-19	6942	ALWAYS EARLY 2
AT5G41940	252.902	1.28903	0.157094	8.20548	2.29667e-16	3.45448e-14	3751	Ypt/Rab-GAP domain of gyp1p superfamily protein
AT4G10240	91.0924	1.28688	0.235108	5.47354	4.41127e-08	2.80233e-06	1121	B-box zinc finger family protein
AT3G45830	349.339	1.28563	0.136729	9.40275	5.31539e-21	1.07403e-18	4928	nuclear factor kappa-B-binding-like protein
AT3G53760	301.95	1.28561	0.154116	8.34184	7.31439e-17	1.13847e-14	4724	GAMMA-TUBULIN COMPLEX PROTEIN 4
AT1G55350	681.371	1.28414	0.103415	12.4174	2.10355e-35	8.81968e-33	11370	calpain-type cysteine protease family
AT1G45160	542.801	1.2838	0.113695	11.2917	1.44266e-29	4.58669e-27	7511	Protein kinase superfamily protein
AT3G27670	528.478	1.28373	0.117245	10.9492	6.70689e-28	1.93933e-25	8196	ARM repeat superfamily protein
AT4G11450	239.209	1.28356	0.168406	7.6218	2.50172e-14	3.22741e-12	3587	bromo-adjacent domain protein, putative (DUF3527)
AT2G24120	373.438	1.28193	0.132687	9.6613	4.4025e-22	9.58887e-20	5790	DNA/RNA polymerases superfamily protein
AT5G12400	530.216	1.27895	0.116073	11.0185	3.11228e-28	9.15721e-26	8167	PHD-finger and DNA binding domain-containing protein
AT3G13100	361.82	1.27766	0.134247	9.51721	1.77898e-21	3.71778e-19	5801	multidrug resistance-associated protein 7
AT5G38140	172.826	1.27516	0.184924	6.89557	5.36506e-12	5.68577e-10	2316	nuclear factor Y, subunit C12
AT5G00780	104.532	1.27425	0.223198	5.70904	1.13616e-08	7.93936e-07	1523	Natural antisense transcript overlaps with AT5G01580
AT1G18910	494.646	1.27352	0.123687	10.2963	7.3209e-25	1.83252e-22	5586	zinc ion binding protein
AT2G27610	166.201	1.27319	0.1933	6.5866	4.50005e-11	4.30031e-09	2606	Tetratricopeptide repeat (TPR)-like superfamily protein
AT5G44800	712.18	1.27235	0.107232	11.8654	1.79101e-32	6.32359e-30	10630	chromatin remodeling 4
AT2G21300	392.409	1.27162	0.136939	9.28598	1.60225e-20	3.11551e-18	5945	ATP binding microtubule motor family protein
AT5G07370	98.23	1.27113	0.237931	5.34241	9.17185e-08	5.43057e-06	2000	inositol polyphosphate kinase 2 alpha
AT2G28240	176.671	1.26819	0.192274	6.59575	4.23109e-11	4.05484e-09	2967	ATP-dependent helicase family protein
AT4G21530	358.486	1.2673	0.134731	9.40614	5.14674e-21	1.04309e-18	5455	Transducin/WD40 repeat-like superfamily protein
AT5G03280	339.941	1.26568	0.138232	9.15619	5.37625e-20	1.0217e-17	5976	NRAMP metal ion transporter family protein
AT1G76950	305.271	1.26359	0.145455	8.68715	3.71635e-18	6.40894e-16	5143	Regulator of chromosome condensation (RCC1) family with FYVE zinc finger domain-containing protein
AT3G06920	256.356	1.2625	0.158662	7.95713	1.7607e-15	2.47103e-13	3780	Tetratricopeptide repeat (TPR)-like superfamily protein
AT4G15180	693.199	1.26229	0.106036	11.9044	1.12301e-32	4.00723e-30	11181	SET domain protein 2
AT4G15840	250.272	1.26169	0.156711	8.05108	8.20664e-16	1.19681e-13	4205	BTB/POZ domain-containing protein
AT5G35930	689.802	1.26079	0.105488	11.952	6.33821e-33	2.28598e-30	8451	AMP-dependent synthetase and ligase family protein
AT4G35020	142.763	1.25904	0.207353	6.07197	1.26347e-09	9.98333e-08	2597	RAC-like 3
AT3G21290	410.546	1.25712	0.127973	9.82335	8.9328e-23	2.02449e-20	6829	dentin sialophosphoprotein-like protein
AT2G24070	250.448	1.25709	0.161034	7.80639	5.88506e-15	7.99177e-13	4194	QWRF motif protein (DUF566)
AT3G07885	36.0272	1.25703	0.309146	4.06613	4.77995e-05	0.00163268	491	Natural antisense transcript overlaps with AT3G48195
AT4G11670	554.104	1.25653	0.114321	10.9913	4.20968e-28	1.22784e-25	8747	DNA topoisomerase 4 subunit B (DUF810)
AT5G05970	268.22	1.25462	0.152998	8.2002	2.39988e-16	3.60164e-14	4233	Transducin/WD40 repeat-like superfamily protein
AT3G20690	141.39	1.25397	0.20064	6.24988	4.10769e-10	3.46616e-08	1112	F-box and associated interaction domains-containing protein
AT1G13630	234.723	1.25324	0.171019	7.32805	2.33529e-13	2.82271e-11	3648	Tetratricopeptide repeat (TPR)-like superfamily protein
AT4G09300	155.133	1.25218	0.195461	6.40629	1.49099e-10	1.35164e-08	2261	LisH and RanBPM domains containing protein
AT5G58040	317.027	1.25139	0.14247	8.78357	1.58371e-18	2.82557e-16	5514	FIP1[V]-like protein
AT4G09430	329.26	1.25122	0.142795	8.76234	1.91246e-18	3.37619e-16	2205	disease resistance protein (TIR-NBS-LRR class)
AT1G30450	383.304	1.25087	0.131839	9.48786	2.35836e-21	4.85302e-19	6908	cation-chloride co-transporter 1
AT1G54510	270.47	1.25084	0.161855	7.72814	1.09131e-14	1.45836e-12	4305	NIMA-related serine/threonine kinase 1
AT1G29630	415.842	1.24786	0.127394	9.79528	1.17972e-22	2.65571e-20	4406	5'-3' exonuclease family protein
AT1G21580	492.712	1.24754	0.126127	9.89118	4.5464e-23	1.03738e-20	8774	Zinc finger C-x8-C-x5-C-x3-H type family protein
AT3G50370	548.163	1.2461	0.115748	10.7656	5.00102e-27	1.39787e-24	8379	hypothetical protein
AT5G49150	341.586	1.24362	0.141715	8.77551	1.70124e-18	3.01921e-16	4902	gamete expressed 2
AT2G07170	310.465	1.24329	0.147466	8.43105	3.42573e-17	5.49789e-15	4241	ARM repeat superfamily protein
AT4G17616	155.974	1.24135	0.193672	6.40955	1.45953e-10	1.3267e-08	2390	Pentatricopeptide repeat (PPR) superfamily protein
AT2G01130	345.576	1.24132	0.14261	8.70433	3.19448e-18	5.52316e-16	6433	DEA(D/H)-box RNA helicase family protein
AT5G11470	365.605	1.24026	0.147822	8.39022	4.85224e-17	7.64102e-15	5580	bromo-adjacent homology (BAH) domain-containing protein
AT3G48830	230.631	1.23918	0.163203	7.59286	3.1292e-14	4.02145e-12	3319	tRNA nucleotidyltransferase/polyA polymerase family protein
AT3G14172	427.711	1.23912	0.12594	9.83904	7.64384e-23	1.73824e-20	7371	GPI-anchored adhesin-like protein
AT3G14460	304.561	1.2364	0.144509	8.55582	1.17038e-17	1.93862e-15	4460	LRR and NB-ARC domains-containing disease resistance protein
AT1G26130	373.435	1.2354	0.135602	9.11053	8.19827e-20	1.54054e-17	6083	ATPase E1-E2 type family protein / haloacid dehalogenase-like hydrolase family protein
AT5G36880	409.338	1.23287	0.131998	9.34004	9.6295e-21	1.9112e-18	5856	acetyl-CoA synthetase
AT5G65750	291.375	1.23277	0.147824	8.33946	7.46335e-17	1.15896e-14	4564	2-oxoglutarate dehydrogenase, E1 component
AT1G29740	312.345	1.23066	0.142516	8.63521	5.86188e-18	9.93027e-16	5899	Leucine-rich repeat transmembrane protein kinase
AT1G63700	292.709	1.22959	0.149305	8.23544	1.78905e-16	2.70918e-14	5446	Protein kinase superfamily protein
AT4G21820	417.176	1.22906	0.129455	9.49405	2.22227e-21	4.6012e-19	6654	binding / calmodulin binding protein
AT5G55000	207.808	1.22812	0.170252	7.21353	5.4521e-13	6.3498e-11	3500	potassium channel tetramerization domain-containing protein / pentapeptide repeat-containing protein
AT5G13680	311.495	1.22771	0.146079	8.40439	4.30077e-17	6.85304e-15	5308	IKI3 family protein
AT5G07180	385.827	1.22573	0.130454	9.39591	5.6724e-21	1.14272e-18	6148	ERECTA-like 2
AT4G10710	260.475	1.22526	0.154098	7.9512	1.84711e-15	2.58688e-13	4454	global transcription factor C
AT5G43130	369.405	1.22472	0.139294	8.79232	1.46502e-18	2.62078e-16	5905	TBP-associated factor 4
AT2G23370	124.07	1.22414	0.207936	5.88713	3.92959e-09	2.90643e-07	2282	cyclin delta-3
AT4G15850	212.019	1.22359	0.169939	7.20015	6.01478e-13	6.99299e-11	3560	RNA helicase 1
AT1G55590	163.304	1.22319	0.186432	6.56106	5.34251e-11	5.03366e-09	2580	RNI-like superfamily protein
AT1G44120	526.484	1.22233	0.116294	10.5107	7.71075e-26	2.01272e-23	7564	CELLULOSE SYNTHASE INTERACTIVE 2
AT5G11040	318.845	1.22162	0.142355	8.58146	9.36749e-18	1.57102e-15	5750	TRS120
AT1G10870	426.747	1.22124	0.12497	9.77227	1.4809e-22	3.32257e-20	7196	ARF-GAP domain 4
AT1G10490	447.751	1.22059	0.126533	9.6464	5.09109e-22	1.09465e-19	7429	GNAT acetyltransferase (DUF699)
AT1G61010	188.402	1.21948	0.17622	6.92018	4.51071e-12	4.8261e-10	3498	cleavage and polyadenylation specificity factor 73-I
AT5G49840	271.147	1.21879	0.152401	7.99725	1.27232e-15	1.81601e-13	4809	ATP-dependent Clp protease
AT4G12020	485.358	1.21856	0.122177	9.97374	1.98601e-23	4.67471e-21	8170	protein kinase family protein
AT5G16630	286.967	1.2164	0.147619	8.24017	1.71967e-16	2.61001e-14	4993	DNA repair protein Rad4 family
AT5G08630	296.675	1.21624	0.149609	8.12945	4.31227e-16	6.4001e-14	5195	DDT domain-containing protein
AT1G61210	459.396	1.21492	0.124973	9.72149	2.4418e-22	5.40613e-20	7670	Transducin/WD40 repeat-like superfamily protein
AT2G16950	464.123	1.21486	0.121613	9.98952	1.69397e-23	4.01549e-21	7483	transportin 1
AT3G23370	210.392	1.21404	0.171869	7.06378	1.62037e-12	1.82079e-10	3602	RNA-binding (RRM/RBD/RNP motifs) family protein
AT4G30090	171.624	1.2132	0.184296	6.58291	4.61324e-11	4.3835e-09	3061	golgin family A protein
AT5G49152	350.79	1.21289	0.139691	8.68265	3.86641e-18	6.65062e-16	5055	Natural antisense transcript overlaps with AT5G49150
AT4G09980	296.704	1.21288	0.151396	8.0113	1.13499e-15	1.6304e-13	4579	Methyltransferase MT-A70 family protein
AT2G02750	152.351	1.21264	0.191719	6.32509	2.53081e-10	2.21352e-08	2401	Pentatricopeptide repeat (PPR) superfamily protein
AT1G63010	323.933	1.21128	0.140213	8.63888	5.67681e-18	9.6411e-16	5270	Major Facilitator Superfamily with SPX (SYG1/Pho81/XPR1) domain-containing protein
AT1G35220	490.484	1.21092	0.119429	10.1392	3.69971e-24	8.99243e-22	6010	FAM91 carboxy-terminus protein
AT1G25540	350.973	1.20776	0.144846	8.33823	7.541e-17	1.16832e-14	5750	phytochrome and flowering time regulatory protein (PFT1)
AT1G71220	618.627	1.20763	0.107544	11.2292	2.93065e-29	9.10183e-27	10409	EMS-MUTAGENIZED BRI1 SUPPRESSOR 1
AT4G10740	150.472	1.20621	0.192849	6.25469	3.98308e-10	3.37375e-08	1283	F-box and associated interaction domains-containing protein
AT2G01830	438.531	1.20479	0.123975	9.71806	2.5255e-22	5.57304e-20	6724	CHASE domain containing histidine kinase protein
AT3G19210	385.429	1.20337	0.131461	9.15382	5.49542e-20	1.0414e-17	6293	DNA repair/recombination protein
AT1G21630	426.127	1.20249	0.126662	9.49365	2.23085e-21	4.60475e-19	7145	Calcium-binding EF hand family protein
AT3G06425	43.091	1.20189	0.297119	4.04515	5.22902e-05	0.00176895	255	none
AT4G32440	181.932	1.20054	0.187752	6.39428	1.61305e-10	1.45553e-08	3542	Plant Tudor-like RNA-binding protein
AT5G51660	570.344	1.20023	0.115056	10.4317	1.77656e-25	4.56623e-23	9494	cleavage and polyadenylation specificity factor 160
AT5G59650	259.006	1.2001	0.158504	7.57142	3.69166e-14	4.71717e-12	4053	Leucine-rich repeat protein kinase family protein
AT3G20250	288.667	1.19945	0.150125	7.98971	1.35262e-15	1.92652e-13	4501	pumilio 5
AT5G38150	164.602	1.19788	0.193016	6.20613	5.43048e-10	4.51983e-08	2325	PLASTID MOVEMENT IMPAIRED protein (DUF827)
AT5G41580	262.622	1.19773	0.153635	7.79595	6.39237e-15	8.66315e-13	4635	RING/U-box superfamily protein
AT2G04660	559.693	1.1968	0.117979	10.1442	3.51625e-24	8.64045e-22	4629	anaphase-promoting complex/cyclosome 2
AT1G27595	763.938	1.19473	0.0988771	12.083	1.29909e-33	4.92362e-31	10829	symplekin
AT5G13010	384.166	1.19421	0.131428	9.08638	1.02391e-19	1.908e-17	6605	RNA helicase family protein
AT3G24000	134.394	1.19155	0.206215	5.7782	7.55027e-09	5.3826e-07	2163	Tetratricopeptide repeat (TPR)-like superfamily protein
AT4G04370	220.122	1.19096	0.167666	7.10314	1.21954e-12	1.38195e-10	2261	Tetratricopeptide repeat (TPR)-like superfamily protein
AT4G29910	190.242	1.19067	0.179208	6.64404	3.05197e-11	2.99325e-09	2919	origin recognition complex protein 5
AT1G58230	772.856	1.19066	0.098425	12.0971	1.09383e-33	4.16922e-31	13102	binding protein
AT1G50750	92.9343	1.18957	0.243719	4.8809	1.05603e-06	5.17856e-05	1447	aminotransferase-like, mobile domain protein
AT4G25520	215.827	1.18886	0.166136	7.15596	8.30911e-13	9.56104e-11	4314	SEUSS-like 1
AT5G15880	125.946	1.18752	0.208486	5.69594	1.22693e-08	8.54695e-07	2055	golgin family A protein
AT4G28815	118.68	1.18514	0.21224	5.58397	2.35089e-08	1.56922e-06	1802	basic helix-loop-helix (bHLH) DNA-binding superfamily protein
AT3G59770	457.435	1.18506	0.12397	9.55929	1.18564e-21	2.51701e-19	7264	sacI homology domain-containing protein / WW domain-containing protein
AT1G65780	239.584	1.18483	0.159997	7.40533	1.3083e-13	1.61334e-11	3930	P-loop containing nucleoside triphosphate hydrolases superfamily protein
AT1G67690	316.399	1.18463	0.141883	8.34931	6.86652e-17	1.07124e-14	5103	Zincin-like metalloproteases family protein
AT2G23360	237.882	1.18454	0.161992	7.31234	2.62531e-13	3.16756e-11	4302	filament-like protein (DUF869)
AT5G22780	365.329	1.18161	0.133645	8.84139	9.45326e-19	1.71395e-16	8710	Adaptor protein complex AP-2, alpha subunit
AT5G59980	190.893	1.18138	0.175896	6.71635	1.86336e-11	1.8769e-09	2843	Polymerase/histidinol phosphatase-like protein
AT1G24706	966.17	1.1799	0.0904319	13.0474	6.57628e-39	3.24385e-36	13768	THO2
AT3G52890	236.865	1.17915	0.160572	7.34341	2.08222e-13	2.52592e-11	4320	KCBP-interacting protein kinase
AT1G47900	356.582	1.17904	0.135054	8.73017	2.54284e-18	4.43075e-16	4647	filament-like protein (DUF869)
AT1G67210	195.378	1.17878	0.176206	6.68978	2.23512e-11	2.23126e-09	3234	Proline-rich spliceosome-associated (PSP) family protein / zinc knuckle (CCHC-type) family protein
AT4G02750	171.391	1.17847	0.190477	6.18694	6.13421e-10	5.05538e-08	2600	Tetratricopeptide repeat (TPR)-like superfamily protein
AT1G68723	42.0643	1.17657	0.297482	3.95511	7.65001e-05	0.00247441	565	hypothetical protein
AT1G24040	187.384	1.17642	0.184616	6.37227	1.86247e-10	1.66368e-08	3060	Acyl-CoA N-acyltransferases (NAT) superfamily protein
AT1G48490	413.355	1.17538	0.127847	9.19364	3.79783e-20	7.30011e-18	7054	Protein kinase superfamily protein
AT2G02560	473.555	1.17477	0.121431	9.67445	3.87168e-22	8.46019e-20	7923	cullin-associated and neddylation dissociated
AT2G15680	69.7924	1.17412	0.271092	4.33108	1.48378e-05	0.000577032	646	Calcium-binding EF-hand family protein
AT5G13530	558.748	1.17272	0.112362	10.437	1.68064e-25	4.33631e-23	9521	protein kinases%3Bubiquitin-protein ligase
AT5G62600	584.717	1.17125	0.110366	10.6124	2.60943e-26	7.00204e-24	9913	ARM repeat superfamily protein
AT2G48160	348.89	1.1678	0.138027	8.46064	2.65912e-17	4.3088e-15	7497	Tudor/PWWP/MBT domain-containing protein
AT3G19190	558.084	1.16661	0.113498	10.2787	8.7944e-25	2.19317e-22	9231	autophagy 2
AT4G24980	84.4618	1.16317	0.24359	4.77513	1.79594e-06	8.47846e-05	1579	nodulin MtN21 /EamA-like transporter family protein
AT1G24120	170.977	1.16275	0.18421	6.31209	2.75289e-10	2.39216e-08	3198	ARG1-like 1
AT3G20440	433.548	1.16248	0.127492	9.11812	7.64391e-20	1.44041e-17	7295	Alpha amylase family protein
AT4G09150	387.385	1.16237	0.132071	8.80113	1.35442e-18	2.42941e-16	5220	T-complex protein 11
AT2G02741	19.7514	1.16189	0.339722	3.42011	0.00062595	0.015403	225	none
AT4G09140	398.59	1.16063	0.135861	8.54283	1.30976e-17	2.15311e-15	4124	MUTL-homologue 1
AT3G16940	261.854	1.15852	0.159579	7.25988	3.87422e-13	4.55163e-11	4892	calmodulin-binding transcription activator
AT5G08490	261.629	1.15697	0.154054	7.51014	5.90656e-14	7.42014e-12	4689	Tetratricopeptide repeat (TPR)-like superfamily protein
AT5G17420	288.26	1.15635	0.147132	7.85921	3.86551e-15	5.33568e-13	4870	Cellulose synthase family protein
AT1G05910	376.822	1.15595	0.137326	8.41753	3.84489e-17	6.15585e-15	6499	cell division cycle protein 48-related / CDC48-like protein
AT5G15700	515.762	1.15566	0.121145	9.53949	1.43543e-21	3.01864e-19	7080	DNA/RNA polymerases superfamily protein
AT4G11800	404.849	1.15549	0.128958	8.96019	3.2411e-19	5.94059e-17	6367	Calcineurin-like metallo-phosphoesterase superfamily protein
AT5G09350	447.348	1.15477	0.124318	9.2888	1.56036e-20	3.04287e-18	7159	phosphatidylinositol 4-OH kinase beta2
AT2G19160	270.82	1.15416	0.153127	7.53729	4.79834e-14	6.062e-12	4475	Core-2/I-branching beta-1,6-N-acetylglucosaminyltransferase family protein
AT5G20660	312.225	1.15288	0.152414	7.56409	3.90583e-14	4.98134e-12	4959	Zn-dependent exopeptidases superfamily protein
AT1G27850	427.563	1.15283	0.125405	9.19289	3.82443e-20	7.33023e-18	5646	RUN/FYVE domain protein
AT1G10130	667.515	1.15139	0.103702	11.1028	1.21547e-28	3.65645e-26	11339	endoplasmic reticulum-type calcium-transporting ATPase 3
AT1G44910	511.15	1.14973	0.115689	9.93812	2.84152e-23	6.59586e-21	7361	pre-mRNA-processing protein 40A
AT1G50260	262.994	1.1485	0.158726	7.23573	4.63027e-13	5.42089e-11	4364	N-terminal-transmembrane-C2 domain type 5.1
AT1G32810	408.706	1.14767	0.127304	9.01521	1.96488e-19	3.63118e-17	4704	RING/FYVE/PHD zinc finger superfamily protein
AT3G44340	584.893	1.1463	0.115202	9.95035	2.51293e-23	5.85337e-21	8789	hypothetical protein
AT2G20210	222.068	1.14626	0.167109	6.85938	6.91604e-12	7.2949e-10	3802	RNI-like superfamily protein
AT2G31830	308.857	1.14577	0.143939	7.9601	1.71904e-15	2.41761e-13	5317	endonuclease/exonuclease/phosphatase family protein
AT1G62020	235.334	1.14531	0.16698	6.85896	6.93624e-12	7.29939e-10	4537	Coatomer, alpha subunit
AT3G59295	37.9077	1.14513	0.306532	3.73576	0.000187153	0.00543034	600	hypothetical protein
AT2G30800	401.735	1.14439	0.129809	8.81595	1.18678e-18	2.14015e-16	6521	helicase in vascular tissue and tapetum
AT1G77320	375.11	1.14285	0.133397	8.56733	1.05912e-17	1.76302e-15	6551	transcription coactivator
AT5G27010	271.621	1.14212	0.152162	7.50595	6.09866e-14	7.64715e-12	4254	ARM repeat superfamily protein
AT3G05680	661.579	1.14199	0.105123	10.8634	1.72194e-27	4.87405e-25	12085	embryo defective 2016
AT5G22750	384.657	1.14136	0.135979	8.39364	4.71337e-17	7.43981e-15	6072	DNA/RNA helicase protein
AT2G45910	243.822	1.14038	0.163005	6.99595	2.63473e-12	2.90705e-10	4498	U-box domain-containing protein kinase family protein
AT2G31960	691.834	1.13861	0.102683	11.0886	1.4257e-28	4.26971e-26	11908	glucan synthase-like 3
AT3G27610	241.97	1.13519	0.172607	6.57673	4.80915e-11	4.55031e-09	2778	Nucleotidylyl transferase superfamily protein
AT4G02460	288.642	1.13458	0.146834	7.72694	1.1016e-14	1.46917e-12	4637	DNA mismatch repair protein
AT1G53490	186.096	1.13429	0.181472	6.25049	4.09163e-10	3.45696e-08	3685	RING/U-box superfamily protein
AT4G02655	41.7733	1.13356	0.298054	3.80319	0.000142846	0.00432431	639	transmembrane protein
AT5G17270	371.703	1.13289	0.132493	8.55052	1.22533e-17	2.01965e-15	5872	Protein prenylyltransferase superfamily protein
AT5G22760	380.909	1.13163	0.131221	8.62387	6.47305e-18	1.0938e-15	6818	PHD finger family protein
AT3G24200	198.798	1.12945	0.175103	6.45018	1.11718e-10	1.02524e-08	3854	FAD/NAD(P)-binding oxidoreductase family protein
AT4G33760	237.486	1.12867	0.167704	6.73013	1.69508e-11	1.71512e-09	4174	tRNA synthetase class II (D, K and N) family protein
AT1G45130	315.219	1.12701	0.142254	7.92248	2.32813e-15	3.24026e-13	4158	beta-galactosidase 5
AT5G13000	660.792	1.12691	0.104902	10.7425	6.42987e-27	1.77507e-24	11318	glucan synthase-like 12
AT2G22125	472.773	1.1263	0.120557	9.34248	9.41061e-21	1.8733e-18	8519	binding protein
AT3G14030	44.7277	1.12567	0.296522	3.79624	0.000146908	0.00442532	852	F-box associated ubiquitination effector family protein
AT4G17230	134.292	1.12486	0.202561	5.5532	2.80481e-08	1.85195e-06	3216	SCARECROW-like 13
AT1G16800	648.783	1.1237	0.104738	10.7287	7.46536e-27	2.04411e-24	10984	P-loop containing nucleoside triphosphate hydrolases superfamily protein
AT1G16650	344.045	1.12332	0.137033	8.19744	2.45557e-16	3.677e-14	3498	S-adenosyl-L-methionine-dependent methyltransferases superfamily protein
AT2G08800	25.0051	1.12244	0.334317	3.3574	0.000786799	0.018664	233	none
AT3G18290	349.686	1.12206	0.139234	8.05883	7.70275e-16	1.12578e-13	6596	zinc finger protein-like protein
AT3G11000	174.337	1.12149	0.183507	6.11145	9.87315e-10	7.87551e-08	3021	DCD (Development and Cell Death) domain protein
AT5G12970	175.63	1.11946	0.196735	5.69018	1.26906e-08	8.83127e-07	3299	Calcium-dependent lipid-binding (CaLB domain) plant phosphoribosyltransferase family protein
AT3G48470	328.627	1.11942	0.142699	7.84461	4.343e-15	5.93372e-13	5294	embryo defective 2423
AT4G18465	292.327	1.11859	0.15209	7.35481	1.91204e-13	2.34065e-11	4833	RNA helicase family protein
AT5G22030	389.486	1.11848	0.130538	8.56824	1.05076e-17	1.75487e-15	6641	ubiquitin-specific protease 8
AT1G07705	285.129	1.11799	0.160531	6.96433	3.29981e-12	3.59358e-10	4602	NOT2 / NOT3 / NOT5 family
AT2G29065	149.081	1.11744	0.192574	5.80264	6.52772e-09	4.67848e-07	2452	GRAS family transcription factor
AT3G13225	218.826	1.11652	0.167499	6.66584	2.63153e-11	2.60796e-09	4249	WW domain-containing protein
AT1G03100	157.937	1.11583	0.195045	5.7209	1.05963e-08	7.43559e-07	2816	Pentatricopeptide repeat (PPR) superfamily protein
AT1G68720	268.149	1.11534	0.153123	7.28398	3.24102e-13	3.84135e-11	4639	tRNA arginine adenosine deaminase
AT5G07335	12.0965	1.11436	0.342716	3.25156	0.00114772	0.02595	152	U4
AT1G73020	257.507	1.11414	0.157925	7.05489	1.72733e-12	1.93773e-10	4164	anoctamin-like protein
AT4G12780	215.052	1.11339	0.168403	6.61148	3.80491e-11	3.6939e-09	5124	Chaperone DnaJ-domain superfamily protein
AT5G47400	211.645	1.11175	0.173568	6.4053	1.50073e-10	1.35864e-08	3581	sphingomyelin phosphodiesterase
AT2G23460	263.91	1.11088	0.158327	7.01636	2.27718e-12	2.52083e-10	3657	extra-large G-protein 1
AT3G47890	425.54	1.11048	0.124643	8.90925	5.13809e-19	9.39193e-17	7001	Ubiquitin carboxyl-terminal hydrolase-related protein
AT3G19560	189.279	1.10966	0.176025	6.30401	2.90044e-10	2.51387e-08	1491	F-box family protein
AT5G40810	191.904	1.10856	0.178561	6.20831	5.35565e-10	4.46309e-08	3064	Cytochrome C1 family
AT4G31160	387.426	1.10727	0.13351	8.29349	1.09973e-16	1.6882e-14	7484	DDB1-CUL4 associated factor 1
AT1G61400	202.751	1.10661	0.174199	6.35257	2.11745e-10	1.86904e-08	3962	S-locus lectin protein kinase family protein
AT1G24300	320.432	1.10462	0.144423	7.64848	2.03361e-14	2.63874e-12	6301	GYF domain-containing protein
AT2G04270	340.058	1.10282	0.137238	8.0358	9.29735e-16	1.34072e-13	5907	RNAse E/G-like protein
AT4G09680	502.326	1.10267	0.116358	9.47653	2.6288e-21	5.39299e-19	6605	conserved telomere maintenance component 1
AT5G26570	421.229	1.10261	0.125571	8.7808	1.62313e-18	2.88822e-16	6253	chloroplastidic phosphoglucan, water dikinase (ATGWD3)
AT4G11110	334.328	1.10141	0.13821	7.96909	1.59848e-15	2.26229e-13	5620	SPA1-related 2
AT5G37020	304.965	1.09862	0.145272	7.56247	3.95483e-14	5.02474e-12	5001	auxin response factor 8
AT1G11410	187.787	1.09788	0.183506	5.98279	2.19342e-09	1.67781e-07	3602	S-locus lectin protein kinase family protein
AT5G62230	377.845	1.09638	0.131204	8.35632	6.47024e-17	1.01177e-14	6310	ERECTA-like 1
AT1G08450	211.182	1.09638	0.174015	6.3005	2.96686e-10	2.5648e-08	4159	calreticulin 3
AT4G21770	155.352	1.09614	0.191292	5.73018	1.00323e-08	7.0694e-07	2860	Pseudouridine synthase family protein
AT3G10380	525.204	1.09522	0.114375	9.57569	1.01175e-21	2.15468e-19	9527	subunit of exocyst complex 8
AT5G39500	324.575	1.09425	0.139538	7.84198	4.43513e-15	6.04729e-13	5592	GNOM-like 1
AT3G54280	697.337	1.09352	0.103918	10.523	6.77058e-26	1.77421e-23	12405	ROOT GROWTH DEFECTIVE 3
AT5G42390	435.599	1.09223	0.127857	8.54257	1.31272e-17	2.15311e-15	8188	Insulinase (Peptidase family M16) family protein
AT1G79560	323.808	1.0917	0.142765	7.64685	2.05967e-14	2.6664e-12	5961	FTSH protease 12
AT4G04885	277.199	1.09083	0.152391	7.15807	8.18213e-13	9.4311e-11	4159	PCF11P-similar protein 4
AT2G21800	223.212	1.088	0.163713	6.64576	3.0165e-11	2.96279e-09	3848	essential meiotic endonuclease 1A
AT5G24750	225.345	1.08799	0.174951	6.21884	5.00848e-10	4.17897e-08	4107	UDP-Glycosyltransferase superfamily protein
AT4G09730	251.577	1.08787	0.161774	6.7246	1.76071e-11	1.77617e-09	3467	RH39
AT3G19740	433.128	1.08776	0.127944	8.5019	1.86516e-17	3.0296e-15	7859	P-loop containing nucleoside triphosphate hydrolases superfamily protein
AT5G16840	143.106	1.08701	0.203243	5.34831	8.87807e-08	5.28931e-06	2405	binding partner of acd11 1
AT3G08850	470.471	1.08652	0.119439	9.09688	9.29673e-20	1.73722e-17	8943	Regulatory-associated protein of TOR 1
AT1G49540	212.971	1.08633	0.166897	6.50902	7.56445e-11	7.01872e-09	3897	elongator protein 2
AT1G10930	440.829	1.08599	0.124304	8.73662	2.40179e-18	4.20683e-16	7809	DNA helicase (RECQl4A)
AT1G08680	377.373	1.08577	0.13324	8.14896	3.67054e-16	5.47188e-14	6383	ARF GAP-like zinc finger-containing protein ZIGA4
AT5G37165	95.1529	1.08405	0.235326	4.6066	4.0931e-06	0.000179935	1354	P-loop nucleoside triphosphate hydrolase superfamily protein
AT1G59610	454.76	1.08397	0.12204	8.88203	6.56487e-19	1.19673e-16	7944	dynamin-like 3
AT5G16280	489.886	1.0838	0.119306	9.08424	1.04424e-19	1.94049e-17	8561	Tetratricopeptide repeat (TPR)-like superfamily protein
AT2G12550	363.668	1.0826	0.133847	8.08838	6.04631e-16	8.91452e-14	3949	ubiquitin-associated (UBA)/TS-N domain-containing protein
AT1G50240	432.374	1.08215	0.125967	8.59073	8.64149e-18	1.4529e-15	7989	kinase family with ARM repeat domain-containing protein
AT1G20230	135.301	1.08095	0.200157	5.40052	6.64497e-08	4.08964e-06	2539	Pentatricopeptide repeat (PPR) superfamily protein
AT4G04350	357.073	1.08061	0.135699	7.96326	1.67564e-15	2.36153e-13	5060	tRNA synthetase class I (I, L, M and V) family protein
AT5G17530	199.321	1.07932	0.171361	6.29852	3.00509e-10	2.59118e-08	4681	phosphoglucosamine mutase family protein
AT2G32700	305.453	1.07923	0.14811	7.28669	3.17654e-13	3.77159e-11	5525	LEUNIG-like protein
AT4G04975	32.3567	1.07857	0.315066	3.4233	0.000618659	0.0152581	489	none
AT5G65950	288.653	1.07822	0.154129	6.99555	2.64223e-12	2.909e-10	5212	trafficking protein particle complex subunit-like protein
AT2G32730	296.781	1.07594	0.144991	7.42073	1.16472e-13	1.44159e-11	5777	26S proteasome regulatory complex, non-ATPase subcomplex, Rpn2/Psmd1 subunit
AT1G55820	189.533	1.07515	0.175394	6.1299	8.79322e-10	7.07295e-08	3422	lysine-specific demethylase, putative (DUF1296)
AT2G24690	207.01	1.07438	0.16868	6.36931	1.89882e-10	1.6894e-08	4216	Transcriptional factor B3 family protein
AT1G28420	399.541	1.07329	0.127726	8.40303	4.35107e-17	6.91677e-15	8259	homeobox-1
AT1G09050	138.334	1.07159	0.204993	5.22746	1.71855e-07	9.67177e-06	4143	arginine-glutamic acid dipeptide repeat protein
AT5G44510	290.608	1.07146	0.150414	7.12343	1.05274e-12	1.20515e-10	4664	target of AVRB operation1
AT3G47460	441.43	1.07118	0.12274	8.72722	2.61016e-18	4.53627e-16	6905	Structural maintenance of chromosomes (SMC) family protein
AT1G74260	276.993	1.07101	0.149224	7.17719	7.11567e-13	8.23013e-11	5237	purine biosynthesis 4
AT5G02010	142.477	1.07041	0.201002	5.32534	1.00764e-07	5.91912e-06	2757	RHO guanyl-nucleotide exchange factor 7
AT4G08790	219.389	1.07001	0.165544	6.4636	1.02242e-10	9.42139e-09	3067	Nitrilase/cyanide hydratase and apolipoprotein N-acyltransferase family protein
AT3G52250	377.664	1.06972	0.135947	7.86871	3.5832e-15	4.9562e-13	7231	Duplicated homeodomain-like superfamily protein
AT1G23180	213.784	1.06907	0.167167	6.39519	1.60348e-10	1.4497e-08	3920	ARM repeat superfamily protein
AT2G31260	313.072	1.06895	0.149333	7.15816	8.177e-13	9.4311e-11	5663	autophagy 9 (APG9)
AT4G30740	26.5486	1.06752	0.329273	3.24206	0.00118668	0.0266245	618	QWRF motif protein
AT1G25220	102.028	1.06667	0.225378	4.73282	2.21418e-06	0.000102157	2774	anthranilate synthase beta subunit 1
AT5G38470	182.479	1.06575	0.182723	5.8326	5.45692e-09	3.93203e-07	3123	Rad23 UV excision repair protein family
AT4G21515	17.1058	1.06501	0.34316	3.10354	0.00191219	0.0398129	444	hypothetical protein
AT5G49580	288.825	1.06381	0.147087	7.23253	4.74066e-13	5.54045e-11	3946	Chaperone DnaJ-domain superfamily protein
AT5G26760	239.902	1.06366	0.161069	6.60374	4.00923e-11	3.88103e-09	3763	RNA polymerase II subunit B1 CTD phosphatase RPAP2-like protein
AT5G04780	116.123	1.06359	0.226834	4.68884	2.74755e-06	0.000124454	1976	Pentatricopeptide repeat (PPR) superfamily protein
AT1G03365	190.656	1.06323	0.175531	6.05718	1.38525e-09	1.08182e-07	3870	RING/U-box superfamily protein
AT1G30330	268.308	1.06205	0.15639	6.79102	1.1134e-11	1.15087e-09	5166	auxin response factor 6
AT1G59890	448.554	1.0615	0.1223	8.67949	3.97553e-18	6.78611e-16	7471	SIN3-like 5
AT4G38240	221.117	1.0607	0.170187	6.23255	4.58889e-10	3.84321e-08	3755	alpha-1,3-mannosyl-glycoprotein beta-1,2-N-acetylglucosaminyltransferase
AT5G07345	16.2148	1.06043	0.344956	3.07412	0.00211125	0.0433387	164	U1
AT4G22140	148.69	1.05653	0.204025	5.17841	2.2379e-07	1.23765e-05	2803	PHD finger family protein / bromo-adjacent homology (BAH) domain-containing protein
AT5G48120	434.221	1.05623	0.124982	8.4511	2.88567e-17	4.66464e-15	7498	ARM repeat superfamily protein
AT4G38440	319.129	1.05594	0.141128	7.4821	7.31416e-14	9.12013e-12	5660	RPAP1-like, carboxy-terminal protein
AT1G07710	117.213	1.05451	0.221073	4.76997	1.84252e-06	8.66785e-05	2186	Ankyrin repeat family protein
AT5G06970	437.049	1.05434	0.123891	8.51025	1.7356e-17	2.83288e-15	8541	plant/protein (DUF810)
AT3G20010	314.59	1.05182	0.143876	7.31059	2.65969e-13	3.20328e-11	6008	SNF2 domain-containing protein / helicase domain-containing protein / zinc finger protein-like protein
AT5G06560	144.413	1.05089	0.197208	5.32885	9.88385e-08	5.82132e-06	3043	myosin-binding protein (Protein of unknown function, DUF593)
AT5G51200	858.353	1.05054	0.0940689	11.1678	5.86156e-29	1.78735e-26	14914	nuclear pore complex protein (DUF3414)
AT1G48650	366.747	1.0504	0.133711	7.85578	3.97289e-15	5.45026e-13	6208	DEA(D/H)-box RNA helicase family protein
AT4G36630	280.361	1.04987	0.154241	6.80671	9.98565e-12	1.03536e-09	4862	Vacuolar sorting protein 39
AT1G32490	473.666	1.04912	0.126338	8.30408	1.00593e-16	1.54775e-14	7782	RNA helicase family protein
AT3G19830	312.626	1.04892	0.14244	7.36393	1.78568e-13	2.19799e-11	5730	Calcium-dependent lipid-binding (CaLB domain) family protein
AT1G70060	378.173	1.04715	0.131489	7.96378	1.66859e-15	2.35655e-13	6700	SIN3-like 4
AT5G26910	278.024	1.04648	0.148807	7.03245	2.02939e-12	2.26146e-10	4554	GPI-anchored adhesin-like protein
AT1G70620	234.579	1.04523	0.164592	6.35047	2.14656e-10	1.89178e-08	4576	cyclin-like protein
AT5G18740	132.406	1.04519	0.20275	5.15507	2.5354e-07	1.38618e-05	2523	hypothetical protein (DUF3444)
AT4G20650	70.4716	1.04497	0.254125	4.11201	3.92226e-05	0.001374	1003	receptor-like kinase
AT2G36750	213.021	1.04444	0.166093	6.28829	3.20976e-10	2.74648e-08	1688	UDP-glucosyl transferase 73C1
AT5G23430	385.688	1.04421	0.130824	7.9818	1.44218e-15	2.04539e-13	6969	Transducin/WD40 repeat-like superfamily protein
AT3G16270	212.28	1.04359	0.170029	6.13772	8.37167e-10	6.76632e-08	4339	ENTH/VHS family protein
AT1G64790	1215.72	1.04305	0.0820081	12.7189	4.64585e-37	2.06399e-34	18606	ILITYHIA
AT5G13950	256.842	1.04238	0.156502	6.66047	2.72945e-11	2.69665e-09	4891	nuclear factor kappa-B-binding protein
AT1G04860	220.044	1.04236	0.165109	6.31313	2.73445e-10	2.38231e-08	4067	ubiquitin-specific protease 2
AT1G03770	182.617	1.04167	0.1781	5.84882	4.95078e-09	3.59436e-07	3110	RING 1B
AT3G29390	341.791	1.04126	0.137089	7.5955	3.06606e-14	3.94787e-12	5279	RS2-interacting KH protein
AT5G35750	378.772	1.0411	0.132525	7.85588	3.96986e-15	5.45026e-13	5522	histidine kinase 2
AT4G00800	465.54	1.04048	0.12376	8.40727	4.19672e-17	6.70316e-15	8981	transducin family protein / WD-40 repeat family protein
AT5G07290	315.167	1.0401	0.145582	7.14447	9.03465e-13	1.03781e-10	5862	MEI2-like 4
AT1G79280	766.487	1.03917	0.0997042	10.4225	1.95727e-25	4.99245e-23	14046	nuclear pore anchor
AT3G24090	186.511	1.03907	0.18099	5.74101	9.4116e-09	6.65298e-07	3367	putative glucosamine-fructose-6-phosphate aminotransferase
AT3G27980	50.785	1.03879	0.281242	3.69357	0.000221131	0.00628628	1957	Plant invertase/pectin methylesterase inhibitor superfamily
AT2G31320	353.242	1.03875	0.135116	7.68785	1.49626e-14	1.972e-12	6002	poly(ADP-ribose) polymerase 2
AT4G04970	356.517	1.03812	0.135549	7.65863	1.87923e-14	2.44789e-12	6348	glucan synthase-like 1
AT1G79190	352.874	1.03651	0.138288	7.49528	6.61552e-14	8.27977e-12	5785	ARM repeat superfamily protein
AT1G35470	262.257	1.03434	0.153716	6.7289	1.70953e-11	1.72714e-09	3936	SPla/RYanodine receptor (SPRY) domain-containing protein
AT1G50500	470.256	1.03405	0.120878	8.55444	1.1844e-17	1.957e-15	8194	Membrane trafficking VPS53 family protein
AT1G18450	204.432	1.03388	0.16998	6.08237	1.18416e-09	9.38983e-08	3962	actin-related protein 4
AT5G19560	222.665	1.03377	0.166616	6.20452	5.48656e-10	4.55521e-08	3596	ROP uanine nucleotide exchange factor 10
AT4G26750	145.403	1.03354	0.195516	5.28622	1.24872e-07	7.22145e-06	2906	hydroxyproline-rich glycoprotein family protein
AT3G46960	420.394	1.03332	0.131985	7.82914	4.91236e-15	6.6844e-13	7349	RNA helicase, ATP-dependent, SK12/DOB1 protein
AT3G06290	432.051	1.03297	0.128116	8.06275	7.45996e-16	1.09267e-13	8571	SAC3/GANP/Nin1/mts3/eIF-3 p25 family
AT1G08260	927.042	1.03263	0.0924958	11.1641	6.11322e-29	1.85565e-26	18038	DNA polymerase epsilon catalytic subunit
AT5G49030	442.139	1.03176	0.123008	8.38772	4.95644e-17	7.76864e-15	8372	tRNA synthetase class I (I, L, M and V) family protein
AT1G15160	92.7972	1.03157	0.233608	4.41579	1.00641e-05	0.000408682	2200	MATE efflux family protein
AT5G55400	214.113	1.03098	0.166896	6.17742	6.51582e-10	5.3567e-08	4229	Actin binding Calponin homology (CH) domain-containing protein
AT5G41360	294.278	1.03046	0.155932	6.60841	3.88459e-11	3.76581e-09	4994	homolog of Xeroderma pigmentosum complementation group B 2
AT3G43300	1095.67	1.02978	0.0868152	11.8618	1.8697e-32	6.56686e-30	11436	HOPM interactor 7
AT1G20630	185.197	1.02894	0.178874	5.7523	8.8035e-09	6.23626e-07	3544	catalase 1
AT3G07100	321.049	1.02871	0.139744	7.36137	1.8203e-13	2.2365e-11	5632	Sec23/Sec24 protein transport family protein
AT3G44370	311.209	1.02799	0.142786	7.19951	6.04301e-13	7.01365e-11	5003	Membrane insertion protein, OxaA/YidC with tetratricopeptide repeat domain-containing protein
AT5G35840	256.19	1.02782	0.159781	6.4327	1.25361e-10	1.14418e-08	4036	phytochrome C
AT3G17850	343.302	1.02759	0.141148	7.2802	3.3333e-13	3.94376e-11	7120	Protein kinase superfamily protein
AT5G09400	246.173	1.02735	0.162452	6.32399	2.54902e-10	2.22654e-08	4672	K+ uptake permease 7
AT3G51480	191.212	1.02636	0.173513	5.91519	3.31486e-09	2.47632e-07	4168	glutamate receptor 3.6
AT3G22760	195.493	1.02552	0.17503	5.85913	4.6529e-09	3.39421e-07	3853	Tesmin/TSO1-like CXC domain-containing protein
AT1G30600	235.509	1.02527	0.166998	6.13938	8.28436e-10	6.70384e-08	4135	Subtilase family protein
AT3G45190	387.123	1.02433	0.130112	7.87269	3.47106e-15	4.811e-13	6752	SIT4 phosphatase-associated family protein
AT2G46570	167.688	1.0242	0.185092	5.53347	3.1395e-08	2.05719e-06	2797	laccase 6
AT2G32415	253.939	1.02312	0.154573	6.619	3.61643e-11	3.52623e-09	4498	Polynucleotidyl transferase, ribonuclease H fold protein with HRDC domain-containing protein
AT4G39120	157.435	1.02149	0.191105	5.34521	9.03111e-08	5.37095e-06	2691	inositol monophosphatase family protein
AT4G32551	362.875	1.02004	0.138769	7.35061	1.9731e-13	2.41099e-11	6237	transcriptional corepressor LEUNIG
AT1G67550	285.096	1.0187	0.147559	6.90367	5.0676e-12	5.37903e-10	4835	urease
AT2G26000	217.36	1.0184	0.166436	6.11891	9.42182e-10	7.5424e-08	4226	zinc finger (C3HC4-type RING finger) family protein
AT3G06010	268.583	1.01769	0.15063	6.75623	1.41627e-11	1.44171e-09	5389	SNF2/Brahma-type chromatin-remodeling protein CHR12
AT4G28820	156.9	1.01746	0.194926	5.21975	1.7917e-07	1.00749e-05	2972	HIT-type Zinc finger family protein
AT3G04340	406.969	1.01675	0.132396	7.67964	1.59532e-14	2.09433e-12	7082	FtsH extracellular protease family
AT4G30100	366.473	1.01428	0.134098	7.56375	3.91625e-14	4.98516e-12	6661	P-loop containing nucleoside triphosphate hydrolases superfamily protein
AT1G32415	157.612	1.01425	0.192657	5.26453	1.40546e-07	8.03099e-06	2368	pentatricopeptide (PPR) repeat-containing protein
AT5G06680	176.605	1.01375	0.181097	5.59784	2.17041e-08	1.45891e-06	3331	spindle pole body component 98
AT5G43745	349.578	1.01333	0.138766	7.30246	2.82555e-13	3.39086e-11	5904	ion channel POLLUX-like protein, putative (DUF1012)
AT2G20050	277.415	1.01332	0.153573	6.59827	4.15982e-11	3.99795e-09	5385	protein phosphatase 2C and cyclic nucleotide-binding/kinase domain-containing protein
AT5G12980	147.744	1.01304	0.193638	5.23161	1.68041e-07	9.48893e-06	2849	Cell differentiation, Rcd1-like protein
AT5G34850	341.839	1.01289	0.136215	7.436	1.03782e-13	1.28927e-11	4030	purple acid phosphatase 26
AT2G01460	316.783	1.01246	0.142333	7.11328	1.13319e-12	1.28627e-10	6188	P-loop containing nucleoside triphosphate hydrolases superfamily protein
AT1G63810	368.128	1.01226	0.132149	7.65996	1.85989e-14	2.42741e-12	6491	nucleolar protein
AT4G13330	130.683	1.01222	0.204226	4.95639	7.18161e-07	3.62234e-05	2770	S-adenosyl-L-methionine-dependent methyltransferases superfamily protein
AT5G49020	194.611	1.01193	0.178145	5.68034	1.34429e-08	9.30651e-07	3783	protein arginine methyltransferase 4A
AT5G27230	231.48	1.0116	0.161599	6.25992	3.85176e-10	3.27492e-08	3957	Frigida-like protein
AT1G30010	165.025	1.01069	0.185144	5.45893	4.79014e-08	3.01729e-06	3234	Intron maturase, type II family protein
AT3G18100	223.398	1.0101	0.164244	6.15	7.74829e-10	6.30044e-08	4228	myb domain protein 4r1
AT5G47480	313.185	1.01001	0.144851	6.97276	3.10783e-12	3.39554e-10	6398	RGPR-like protein
AT3G10390	181.046	1.00856	0.177453	5.68354	1.31935e-08	9.15278e-07	3471	protein FLOWERING locus D-like protein
AT2G38590	104.16	1.00687	0.221074	4.55446	5.25195e-06	0.000226574	1287	F-box and associated interaction domains-containing protein
AT3G46670	100.597	1.00617	0.228981	4.3941	1.11234e-05	0.000447095	1808	UDP-glucosyl transferase 76E11
AT4G16070	241.069	1.00556	0.159596	6.30065	2.96391e-10	2.5648e-08	4449	lipase class 3 family protein
AT4G13350	203.697	1.00461	0.176006	5.70783	1.14424e-08	7.98754e-07	4111	NSP (nuclear shuttle protein)-interacting GTPase
AT2G43040	177.801	1.00284	0.186488	5.37748	7.55374e-08	4.57755e-06	3673	tetratricopeptide repeat (TPR)-containing protein
AT5G56130	149.431	1.00267	0.195148	5.138	2.77677e-07	1.50954e-05	2617	Transducin/WD40 repeat-like superfamily protein
AT1G08420	415.557	1.00178	0.126418	7.92432	2.29396e-15	3.19933e-13	7661	BRI1 suppressor 1 (BSU1)-like 2
AT1G61030	246.636	1.0016	0.159995	6.26016	3.84589e-10	3.27408e-08	4555	WAPL (Wings apart-like protein regulation of heterochromatin) protein
AT3G54140	169.637	1.00107	0.183088	5.46768	4.55956e-08	2.8856e-06	3142	peptide transporter 1
AT3G08947	103.728	1.00027	0.226801	4.41033	1.03212e-05	0.000416848	3798	ARM repeat superfamily protein
AT4G28540	209.487	0.999901	0.167918	5.95471	2.6054e-09	1.97047e-07	3971	casein kinase I-like 6
AT5G16880	135.211	0.999839	0.201958	4.95074	7.39329e-07	3.71236e-05	2595	Target of Myb protein 1
AT2G06210	655.719	0.999712	0.104618	9.55579	1.22643e-21	2.58723e-19	7784	binding protein
AT1G43770	466.322	0.999636	0.120921	8.26687	1.37518e-16	2.09665e-14	3492	RING/FYVE/PHD zinc finger superfamily protein
AT4G14340	217.858	0.999373	0.164414	6.07838	1.21402e-09	9.60393e-08	3838	casein kinase I
AT3G50110	247.305	0.999348	0.161959	6.17038	6.81245e-10	5.58005e-08	4204	PTEN 3
AT5G20490	627.447	0.999196	0.107444	9.2997	1.40845e-20	2.7627e-18	11314	myosin family protein with Dil
AT4G04275	27.973	0.99852	0.325938	3.06353	0.00218742	0.0446955	408	Natural antisense transcript overlaps with AT4G02710
AT5G04930	264.859	0.998138	0.151734	6.57823	4.76093e-11	4.51105e-09	5241	aminophospholipid ATPase 1
AT4G21300	159.343	0.998053	0.18678	5.34348	9.11781e-08	5.40813e-06	2734	Tetratricopeptide repeat (TPR)-like superfamily protein
AT4G08825	28.0266	0.997846	0.323275	3.08668	0.00202406	0.041792	526	Natural antisense transcript overlaps with AT4G33670
AT3G51490	160.563	0.997239	0.188557	5.28879	1.2313e-07	7.14535e-06	2912	tonoplast monosaccharide transporter3
AT1G48580	169.738	0.99705	0.183505	5.43338	5.5297e-08	3.45074e-06	2974	nuclear localized protein
AT5G44240	376.444	0.994633	0.131984	7.53599	4.84647e-14	6.11129e-12	6804	aminophospholipid ATPase 2
AT2G44980	243.361	0.993864	0.15757	6.30745	2.83678e-10	2.46187e-08	4501	SNF2 domain-containing protein / helicase domain-containing protein
AT1G04140	263.372	0.993713	0.152731	6.50628	7.70334e-11	7.13772e-09	5087	Transducin family protein / WD-40 repeat family protein
AT4G19080	74.8987	0.993549	0.248284	4.00166	6.28993e-05	0.00208167	1172	hypothetical protein (DUF594)
AT1G11720	326.927	0.993194	0.142577	6.96604	3.25992e-12	3.55591e-10	5678	starch synthase 3
AT4G30020	232.25	0.993064	0.163292	6.08151	1.19054e-09	9.42931e-08	4820	PA-domain containing subtilase family protein
AT1G15240	262.579	0.991138	0.156943	6.31527	2.69699e-10	2.35273e-08	5310	phox (PX) domain-containing protein
AT4G15020	184.516	0.991106	0.177788	5.57466	2.48016e-08	1.64732e-06	3387	hAT transposon superfamily
AT1G50030	986.37	0.991014	0.0884501	11.2042	3.88747e-29	1.20178e-26	17747	target of rapamycin
AT4G21670	336.759	0.990597	0.145231	6.82085	9.0504e-12	9.4276e-10	6407	C-terminal domain phosphatase-like 1
AT2G19390	465.61	0.990406	0.119682	8.27529	1.28147e-16	1.95823e-14	8329	serine/arginine repetitive matrix protein
AT5G45140	637.658	0.990308	0.106935	9.26087	2.02776e-20	3.93152e-18	11048	nuclear RNA polymerase C2
AT4G21270	275.554	0.990068	0.150086	6.59666	4.20531e-11	4.03589e-09	4849	kinesin 1
AT1G77800	378.572	0.989723	0.134488	7.3592	1.85012e-13	2.26899e-11	7285	PHD finger family protein
AT2G26790	209.439	0.989363	0.169042	5.85275	4.83501e-09	3.5141e-07	3629	Pentatricopeptide repeat (PPR) superfamily protein
AT1G71460	137.253	0.988498	0.19863	4.97657	6.47206e-07	3.28172e-05	2363	Pentatricopeptide repeat (PPR-like) superfamily protein
AT2G23520	214.398	0.988191	0.167755	5.89069	3.84598e-09	2.85087e-07	3469	Pyridoxal phosphate (PLP)-dependent transferases superfamily protein
AT1G77410	265.505	0.986675	0.155083	6.36224	1.98831e-10	1.76433e-08	4607	beta-galactosidase 16
AT5G43820	109.478	0.986658	0.218084	4.52421	6.06209e-06	0.00025919	1762	Pentatricopeptide repeat (PPR) superfamily protein
AT3G07660	329.007	0.985953	0.139059	7.09016	1.33958e-12	1.51033e-10	5971	flocculation protein (DUF1296)
AT4G32760	279.68	0.985058	0.149577	6.58562	4.52989e-11	4.32267e-09	5122	ENTH/VHS/GAT family protein
AT1G48950	199.224	0.984722	0.180972	5.44129	5.28971e-08	3.30713e-06	3526	C3HC zinc finger-like protein
AT5G55480	229.611	0.984597	0.166299	5.92062	3.20721e-09	2.39858e-07	4074	SHV3-like 1
AT1G50460	203.571	0.983905	0.172703	5.69709	1.21868e-08	8.49833e-07	4065	hexokinase-like 1
AT4G30120	173.647	0.983878	0.180745	5.44347	5.22539e-08	3.27301e-06	3413	heavy metal atpase 3
AT5G41500	81.7416	0.982431	0.24203	4.05913	4.92553e-05	0.00167689	1211	F-box and associated interaction domains-containing protein
AT2G25270	167.025	0.982263	0.188323	5.21583	1.82994e-07	1.02642e-05	2844	transmembrane protein
AT1G21640	216.136	0.981909	0.175666	5.58964	2.27546e-08	1.52342e-06	4476	NAD kinase 2
AT1G74770	352.569	0.981276	0.134534	7.29391	3.01095e-13	3.59407e-11	5784	zinc ion binding protein
AT4G04720	233.475	0.980237	0.164106	5.9732	2.32641e-09	1.76744e-07	4151	calcium-dependent protein kinase 21
AT1G49970	161.876	0.979996	0.190538	5.14332	2.69927e-07	1.4686e-05	3084	CLP protease proteolytic subunit 1
AT5G23080	361.788	0.97978	0.13492	7.26195	3.81553e-13	4.49055e-11	6080	SWAP (Suppressor-of-White-APricot)/surp domain-containing protein
AT4G34430	242.166	0.97972	0.161556	6.06426	1.3256e-09	1.03886e-07	4617	DNA-binding family protein
AT4G03080	332.067	0.979715	0.142116	6.89376	5.4336e-12	5.74933e-10	5843	BRI1 suppressor 1 (BSU1)-like 1
AT4G04790	262.965	0.979458	0.15439	6.34406	2.23787e-10	1.96757e-08	4534	Tetratricopeptide repeat (TPR)-like superfamily protein
AT2G46572	175.139	0.978558	0.181452	5.39293	6.93187e-08	4.24184e-06	2971	Natural antisense transcript overlaps with AT2G46570
AT2G29140	179.76	0.978276	0.177742	5.5039	3.71485e-08	2.39162e-06	4619	pumilio 3
AT1G33410	494.994	0.977431	0.12162	8.03675	9.22549e-16	1.3338e-13	9300	SUPPRESSOR OF AUXIN RESISTANCE1
AT3G15730	162.337	0.97498	0.185736	5.24927	1.52704e-07	8.68873e-06	3551	phospholipase D alpha 1
AT4G24840	242.627	0.974912	0.160756	6.06456	1.32314e-09	1.03814e-07	4906	oligomeric golgi complex subunit-like protein
AT2G37840	224.301	0.974811	0.168207	5.79531	6.81935e-09	4.88228e-07	4608	Protein kinase superfamily protein
AT4G32850	283.516	0.973883	0.147551	6.60033	4.1023e-11	3.954e-09	5483	nuclear poly(a) polymerase
AT4G13970	302.887	0.973196	0.145998	6.66582	2.6319e-11	2.60796e-09	5498	zinc ion binding protein
AT3G03050	260.541	0.972982	0.161362	6.02982	1.6414e-09	1.27444e-07	4930	cellulose synthase-like D3
AT5G64580	235.923	0.972349	0.159069	6.11275	9.79296e-10	7.82084e-08	4649	AAA-type ATPase family protein
AT2G28070	228.918	0.971939	0.162343	5.98694	2.13824e-09	1.64075e-07	4121	ABC-2 type transporter family protein
AT3G21160	294.577	0.971156	0.148025	6.56076	5.35359e-11	5.03703e-09	4708	alpha-mannosidase 2
AT3G57660	523.817	0.970285	0.120748	8.03559	9.31331e-16	1.34072e-13	9704	nuclear RNA polymerase A1
AT3G61480	55.9339	0.970135	0.273807	3.54313	0.000395409	0.0103454	7350	Quinoprotein amine dehydrogenase, beta chain-like%3B RIC1-like guanyl-nucleotide exchange factor
AT5G53310	92.0154	0.969971	0.242614	3.998	6.38788e-05	0.002112	1931	myosin heavy chain-like protein
AT1G26610	108.778	0.969845	0.219762	4.41316	1.01872e-05	0.000412182	2055	C2H2-like zinc finger protein
AT2G38410	184.844	0.969333	0.189372	5.11866	3.07716e-07	1.65673e-05	3760	ENTH/VHS/GAT family protein
AT4G16340	713.532	0.968756	0.102704	9.43247	4.00529e-21	8.16689e-19	13444	guanyl-nucleotide exchange factors%3BGTPase binding%3BGTP binding protein
AT4G29790	393.737	0.967999	0.131881	7.33992	2.13719e-13	2.58792e-11	7784	serine/arginine repetitive matrix protein
AT3G57060	313.305	0.967914	0.147138	6.57828	4.75917e-11	4.51105e-09	6362	binding protein
AT5G16870	110.286	0.967785	0.220087	4.39728	1.09614e-05	0.000441376	1966	Peptidyl-tRNA hydrolase II (PTH2) family protein
AT1G33680	255.916	0.967495	0.158678	6.09721	1.07939e-09	8.58951e-08	4753	KH domain-containing protein
AT1G72700	315.754	0.967277	0.14411	6.71207	1.91886e-11	1.9299e-09	6012	ATPase E1-E2 type family protein / haloacid dehalogenase-like hydrolase family protein
AT5G16610	203.179	0.966928	0.178012	5.43182	5.57825e-08	3.46813e-06	3595	hypothetical protein
AT5G22010	391.944	0.966075	0.129331	7.4698	8.03192e-14	9.99654e-12	7113	replication factor C1
AT1G09910	262.978	0.965658	0.1593	6.06189	1.34534e-09	1.0531e-07	4506	Rhamnogalacturonate lyase family protein
AT2G14720	206.237	0.964454	0.171049	5.63846	1.71581e-08	1.16737e-06	3957	vacuolar sorting receptor 4
AT5G54280	363.673	0.964412	0.132733	7.2658	3.70843e-13	4.37986e-11	6975	myosin 2
AT5G12350	263.806	0.963916	0.154142	6.25342	4.0157e-10	3.39709e-08	5491	Regulator of chromosome condensation (RCC1) family with FYVE zinc finger domain-containing protein
AT1G09260	41.5388	0.963427	0.297121	3.24255	0.00118467	0.0265882	439	Chaperone DnaJ-domain superfamily protein
AT4G03090	346.384	0.963132	0.135271	7.12	1.07924e-12	1.23129e-10	5504	sequence-specific DNA binding transcription factor ATNDX
AT1G72410	281.127	0.96238	0.154229	6.23996	4.37676e-10	3.68395e-08	5371	COP1-interacting protein-like protein
AT2G36480	285.975	0.961516	0.160147	6.00397	1.92552e-09	1.48644e-07	4942	pre-mRNA cleavage complex 2 Pcf11-like protein
AT3G13530	562.817	0.961338	0.111484	8.62311	6.51599e-18	1.09829e-15	11312	mitogen-activated protein kinase kinase kinase 7
AT4G02650	112.457	0.960285	0.218957	4.38573	1.15596e-05	0.000462299	2409	ENTH/ANTH/VHS superfamily protein
AT2G28520	347.737	0.959789	0.137403	6.9852	2.84447e-12	3.11794e-10	6277	vacuolar proton ATPase A1
AT5G42480	196.783	0.959471	0.17539	5.47051	4.48746e-08	2.84534e-06	3700	Chaperone DnaJ-domain superfamily protein
AT1G53600	159.144	0.95867	0.187644	5.10898	3.23911e-07	1.73556e-05	2819	Tetratricopeptide repeat (TPR)-like superfamily protein
AT4G04940	343.585	0.958271	0.138372	6.92531	4.35014e-12	4.66174e-10	6189	transducin family protein / WD-40 repeat family protein
AT5G42220	356.403	0.958187	0.138686	6.90902	4.88018e-12	5.2048e-10	6339	Ubiquitin-like superfamily protein
AT1G30240	272.073	0.957338	0.154297	6.20452	5.48641e-10	4.55521e-08	5164	proline-, glutamic acid/leucine-rich protein
AT2G39340	326.908	0.956688	0.13994	6.83643	8.11889e-12	8.4836e-10	6567	SAC3/GANP/Nin1/mts3/eIF-3 p25 family
AT3G03110	475.777	0.955728	0.122946	7.77358	7.62997e-15	1.02575e-12	8395	exportin 1B
AT1G45248	119.4	0.955574	0.209053	4.57097	4.8548e-06	0.000210932	1966	Nucleolar histone methyltransferase-related protein
AT4G38200	393.522	0.955563	0.128744	7.4222	1.15187e-13	1.42832e-11	7526	SEC7-like guanine nucleotide exchange family protein
AT3G22180	226.407	0.955406	0.171089	5.58427	2.34678e-08	1.56804e-06	3820	DHHC-type zinc finger family protein
AT3G16650	254.042	0.955226	0.15435	6.18872	6.06553e-10	5.00492e-08	4420	Transducin/WD40 repeat-like superfamily protein
AT3G23590	322.05	0.95501	0.139238	6.85884	6.94206e-12	7.29939e-10	6229	REF4-related 1
AT5G51640	148.689	0.95497	0.192886	4.95094	7.38541e-07	3.71118e-05	2488	trichome birefringence-like protein (DUF828)
AT1G67680	134.112	0.954951	0.202133	4.72436	2.30839e-06	0.000105848	3078	SRP72 RNA-binding domain-containing protein
AT5G46400	248.516	0.954197	0.159681	5.97563	2.29199e-09	1.74326e-07	4849	Tetratricopeptide repeat (TPR)-like superfamily protein
AT5G14230	224.832	0.953859	0.163455	5.83562	5.35914e-09	3.87824e-07	4274	ankyrin
AT3G01320	378.718	0.953653	0.13126	7.2654	3.71942e-13	4.38512e-11	7385	SIN3-like 1
AT5G07130	180.802	0.952406	0.179214	5.31436	1.07032e-07	6.25218e-06	2948	laccase 13
AT5G45900	189.582	0.951977	0.185663	5.12745	2.93695e-07	1.58761e-05	3422	ThiF family protein
AT3G23780	267.542	0.951834	0.15261	6.23704	4.45934e-10	3.74406e-08	6637	nuclear RNA polymerase D2A
AT2G27210	370.243	0.950639	0.132413	7.17932	7.00584e-13	8.11709e-11	7026	BRI1 suppressor 1 (BSU1)-like 3
AT1G05410	135.118	0.950528	0.202529	4.69329	2.68843e-06	0.000121941	2423	CDPK adapter, putative (DUF1423)
AT5G42400	456.056	0.949917	0.123375	7.69943	1.3667e-14	1.81193e-12	7730	SET domain protein 25
AT2G22300	266.584	0.949581	0.154012	6.16562	7.02091e-10	5.74379e-08	5427	signal responsive 1
AT1G52360	363.907	0.948551	0.135114	7.02039	2.2125e-12	2.46141e-10	7163	Coatomer, beta' subunit
AT2G25850	308.703	0.948065	0.141947	6.67901	2.40569e-11	2.39441e-09	5463	poly(A) polymerase 2
AT3G09560	250.047	0.947704	0.156844	6.04232	1.51915e-09	1.18363e-07	4919	Lipin family protein
AT1G52500	195.851	0.947331	0.17357	5.45791	4.81767e-08	3.03178e-06	3233	MUTM homolog-1
AT5G61140	665.778	0.947291	0.103983	9.11006	8.23382e-20	1.5429e-17	13616	U5 small nuclear ribonucleoprotein helicase
AT1G34220	217.952	0.947004	0.166817	5.67692	1.37142e-08	9.4553e-07	3240	Regulator of Vps4 activity in the MVB pathway protein
AT1G10450	319.595	0.94686	0.145904	6.48961	8.60569e-11	7.95184e-09	6606	paired amphipathic helix Sin3-like protein
AT5G04130	350.647	0.946381	0.13655	6.93064	4.18946e-12	4.49861e-10	6344	DNA GYRASE B2
AT5G27020	43.184	0.946322	0.29508	3.207	0.00134127	0.0294623	780	hypothetical protein
AT1G64610	158.805	0.946218	0.194512	4.86458	1.147e-06	5.57978e-05	3333	Transducin/WD40 repeat-like superfamily protein
AT4G13550	355.376	0.946032	0.136051	6.95352	3.56277e-12	3.86115e-10	6064	putative triglyceride lipase
AT2G04560	161.078	0.946029	0.191703	4.93488	8.02008e-07	4.00312e-05	2521	transferases, transferring glycosyl groups
AT5G07940	311.495	0.945349	0.143579	6.58418	4.57403e-11	4.3524e-09	6840	dentin sialophosphoprotein-like protein
AT2G28380	135.324	0.94525	0.200726	4.70915	2.48753e-06	0.000113519	2509	dsRNA-binding protein 2
AT5G19660	275.323	0.944743	0.15466	6.10852	1.00562e-09	8.01202e-08	4643	SITE-1 protease
AT4G12830	153.449	0.944151	0.198169	4.76438	1.89439e-06	8.88692e-05	2446	alpha/beta-Hydrolases superfamily protein
AT1G48520	150.132	0.943466	0.194014	4.86287	1.15696e-06	5.61687e-05	2814	GLU-ADT subunit B
AT1G10180	184.988	0.943094	0.180765	5.21725	1.81602e-07	1.01947e-05	3443	LOW protein: exocyst complex component-like protein
AT3G49060	281.247	0.942521	0.147403	6.39417	1.61426e-10	1.45553e-08	5247	U-box domain-containing protein kinase family protein
AT2G31970	451.323	0.941353	0.122416	7.68976	1.47409e-14	1.95045e-12	8673	DNA repair-recombination protein (RAD50)
AT1G15060	205.74	0.940941	0.168718	5.57701	2.44693e-08	1.62847e-06	3848	alpha/beta hydrolase family protein
AT1G80660	243.582	0.937854	0.1586	5.91334	3.35231e-09	2.50151e-07	4233	H[+]-ATPase 9
AT5G40640	188.848	0.937125	0.174264	5.37763	7.54742e-08	4.57755e-06	3382	transmembrane protein
AT3G45090	279.385	0.936435	0.14967	6.25667	3.93294e-10	3.33549e-08	4728	P-loop containing nucleoside triphosphate hydrolases superfamily protein
AT3G48060	108.008	0.934885	0.219294	4.26316	2.01558e-05	0.000754115	5796	BAH and TFIIS domain-containing protein
AT5G28740	323.018	0.934472	0.139628	6.69257	2.19281e-11	2.19556e-09	3493	Tetratricopeptide repeat (TPR)-like superfamily protein
AT1G19220	268.349	0.933615	0.164918	5.6611	1.50405e-08	1.03168e-06	5450	auxin response factor 19
AT2G11225	372.729	0.933559	0.137852	6.77219	1.26847e-11	1.30114e-09	5043	hypothetical protein
AT4G02150	161.183	0.933387	0.185976	5.01886	5.19788e-07	2.67404e-05	3144	ARM repeat superfamily protein
AT3G48870	256.811	0.933082	0.159135	5.86347	4.5329e-09	3.31971e-07	4624	Clp ATPase
AT3G21430	527.746	0.933062	0.1159	8.05055	8.24208e-16	1.19937e-13	9910	DNA binding protein
AT4G02110	241.3	0.93295	0.157278	5.93185	2.99537e-09	2.25271e-07	5322	transcription coactivator
AT3G50380	793.122	0.931123	0.0964398	9.65497	4.68305e-22	1.01341e-19	14342	vacuolar protein sorting-associated protein, putative (DUF1162)
AT3G16620	192.088	0.93034	0.179022	5.19678	2.0277e-07	1.12979e-05	3749	translocon outer complex protein 120
AT5G13390	174.715	0.928391	0.181137	5.12535	2.96992e-07	1.60414e-05	4021	no exine formation 1
AT3G24530	169.634	0.928235	0.182662	5.0817	3.74072e-07	1.97282e-05	2632	AAA-type ATPase family protein / ankyrin repeat family protein
AT1G21700	213.474	0.928128	0.174267	5.32589	1.0046e-07	5.90646e-06	4165	SWITCH/sucrose nonfermenting 3C
AT1G33390	251.767	0.927997	0.154783	5.99547	2.02892e-09	1.56087e-07	5198	RNA helicase family protein
AT5G22770	345.73	0.927882	0.137422	6.75208	1.45742e-11	1.48136e-09	9166	alpha-adaptin
AT5G20610	225.909	0.927825	0.165346	5.61142	2.00669e-08	1.35293e-06	4384	EEIG1/EHBP1 protein amino-terminal domain protein
AT5G45560	516.32	0.927811	0.11919	7.78431	7.00934e-15	9.46106e-13	5661	Pleckstrin homology (PH) domain-containing protein / lipid-binding START domain-containing protein
AT5G08650	373.859	0.927031	0.13328	6.95552	3.51258e-12	3.81291e-10	7300	Small GTP-binding protein
AT1G03910	238.108	0.927002	0.17212	5.38577	7.21344e-08	4.39515e-06	4553	cactus-binding carboxy-terminal, cactin
AT5G50170	283.893	0.926879	0.147821	6.27029	3.60371e-10	3.07181e-08	4653	C2 calcium/lipid-binding and GRAM domain containing protein
AT5G19420	309.57	0.926365	0.143632	6.44958	1.12157e-10	1.02702e-08	5658	Regulator of chromosome condensation (RCC1) family with FYVE zinc finger domain-containing protein
AT5G54650	236.108	0.926064	0.158647	5.83727	5.30632e-09	3.84416e-07	4597	formin homology5
AT5G18420	221.551	0.925994	0.165505	5.59495	2.2068e-08	1.48189e-06	4218	CCR4-NOT transcription complex subunit
AT1G32940	213.056	0.925526	0.167317	5.53157	3.17376e-08	2.07715e-06	3933	Subtilase family protein
AT2G20000	287.519	0.924437	0.154292	5.99149	2.07932e-09	1.59781e-07	5341	CDC27 family protein
AT1G18830	296.781	0.924336	0.154573	5.97994	2.2322e-09	1.70358e-07	5401	Transducin/WD40 repeat-like superfamily protein
AT5G04420	178.447	0.924115	0.178514	5.17671	2.25831e-07	1.24688e-05	3339	Galactose oxidase/kelch repeat superfamily protein
AT1G13800	210.015	0.92351	0.173654	5.31811	1.04853e-07	6.13249e-06	3474	Tetratricopeptide repeat (TPR)-like superfamily protein
AT5G26680	267.329	0.923462	0.153311	6.02346	1.70725e-09	1.32404e-07	4104	5'-3' exonuclease family protein
AT5G16810	182.752	0.923325	0.179011	5.15793	2.49689e-07	1.36736e-05	3289	Protein kinase superfamily protein
AT5G18525	378.906	0.92274	0.136099	6.77993	1.20237e-11	1.23901e-09	7086	protein serine/threonine kinase
AT3G26560	249.751	0.922065	0.156204	5.90295	3.57057e-09	2.65552e-07	4362	ATP-dependent RNA helicase
AT1G51600	183.05	0.922015	0.182327	5.05693	4.26053e-07	2.22596e-05	3409	ZIM-LIKE 2
AT5G10240	218.608	0.920721	0.163898	5.61765	1.93573e-08	1.30772e-06	3900	asparagine synthetase 3
AT4G25880	253.363	0.919944	0.156818	5.86631	4.45599e-09	3.27052e-07	4674	pumilio 6
AT4G29540	149.935	0.918927	0.192596	4.77127	1.83065e-06	8.61805e-05	2944	bacterial transferase hexapeptide repeat-containing protein
AT1G06840	301.962	0.918226	0.143793	6.38576	1.70549e-10	1.53572e-08	5760	Leucine-rich repeat protein kinase family protein
AT5G07660	409.392	0.917642	0.130137	7.05136	1.77182e-12	1.98433e-10	7353	structural maintenance of chromosomes 6A
AT5G16680	330.646	0.917576	0.139179	6.59279	4.31637e-11	4.13066e-09	6364	RING/FYVE/PHD zinc finger superfamily protein
AT2G35510	188.366	0.917395	0.176247	5.20518	1.93812e-07	1.08348e-05	3792	similar to RCD one 1
AT4G19090	152.9	0.916595	0.192696	4.75669	1.96793e-06	9.19977e-05	2897	transmembrane protein, putative (DUF594)
AT4G38230	165.753	0.916344	0.186106	4.92377	8.48936e-07	4.22165e-05	2834	calcium-dependent protein kinase 26
AT1G65540	235.904	0.916159	0.161344	5.67829	1.36051e-08	9.40915e-07	4421	LETM1-like protein
AT5G22450	330.408	0.915852	0.139565	6.56221	5.30165e-11	5.00219e-09	6558	spectrin beta chain, brain
AT1G70280	147.705	0.91539	0.193887	4.72125	2.34402e-06	0.000107262	3000	NHL domain-containing protein
AT2G40730	334.319	0.915094	0.138583	6.60323	4.02282e-11	3.8873e-09	6472	kinase family with ARM repeat domain-containing protein
AT5G55860	210.649	0.914157	0.173586	5.26631	1.39193e-07	7.9728e-06	3053	weak chloroplast movement under blue light protein (DUF827)
AT4G14290	268.89	0.913869	0.155145	5.89041	3.85238e-09	2.85246e-07	5005	alpha/beta-Hydrolases superfamily protein
AT5G28530	316.709	0.912312	0.142395	6.40689	1.48521e-10	1.34823e-08	3155	FAR1-related sequence 10
AT5G55820	381.949	0.911624	0.129457	7.04188	1.89662e-12	2.11736e-10	7848	inner centromere protein, ARK-binding region protein
AT1G56440	204.22	0.911543	0.170742	5.33871	9.36102e-08	5.53282e-06	3129	Tetratricopeptide repeat (TPR)-like superfamily protein
AT4G14920	301.19	0.911504	0.144725	6.29819	3.0115e-10	2.59337e-08	5599	Acyl-CoA N-acyltransferase with RING/FYVE/PHD-type zinc finger protein
AT2G37690	236.827	0.91127	0.168111	5.42066	5.93793e-08	3.68152e-06	4893	phosphoribosylaminoimidazole carboxylase, putative / AIR carboxylase
AT3G51620	266.743	0.911041	0.151065	6.0308	1.63148e-09	1.26821e-07	4910	PAP/OAS1 substrate-binding domain superfamily
AT1G71410	249.589	0.910701	0.161419	5.64184	1.68246e-08	1.14585e-06	5006	ARM repeat superfamily protein
AT4G25230	277.482	0.910584	0.152466	5.97239	2.33798e-09	1.77422e-07	5592	RPM1 interacting protein 2
AT2G37050	238.262	0.909686	0.163153	5.57566	2.46588e-08	1.63946e-06	4823	Leucine-rich repeat protein kinase family protein
AT4G14990	227.02	0.909588	0.163984	5.5468	2.90951e-08	1.91542e-06	4249	Topoisomerase II-associated protein PAT1
AT1G01320	393.793	0.909583	0.130733	6.95754	3.4626e-12	3.76475e-10	9510	Tetratricopeptide repeat (TPR)-like superfamily protein
AT3G12810	484.661	0.907648	0.117443	7.72841	1.089e-14	1.45818e-12	9152	SNF2 domain-containing protein / helicase domain-containing protein
AT4G03200	226.138	0.906724	0.161445	5.61632	1.95071e-08	1.31651e-06	4597	catalytics
AT5G14170	136.248	0.906416	0.202052	4.48604	7.25584e-06	0.000306133	2514	SWIB/MDM2 domain superfamily protein
AT5G20960	322.785	0.905797	0.140403	6.45139	1.10826e-10	1.01844e-08	6319	aldehyde oxidase 1
AT2G27740	81.0281	0.905025	0.241186	3.7524	0.00017515	0.00513989	1344	RAB6-interacting golgin (DUF662)
AT3G10370	155.523	0.904456	0.19468	4.64587	3.38646e-06	0.00015135	2931	FAD-dependent oxidoreductase family protein
AT5G28350	74.6142	0.902891	0.251115	3.59553	0.000323729	0.00871196	7260	Quinoprotein amine dehydrogenase, beta chain-like%3B RIC1-like guanyl-nucleotide exchange factor
AT5G26770	199.738	0.9028	0.177039	5.09945	3.40638e-07	1.81504e-05	2491	myosin heavy chain, cardiac protein
AT1G27320	271.297	0.902773	0.153391	5.88543	3.97021e-09	2.93323e-07	5743	histidine kinase 3
AT5G09030	80.061	0.90247	0.242872	3.71583	0.000202538	0.00580891	1738	Natural antisense transcript overlaps with AT5G61990
AT5G05680	233.551	0.902168	0.164532	5.48322	4.17647e-08	2.66073e-06	4389	nuclear pore complex protein-like protein
AT4G08320	191.267	0.90204	0.177251	5.08905	3.59869e-07	1.90842e-05	2560	Tetratricopeptide repeat (TPR)-like superfamily protein
AT5G57020	111.58	0.9016	0.219894	4.10016	4.12867e-05	0.00143703	2326	myristoyl-CoA:protein N-myristoyltransferase
AT5G08110	282.425	0.901569	0.15327	5.88224	4.04761e-09	2.98057e-07	5476	UBQ, helicase-c and DEAD-like helicase domain-containing protein
AT5G40910	507.442	0.901383	0.117239	7.6884	1.48984e-14	1.96741e-12	6027	Disease resistance protein (TIR-NBS-LRR class) family
AT1G61420	196.762	0.89757	0.174841	5.13363	2.84206e-07	1.54378e-05	4042	S-locus lectin protein kinase family protein
AT2G21470	255.924	0.897499	0.160888	5.57842	2.42716e-08	1.61692e-06	3918	SUMO-activating enzyme 2
AT5G20980	299.217	0.89734	0.14782	6.07048	1.27529e-09	1.00295e-07	5612	methionine synthase 3
AT5G63550	172.888	0.897036	0.182022	4.92818	8.29985e-07	4.13047e-05	3680	DEK domain-containing chromatin associated protein
AT4G30000	123.824	0.896772	0.209985	4.27066	1.94899e-05	0.000734117	2513	Dihydropterin pyrophosphokinase / Dihydropteroate synthase
AT3G04240	371.544	0.896528	0.133693	6.70586	2.00221e-11	2.01072e-09	7019	Tetratricopeptide repeat (TPR)-like superfamily protein
AT4G17410	336.915	0.895861	0.138565	6.46529	1.01102e-10	9.32921e-09	6171	DWNN domain, a CCHC-type zinc finger
AT4G12750	339.629	0.895555	0.137058	6.53414	6.39759e-11	5.97738e-09	7018	Homeodomain-like transcriptional regulator
AT1G02990	300.428	0.895324	0.144935	6.17743	6.51546e-10	5.3567e-08	6054	hypothetical protein
AT2G44970	169.017	0.89511	0.183472	4.87874	1.06766e-06	5.23177e-05	3358	alpha/beta-Hydrolases superfamily protein
AT1G05570	639.333	0.894344	0.106608	8.38911	4.89826e-17	7.69543e-15	12036	callose synthase 1
AT3G27530	360.795	0.894215	0.135068	6.62049	3.58012e-11	3.49591e-09	6569	golgin Putative 6
AT3G06510	158.248	0.894049	0.196052	4.56026	5.10914e-06	0.000221124	3857	Glycosyl hydrolase superfamily protein
AT1G65580	357.345	0.892922	0.135228	6.60307	4.0273e-11	3.8873e-09	6823	Endonuclease/exonuclease/phosphatase family protein
AT3G05130	134.62	0.892031	0.199987	4.46043	8.17945e-06	0.00034018	2398	paramyosin-like protein
AT2G25870	194.909	0.892006	0.176431	5.05584	4.28496e-07	2.23524e-05	3610	haloacid dehalogenase-like hydrolase family protein
AT4G32920	432.927	0.891711	0.124978	7.13494	9.68275e-13	1.11035e-10	9075	glycine-rich protein
AT5G60020	121.328	0.891363	0.207742	4.29071	1.78104e-05	0.00067617	2466	laccase 17
AT5G19390	344.95	0.891175	0.137312	6.49015	8.5753e-11	7.9347e-09	7028	Rho GTPase activation protein (RhoGAP) with PH domain-containing protein
AT5G58100	417.043	0.891114	0.128371	6.9417	3.87412e-12	4.18505e-10	7737	transmembrane protein
AT4G32640	418.849	0.891082	0.125466	7.10218	1.22802e-12	1.38921e-10	8861	Sec23/Sec24 protein transport family protein
AT3G09660	267.247	0.890379	0.151885	5.86219	4.56806e-09	3.33816e-07	4998	minichromosome maintenance 8
AT4G33520	356.594	0.88988	0.133279	6.67683	2.44161e-11	2.42657e-09	7321	P-type ATP-ase 1
AT1G30680	277.272	0.889027	0.148498	5.9868	2.14008e-09	1.64075e-07	4993	toprim domain-containing protein
AT5G38880	369.178	0.888795	0.131311	6.76862	1.30015e-11	1.33159e-09	6311	HAUS augmin-like complex subunit
AT4G02570	263.974	0.888775	0.15357	5.78742	7.14778e-09	5.10652e-07	5259	cullin 1
AT1G54550	75.6605	0.888325	0.247707	3.58619	0.000335539	0.00895344	1335	F-box and associated interaction domains-containing protein
AT1G62930	54.0065	0.888179	0.278374	3.1906	0.00141978	0.0310041	2152	Tetratricopeptide repeat (TPR)-like superfamily protein
AT1G73840	134.347	0.887907	0.206309	4.30377	1.67918e-05	0.000642225	2755	hydroxyproline-rich glycoprotein family protein
AT3G02485	51.3739	0.887827	0.284069	3.12539	0.00177572	0.0373775	893	Natural antisense transcript overlaps with AT3G12250
AT5G15270	193.773	0.887495	0.172894	5.13319	2.84878e-07	1.54493e-05	3799	RNA-binding KH domain-containing protein
AT1G06670	343.734	0.886832	0.142164	6.2381	4.42923e-10	3.72344e-08	7245	nuclear DEIH-boxhelicase
AT1G50410	304.165	0.886524	0.144194	6.14812	7.84084e-10	6.36797e-08	5520	SNF2 domain-containing protein / helicase domain-containing protein / zinc finger protein-like protein
AT1G53025	155.123	0.886381	0.190343	4.65677	3.21212e-06	0.000144135	3255	Ubiquitin-conjugating enzyme family protein
AT3G22980	176.025	0.88593	0.179112	4.94625	7.56581e-07	3.79615e-05	3713	Ribosomal protein S5/Elongation factor G/III/V family protein
AT3G11220	135.131	0.885576	0.208826	4.24074	2.22781e-05	0.00082615	3097	Paxneb protein-like protein
AT2G23945	90.0948	0.885512	0.24267	3.64903	0.00026323	0.00730454	1509	Eukaryotic aspartyl protease family protein
AT5G56410	109.5	0.885338	0.216609	4.08727	4.36482e-05	0.00150777	1823	Protein with RNI-like/FBD-like domain
AT5G60930	367.617	0.885212	0.132847	6.66338	2.67604e-11	2.64778e-09	7462	P-loop containing nucleoside triphosphate hydrolases superfamily protein
AT1G74580	177.357	0.884684	0.178977	4.943	7.69294e-07	3.85337e-05	3357	Pentatricopeptide repeat (PPR) superfamily protein
AT1G71010	317.061	0.884566	0.142096	6.22512	4.81202e-10	4.02506e-08	6925	FORMS APLOID AND BINUCLEATE CELLS 1C
AT2G20580	297.462	0.884541	0.144136	6.13686	8.41671e-10	6.79454e-08	5903	26S proteasome regulatory subunit S2 1A
AT4G24520	214.434	0.883844	0.165695	5.33417	9.59846e-08	5.66318e-06	4701	P450 reductase 1
AT1G78920	315.088	0.883789	0.144407	6.12015	9.34895e-10	7.49301e-08	6124	vacuolar H+-pyrophosphatase 2
AT1G26170	391.537	0.883698	0.130934	6.74917	1.48693e-11	1.50907e-09	7411	ARM repeat superfamily protein
AT3G17440	134.447	0.883537	0.202725	4.3583	1.31076e-05	0.000518157	3008	Putative plant snare 13
AT4G39850	419.518	0.883445	0.126641	6.97596	3.03791e-12	3.32455e-10	8832	peroxisomal ABC transporter 1
AT4G18300	124.919	0.883291	0.207116	4.26473	2.00146e-05	0.00075051	2474	Trimeric LpxA-like enzyme
AT3G02330	167.293	0.883048	0.184555	4.78474	1.71206e-06	8.10526e-05	2888	Pentatricopeptide repeat (PPR) superfamily protein
AT5G40270	213.596	0.882482	0.167603	5.26532	1.39942e-07	8.00329e-06	4210	HD domain-containing metal-dependent phosphohydrolase family protein
AT3G48195	214.007	0.882397	0.166043	5.31427	1.07086e-07	6.25218e-06	4187	Phox (PX) domain-containing protein
AT4G33200	646.6	0.881564	0.110062	8.00973	1.14963e-15	1.6479e-13	12515	myosin
AT3G18640	137.263	0.880657	0.2003	4.39669	1.09912e-05	0.000442311	3329	Zinc finger C-x8-C-x5-C-x3-H type family protein
AT5G23630	388.331	0.87999	0.130225	6.75746	1.40435e-11	1.43176e-09	7719	phosphate deficiency response 2
AT1G31360	290.344	0.879346	0.146937	5.9845	2.17054e-09	1.6622e-07	5276	RECQ helicase L2
AT1G59750	268.836	0.8791	0.150041	5.85906	4.65487e-09	3.39421e-07	5144	auxin response factor 1
AT4G16250	250.549	0.878994	0.155311	5.65958	1.51742e-08	1.03978e-06	4593	phytochrome D
AT2G25560	262.023	0.878985	0.15312	5.74048	9.44073e-09	6.66655e-07	3387	DNAJ heat shock N-terminal domain-containing protein
AT5G18840	206.613	0.878657	0.167732	5.23845	1.6193e-07	9.18253e-06	3886	Major facilitator superfamily protein
AT2G34240	142.028	0.878549	0.197381	4.45102	8.54621e-06	0.000352808	2645	ubiquitin carboxyl-terminal hydrolase-like protein, putative (Protein with domains of unknown function DUF627 and DUF632)
AT2G04890	123.289	0.877222	0.208932	4.1986	2.68565e-05	0.000974387	2243	SCARECROW-like 21
AT5G08370	162.75	0.877147	0.198405	4.421	9.82444e-06	0.000399674	2706	alpha-galactosidase 2
AT1G67310	263.921	0.876829	0.153089	5.72758	1.01874e-08	7.17116e-07	4944	Calmodulin-binding transcription activator protein with CG-1 and Ankyrin domain
AT3G22170	224.065	0.876787	0.166494	5.26618	1.3929e-07	7.9728e-06	4199	far-red elongated hypocotyls 3
AT5G07140	154.602	0.87619	0.189479	4.62421	3.76024e-06	0.000166284	2719	Protein kinase superfamily protein
AT3G14270	400.321	0.876167	0.12799	6.84562	7.61462e-12	7.99405e-10	7751	phosphatidylinositol-4-phosphate 5-kinase family protein
AT2G42270	321.457	0.875657	0.140226	6.24463	4.24802e-10	3.58008e-08	7257	U5 small nuclear ribonucleoprotein helicase
AT2G39280	279.133	0.874551	0.149178	5.86247	4.5604e-09	3.3362e-07	5360	Ypt/Rab-GAP domain of gyp1p superfamily protein
AT5G36250	148.967	0.874207	0.196689	4.44463	8.80448e-06	0.000362367	2625	Protein phosphatase 2C family protein
AT1G68100	127.219	0.873792	0.210875	4.14365	3.41816e-05	0.00121069	3150	ZIP metal ion transporter family
AT4G02070	373.58	0.87318	0.131986	6.6157	3.69808e-11	3.59539e-09	7425	MUTS homolog 6
AT5G27220	264.676	0.872867	0.154147	5.66255	1.49137e-08	1.02403e-06	4587	Frigida-like protein
AT2G27950	240.218	0.872594	0.170064	5.13097	2.88253e-07	1.56071e-05	4902	Ring/U-Box superfamily protein
AT5G54830	167.22	0.872554	0.182762	4.77426	1.80371e-06	8.50914e-05	3357	DOMON domain-containing protein / dopamine beta-monooxygenase N-terminal domain-containing protein
AT5G53150	234.687	0.872269	0.165199	5.28011	1.29109e-07	7.43447e-06	4237	DnaJ heat shock amino-terminal domain protein
AT2G03150	403.124	0.871335	0.1273	6.84473	7.66228e-12	8.03151e-10	7348	ATP/GTP-binding protein family
AT1G50840	343.567	0.870936	0.136589	6.37633	1.81378e-10	1.6245e-08	5530	polymerase gamma 2
AT1G05460	203.157	0.870371	0.17111	5.08662	3.64499e-07	1.93032e-05	3886	P-loop containing nucleoside triphosphate hydrolases superfamily protein
AT3G03090	217.018	0.870105	0.165936	5.24363	1.5745e-07	8.93604e-06	4395	vacuolar glucose transporter 1
AT4G14310	194.127	0.868312	0.259795	3.3423	0.000830869	0.0195641	3665	Transducin/WD40 repeat-like superfamily protein
AT1G56350	161.383	0.867727	0.187191	4.63551	3.56054e-06	0.000157973	3304	Peptide chain release factor 2
AT4G23040	171.885	0.867169	0.181327	4.78235	1.73255e-06	8.18498e-05	3420	Ubiquitin-like superfamily protein
AT3G04490	445.59	0.866688	0.121795	7.11593	1.11163e-12	1.26394e-10	9639	exportin-4 protein
AT5G04290	302.178	0.866315	0.143615	6.03221	1.61734e-09	1.25867e-07	6967	kow domain-containing transcription factor 1
AT2G28310	114.861	0.865968	0.21188	4.08706	4.36873e-05	0.00150835	2765	trimethylguanosine synthase (DUF707)
AT5G01110	131.594	0.865209	0.201167	4.30096	1.70063e-05	0.000648947	2744	Tetratricopeptide repeat (TPR)-like superfamily protein
AT3G17900	246.743	0.86483	0.161662	5.34963	8.81358e-08	5.26492e-06	4880	heat-inducible transcription repressor
AT5G07740	385.665	0.864258	0.129	6.6997	2.08854e-11	2.09429e-09	8771	actin binding protein
AT5G35160	257.1	0.864155	0.152706	5.65896	1.52292e-08	1.04248e-06	2816	Endomembrane protein 70 protein family
AT1G67930	164.679	0.863558	0.185022	4.66732	3.0516e-06	0.000137392	3405	Golgi transport complex protein-like protein
AT1G18950	328.629	0.862423	0.13783	6.25715	3.92066e-10	3.32928e-08	5931	DDT domain superfamily
AT3G56410	274.5	0.861584	0.149372	5.76802	8.02066e-09	5.70581e-07	5166	hypothetical protein (DUF3133)
AT4G27060	186.183	0.861135	0.175172	4.91594	8.83554e-07	4.37749e-05	3964	ARM repeat superfamily protein
AT5G13650	232.143	0.860371	0.168967	5.09195	3.54392e-07	1.88235e-05	5114	elongation factor family protein
AT2G06990	412.746	0.859775	0.126918	6.77428	1.25029e-11	1.28445e-09	7116	RNA helicase, ATP-dependent, SK12/DOB1 protein
AT5G54310	202.257	0.859539	0.1765	4.8699	1.11653e-06	5.44739e-05	4284	ARF-GAP domain 5
AT5G17020	424.576	0.859484	0.12388	6.93804	3.97589e-12	4.28808e-10	8337	exportin 1A
AT4G12770	232.439	0.859394	0.159898	5.37464	7.67357e-08	4.64179e-06	5296	Chaperone DnaJ-domain superfamily protein
AT5G45780	162.55	0.859262	0.185025	4.64402	3.41687e-06	0.000152405	3108	Leucine-rich repeat protein kinase family protein
AT2G48110	253.355	0.858492	0.159387	5.38621	7.19592e-08	4.38846e-06	6418	reduced epidermal fluorescence 4
AT1G80680	270.889	0.858459	0.149615	5.7378	9.5913e-09	6.76575e-07	4998	SUPPRESSOR OF AUXIN RESISTANCE 3
AT5G11700	433.555	0.858152	0.123703	6.93718	3.9999e-12	4.30706e-10	9058	ephrin type-B receptor
AT3G04480	196.348	0.858151	0.177271	4.8409	1.29249e-06	6.211e-05	3881	endoribonuclease
AT5G13630	226.669	0.857598	0.178998	4.7911	1.65872e-06	7.8694e-05	5122	magnesium-chelatase subunit chlH, chloroplast, putative / Mg-protoporphyrin IX chelatase, putative (CHLH)
AT4G14570	256.645	0.857516	0.153312	5.59327	2.22837e-08	1.49339e-06	4643	acylaminoacyl-peptidase-like protein
AT3G26040	81.1136	0.857479	0.254916	3.36377	0.000768863	0.0183292	1353	HXXXD-type acyl-transferase family protein
AT4G02030	270.796	0.857197	0.159285	5.38153	7.3856e-08	4.49597e-06	5277	Vps51/Vps67 family (components of vesicular transport) protein
AT3G46668	128.873	0.857176	0.204477	4.19205	2.76449e-05	0.000997061	2776	none
AT2G07360	666.938	0.856728	0.102763	8.33696	7.62258e-17	1.17823e-14	9962	SH3 domain-containing protein
AT4G22990	175.92	0.855657	0.180278	4.74632	2.07155e-06	9.62379e-05	3731	Major Facilitator Superfamily with SPX (SYG1/Pho81/XPR1) domain-containing protein
AT1G54490	367.944	0.855125	0.134555	6.35523	2.08113e-10	1.84001e-08	6807	exoribonuclease 4
AT3G45420	203.535	0.855028	0.168263	5.08151	3.74456e-07	1.97329e-05	3467	Concanavalin A-like lectin protein kinase family protein
AT1G42440	325.247	0.854181	0.143106	5.96888	2.38893e-09	1.81084e-07	4908	pre-rRNA-processing TSR1-like protein
AT1G04390	212.145	0.854136	0.166561	5.12808	2.92714e-07	1.58359e-05	4394	BTB/POZ domain-containing protein
AT2G26140	200.33	0.853745	0.171911	4.9662	6.82784e-07	3.45169e-05	3887	FTSH protease 4
AT3G56408	299.73	0.853379	0.143801	5.93444	2.94844e-09	2.22239e-07	6030	Natural antisense transcript overlaps with AT3G56410
AT5G15810	200.904	0.851137	0.173788	4.89757	9.7027e-07	4.78248e-05	3522	tRNA (guanine(26)-N(2))-dimethyltransferase
AT1G53190	144.369	0.851056	0.196846	4.32347	1.53595e-05	0.000593878	3260	RING/U-box superfamily protein
AT2G03390	105.297	0.850841	0.221066	3.84881	0.000118692	0.00366084	2316	uvrB/uvrC motif-containing protein
AT1G10390	291.029	0.850268	0.145765	5.83316	5.43884e-09	3.92322e-07	5918	Nucleoporin autopeptidase
AT2G44090	138.249	0.849913	0.197245	4.30891	1.6406e-05	0.000629264	3141	Ankyrin repeat family protein
AT5G37380	140.64	0.849163	0.198905	4.26919	1.96188e-05	0.000737316	2612	Chaperone DnaJ-domain superfamily protein
AT5G08450	263.012	0.847893	0.155768	5.4433	5.23025e-08	3.27301e-06	5312	zinc finger CCCH domain protein
AT2G19520	222.191	0.847143	0.164691	5.14382	2.69206e-07	1.46586e-05	3886	Transducin family protein / WD-40 repeat family protein
AT3G59410	553.734	0.846201	0.115225	7.34389	2.07469e-13	2.52135e-11	10559	protein kinase family protein
AT3G48440	138.875	0.845848	0.20552	4.11565	3.86097e-05	0.00135678	2809	Zinc finger C-x8-C-x5-C-x3-H type family protein
AT2G21390	245.142	0.845597	0.156824	5.39202	6.96685e-08	4.2565e-06	4966	Coatomer, alpha subunit
AT1G73730	125.258	0.844429	0.209601	4.02875	5.60751e-05	0.00187831	2652	ETHYLENE-INSENSITIVE3-like 3
AT3G45630	267.621	0.844379	0.155449	5.43187	5.57678e-08	3.46813e-06	5751	RNA binding (RRM/RBD/RNP motifs) family protein
AT5G24710	467.834	0.844014	0.129453	6.51984	7.0382e-11	6.54855e-09	9326	Transducin/WD40 repeat-like superfamily protein
AT4G29940	242.952	0.843556	0.156258	5.39849	6.72037e-08	4.13226e-06	5351	pathogenesis related homeodomain protein A
AT1G30440	177.104	0.843474	0.179137	4.70853	2.49508e-06	0.000113709	3686	Phototropic-responsive NPH3 family protein
AT2G40770	416.421	0.843428	0.127813	6.59895	4.14093e-11	3.98551e-09	8337	RING-finger, DEAD-like helicase, PHD and SNF2 domain-containing protein
AT2G24370	227.819	0.842373	0.167914	5.01668	5.25729e-07	2.70046e-05	3964	kinase with adenine nucleotide alpha hydrolases-like domain-containing protein
AT1G72540	101.891	0.841826	0.221509	3.80042	0.000144454	0.00436314	1792	Protein kinase superfamily protein
AT4G11970	169.264	0.841689	0.181748	4.63108	3.63764e-06	0.000161181	3327	YTH family protein
AT3G41761	892.523	0.84118	0.105121	8.00203	1.22385e-15	1.75056e-13	161	other_RNA
AT4G21390	183.298	0.841007	0.177636	4.73445	2.19649e-06	0.00010155	3431	S-locus lectin protein kinase family protein
AT2G39620	124.194	0.840993	0.21248	3.95799	7.55847e-05	0.00245071	2654	Pentatricopeptide repeat (PPR) superfamily protein
AT4G12840	149.577	0.840645	0.194176	4.32928	1.49595e-05	0.000580755	2827	GTPase Der (DUF707)
AT5G55940	73.7848	0.840453	0.250858	3.35031	0.000807211	0.0190874	2086	Uncharacterized protein family (UPF0172)
AT1G52450	84.049	0.840349	0.243034	3.45774	0.000544719	0.0136657	4780	Ubiquitin carboxyl-terminal hydrolase-related protein
AT5G27640	195.696	0.840259	0.172101	4.88235	1.04829e-06	5.14435e-05	4679	translation initiation factor 3B1
AT3G07160	805.21	0.839807	0.0960194	8.74623	2.20605e-18	3.87836e-16	15054	glucan synthase-like 10
AT1G13000	158.174	0.838496	0.187638	4.4687	7.8695e-06	0.000329126	3538	transmembrane protein, putative (DUF707)
AT4G13880	124.749	0.837564	0.212467	3.94209	8.07741e-05	0.00260137	2810	receptor like protein 48
AT4G23940	252.287	0.837075	0.15832	5.28723	1.24184e-07	7.19408e-06	4922	FtsH extracellular protease family
AT4G39910	119.554	0.836074	0.209899	3.98323	6.79855e-05	0.00223347	2861	ubiquitin-specific protease 3
AT1G50000	133.508	0.83595	0.200195	4.17569	2.97086e-05	0.00106576	2231	methyltransferase
AT5G47010	406.741	0.835916	0.135055	6.18945	6.03727e-10	4.98773e-08	7629	RNA helicase
AT4G08390	245.775	0.835859	0.155799	5.365	8.09509e-08	4.87041e-06	3092	stromal ascorbate peroxidase
AT5G05980	243.908	0.835226	0.15595	5.35574	8.52057e-08	5.10808e-06	5002	DHFS-FPGS homolog B
AT3G51310	242.778	0.83517	0.156871	5.32394	1.01545e-07	5.95982e-06	5123	VPS35 homolog C
AT1G11400	163.099	0.834689	0.186399	4.47797	7.5355e-06	0.000316538	3524	partner of Y14-MAGO
AT4G21700	121.178	0.834669	0.212275	3.93203	8.42331e-05	0.00269723	2922	DUF2921 family protein, putative (DUF2921)
AT3G10160	284.734	0.834084	0.149855	5.56592	2.60768e-08	1.72519e-06	5232	DHFS-FPGS homolog C
AT3G49600	343.76	0.833545	0.138722	6.00873	1.86986e-09	1.44513e-07	6822	ubiquitin-specific protease 26
AT1G01670	188.09	0.83328	0.174876	4.76497	1.8888e-06	8.86691e-05	3341	RING/U-box superfamily protein
AT1G47330	146.452	0.833266	0.196173	4.2476	2.16072e-05	0.000802601	2857	methyltransferase, putative (DUF21)
AT4G38120	402.871	0.833178	0.130787	6.37049	1.88422e-10	1.68087e-08	7754	ARM repeat superfamily protein
AT1G23870	167.586	0.831513	0.186111	4.46782	7.9019e-06	0.000330164	3477	trehalose-phosphatase/synthase 9
AT5G17730	165.745	0.830373	0.184221	4.50749	6.55989e-06	0.000278698	1501	P-loop containing nucleoside triphosphate hydrolases superfamily protein
AT2G20960	145.326	0.830023	0.198234	4.18708	2.82565e-05	0.00101595	3184	phospholipase-like protein (PEARLI 4) family protein
AT2G15530	558.39	0.829888	0.113831	7.29056	3.08677e-13	3.67803e-11	5271	RING/U-box superfamily protein
AT3G54870	331.006	0.828756	0.13764	6.02119	1.73145e-09	1.34125e-07	6186	Armadillo/beta-catenin repeat family protein / kinesin motor family protein
AT1G29940	387.987	0.828488	0.128748	6.43496	1.23503e-10	1.12875e-08	7817	nuclear RNA polymerase A2
AT3G48430	275.935	0.828415	0.149431	5.54381	2.9596e-08	1.94458e-06	5536	relative of early flowering 6
AT3G21620	196.103	0.827917	0.17079	4.84758	1.24978e-06	6.03167e-05	3535	ERD (early-responsive to dehydration stress) family protein
AT1G73720	245.901	0.827464	0.156907	5.27358	1.33786e-07	7.67086e-06	5040	transducin family protein / WD-40 repeat family protein
AT1G33340	101.977	0.827216	0.223109	3.70767	0.000209172	0.00598383	1803	ENTH/ANTH/VHS superfamily protein
AT5G39490	70.7558	0.826819	0.25359	3.26045	0.00111235	0.0252183	1700	F-box family protein
AT4G34040	215.628	0.826548	0.164288	5.03111	4.87658e-07	2.52228e-05	4586	RING/U-box superfamily protein
AT3G54750	230.891	0.825816	0.159624	5.17351	2.29741e-07	1.26639e-05	4251	downstream neighbor of Son
AT2G00340	11303.7	0.825466	0.125757	6.56397	5.23942e-11	4.95044e-09	328	none
AT1G15020	207.878	0.825028	0.176843	4.66532	3.08132e-06	0.000138637	4247	quiescin-sulfhydryl oxidase 1
AT4G15570	494.091	0.825006	0.119223	6.91988	4.52031e-12	4.82866e-10	6454	P-loop containing nucleoside triphosphate hydrolases superfamily protein
AT1G70070	201.412	0.824159	0.170032	4.84708	1.25291e-06	6.04093e-05	4180	DEAD/DEAH box helicase
AT4G33290	129.016	0.823945	0.202412	4.07063	4.68854e-05	0.00160718	1292	F-box and associated interaction domains-containing protein
AT1G63520	136.634	0.823841	0.198744	4.14523	3.39477e-05	0.00120367	2271	hypothetical protein (DUF3527)
AT1G52510	211.224	0.822593	0.166826	4.93085	8.18737e-07	4.08358e-05	3762	alpha/beta-Hydrolases superfamily protein
AT1G50730	372.435	0.822316	0.133235	6.17194	6.74552e-10	5.53199e-08	7160	hypothetical protein
AT4G02710	178.902	0.822296	0.180621	4.5526	5.29861e-06	0.000228293	4114	Kinase interacting (KIP1-like) family protein
AT1G04730	321.14	0.821402	0.139612	5.88346	4.01766e-09	2.96176e-07	6070	P-loop containing nucleoside triphosphate hydrolases superfamily protein
AT4G16144	198.92	0.821175	0.171346	4.7925	1.64714e-06	7.81999e-05	3983	associated molecule with the SH3 domain of STAM 3
AT5G24970	261.87	0.819879	0.151879	5.39822	6.73061e-08	4.13476e-06	4595	Protein kinase superfamily protein
AT4G02510	310.943	0.819623	0.143252	5.72156	1.05548e-08	7.41424e-07	7355	translocon at the outer envelope membrane of chloroplasts 159
AT1G65440	403.224	0.819027	0.133536	6.13336	8.60417e-10	6.9292e-08	8094	global transcription factor group B1
AT3G23685	74.2815	0.818912	0.257947	3.17474	0.00149973	0.0323716	1078	F-box associated ubiquitination effector family protein
AT1G15750	257.359	0.818691	0.158362	5.16973	2.34431e-07	1.29012e-05	6216	Transducin family protein / WD-40 repeat family protein
AT4G00590	104.697	0.818551	0.230369	3.55322	0.000380545	0.0100112	2288	N-terminal nucleophile aminohydrolases (Ntn hydrolases) superfamily protein
AT4G38600	406.603	0.818539	0.132617	6.17222	6.7337e-10	5.52905e-08	9077	HECT ubiquitin protein ligase family protein KAK
AT1G34300	185.282	0.818244	0.175796	4.65451	3.24755e-06	0.000145535	2812	lectin protein kinase family protein
AT1G79350	436.555	0.817559	0.123015	6.64602	3.01123e-11	2.96195e-09	8845	RING/FYVE/PHD zinc finger superfamily protein
AT4G02020	270.243	0.8167	0.150114	5.44054	5.31182e-08	3.31786e-06	5407	SET domain-containing protein
AT1G04210	224.876	0.816615	0.162241	5.03336	4.81968e-07	2.49478e-05	5364	Leucine-rich repeat protein kinase family protein
AT2G33060	152.676	0.816109	0.189584	4.30474	1.67182e-05	0.000639773	2778	receptor like protein 27
AT4G37510	105.413	0.816104	0.226173	3.60832	0.000308181	0.00837345	2966	Ribonuclease III family protein
AT3G16290	216.274	0.816077	0.164353	4.9654	6.85601e-07	3.46332e-05	4270	AAA-type ATPase family protein
AT5G47490	336.728	0.815965	0.137757	5.92321	3.15713e-09	2.36376e-07	7073	RGPR-like protein
AT1G61140	320.277	0.814095	0.143933	5.65605	1.54896e-08	1.05815e-06	6270	SNF2 domain-containing protein / helicase domain-containing protein / zinc finger protein-like protein
AT4G11270	416.026	0.814035	0.127569	6.38115	1.75758e-10	1.57628e-08	6669	Transducin/WD40 repeat-like superfamily protein
AT5G34930	153.868	0.813685	0.189181	4.3011	1.69949e-05	0.000648947	2406	arogenate dehydrogenase
AT4G10730	280.001	0.813679	0.149101	5.45724	4.83591e-08	3.04041e-06	5469	Protein kinase superfamily protein
AT2G04350	203.938	0.81359	0.175324	4.6405	3.47569e-06	0.000154515	3674	AMP-dependent synthetase and ligase family protein
AT2G41920	135.448	0.813022	0.20518	3.96249	7.41729e-05	0.00241056	1048	Protein kinase superfamily protein
AT1G02080	645.455	0.811402	0.105014	7.72661	1.10451e-14	1.47013e-12	13578	transcription regulator
AT5G04110	245.76	0.810068	0.159337	5.08397	3.69617e-07	1.95239e-05	4665	DNA GYRASE B3
AT1G61430	206.423	0.810015	0.17041	4.75333	2.0009e-06	9.32144e-05	4150	S-locus lectin protein kinase family protein
AT1G03000	249.89	0.809917	0.158113	5.1224	3.01674e-07	1.6255e-05	4865	peroxin 6
AT1G07670	112.825	0.809696	0.213946	3.78457	0.000153972	0.00459274	4587	endomembrane-type CA-ATPase 4
AT3G19780	249.344	0.809444	0.156942	5.15759	2.50147e-07	1.36875e-05	4720	hypothetical protein
AT5G22820	197.24	0.809133	0.171842	4.70858	2.49443e-06	0.000113709	4075	ARM repeat superfamily protein
AT1G42470	606.729	0.808748	0.106966	7.56081	4.00569e-14	5.07974e-12	8853	Patched family protein
AT1G18270	517.027	0.808478	0.118827	6.8038	1.01895e-11	1.05486e-09	10623	ketose-bisphosphate aldolase class-II family protein
AT1G20980	255.082	0.807935	0.153077	5.27797	1.30622e-07	7.51513e-06	4970	squamosa promoter binding protein-like 14
AT1G59820	482.425	0.807788	0.119377	6.76667	1.31776e-11	1.34757e-09	9081	aminophospholipid ATPase 3
AT4G02220	128.563	0.807425	0.203091	3.97568	7.01797e-05	0.00229544	2917	zinc finger (MYND type) family protein / programmed cell death 2 C-terminal domain-containing protein
AT4G11240	114.225	0.807327	0.216133	3.73532	0.000187474	0.00543495	2205	Calcineurin-like metallo-phosphoesterase superfamily protein
AT2G16640	257.821	0.806764	0.152651	5.28502	1.25694e-07	7.2565e-06	4558	multimeric translocon complex in the outer envelope membrane 132
AT4G22760	173.671	0.806682	0.179383	4.49699	6.89221e-06	0.000291708	2933	Tetratricopeptide repeat (TPR)-like superfamily protein
AT4G01290	299.485	0.805533	0.147097	5.47619	4.34576e-08	2.76467e-06	6521	chorismate synthase
AT2G33770	245.589	0.805408	0.157457	5.11511	3.13558e-07	1.68682e-05	5555	phosphate 2
AT5G40520	168.953	0.804532	0.181583	4.43066	9.39446e-06	0.000384748	3205	DNA double-strand break repair protein
AT5G60022	144.572	0.804466	0.194987	4.12573	3.69554e-05	0.00130411	3120	Natural antisense transcript overlaps with AT5G60020
AT4G16180	290.205	0.803325	0.148962	5.39281	6.93652e-08	4.24184e-06	5863	transmembrane protein
AT5G57580	147.641	0.802397	0.195844	4.09713	4.18301e-05	0.00145245	3505	Calmodulin-binding protein
AT5G54910	161.07	0.802081	0.18778	4.27138	1.94266e-05	0.000732142	3406	DEA(D/H)-box RNA helicase family protein
AT4G32410	261.463	0.801105	0.154286	5.19235	2.07655e-07	1.15508e-05	6354	cellulose synthase 1
AT1G08592	161.463	0.800957	0.184737	4.33567	1.45318e-05	0.000566446	3294	Natural antisense transcript overlaps with AT1G08590
AT3G14100	165.687	0.800227	0.184857	4.3289	1.49856e-05	0.000581432	3246	RNA-binding (RRM/RBD/RNP motifs) family protein
AT2G06005	227.264	0.79863	0.161309	4.95095	7.38528e-07	3.71118e-05	3940	FRIGIDA interacting protein 1
AT2G05170	227.93	0.798384	0.168076	4.75014	2.03278e-06	9.46337e-05	4144	vacuolar protein sorting 11
AT1G68910	154.196	0.797568	0.189997	4.19779	2.69527e-05	0.000977349	3231	WPP domain-interacting protein 2
AT2G03240	229.227	0.796917	0.160704	4.95893	7.08837e-07	3.578e-05	4775	EXS (ERD1/XPR1/SYG1) family protein
AT2G45480	131.01	0.796499	0.202375	3.93575	8.29381e-05	0.00265957	2385	growth-regulating factor 9
AT1G79230	172.104	0.795933	0.181252	4.3913	1.12677e-05	0.000452144	3470	mercaptopyruvate sulfurtransferase 1
AT1G10820	199.481	0.795163	0.169859	4.6813	2.85063e-06	0.000128776	4166	hypothetical protein (DUF3755)
AT1G72560	262.768	0.795131	0.151483	5.24896	1.5296e-07	8.69592e-06	5664	ARM repeat superfamily protein
AT2G47850	131.157	0.793853	0.206038	3.85294	0.00011671	0.00361133	3135	Zinc finger C-x8-C-x5-C-x3-H type family protein
AT2G34357	331.376	0.793364	0.144006	5.50923	3.60415e-08	2.32705e-06	7219	ARM repeat superfamily protein
AT2G01280	244.664	0.79317	0.15758	5.03345	4.81739e-07	2.49478e-05	3718	Cyclin/Brf1-like TBP-binding protein
AT3G02890	261.12	0.792926	0.153552	5.16389	2.41872e-07	1.3278e-05	5523	RING/FYVE/PHD zinc finger superfamily protein
AT4G34310	259.944	0.792543	0.152075	5.21155	1.87274e-07	1.04955e-05	5761	alpha/beta-Hydrolases superfamily protein
AT1G71696	209.495	0.79245	0.166362	4.76341	1.90344e-06	8.92315e-05	3837	carboxypeptidase D
AT4G20910	272.552	0.792075	0.151478	5.22898	1.7045e-07	9.60072e-06	5187	double-stranded RNA binding protein-related / DsRBD protein-like protein
AT1G05830	370.427	0.790696	0.134355	5.88514	3.97724e-09	2.9352e-07	7779	trithorax-like protein 2
AT5G05670	120.803	0.790143	0.209475	3.77202	0.00016193	0.00480447	2474	signal recognition particle binding protein
AT4G30990	651.607	0.790028	0.106575	7.41289	1.2358e-13	1.52675e-11	13888	ARM repeat superfamily protein
AT3G22220	175.282	0.789787	0.178678	4.42018	9.86197e-06	0.000400958	3370	hAT transposon superfamily
AT3G05040	328.003	0.788499	0.138059	5.71134	1.12092e-08	7.84923e-07	7131	ARM repeat superfamily protein
AT1G03550	119.509	0.788385	0.210339	3.74816	0.000178136	0.0052161	2333	Secretory carrier membrane protein (SCAMP) family protein
AT2G30105	112.63	0.788347	0.227734	3.46171	0.000536755	0.0134911	2374	LRR/ubiquitin-like domain protein
AT1G27520	203.461	0.787828	0.176011	4.47601	7.6051e-06	0.000319062	3923	Glycosyl hydrolase family 47 protein
AT5G50920	213.212	0.787776	0.166563	4.7296	2.24963e-06	0.00010365	5228	CLPC homologue 1
AT3G08650	155.134	0.787515	0.19467	4.04538	5.22382e-05	0.00176809	3070	ZIP metal ion transporter family
AT5G66680	142.488	0.787207	0.196289	4.01046	6.06003e-05	0.0020133	3305	dolichyl-diphosphooligosaccharide-protein glycosyltransferase 48kDa subunit family protein
AT4G39080	259.081	0.787161	0.152016	5.17815	2.24098e-07	1.23834e-05	5805	vacuolar proton ATPase A3
AT2G22780	133.533	0.78593	0.199486	3.93978	8.15553e-05	0.0026215	2859	peroxisomal NAD-malate dehydrogenase 1
AT1G49990	75.3541	0.785417	0.251137	3.12744	0.00176335	0.0371755	1475	F-box family protein
AT4G13390	171.099	0.785386	0.180693	4.34653	1.38308e-05	0.000542589	1575	Proline-rich extensin-like family protein
AT4G00490	129.792	0.783296	0.202361	3.87078	0.000108488	0.00338662	2842	beta-amylase 2
AT4G08480	277.38	0.782803	0.153178	5.11043	3.21434e-07	1.72643e-05	4224	mitogen-activated protein kinase kinase kinase 9
AT5G04280	166.383	0.78279	0.183564	4.26439	2.00448e-05	0.000751223	3500	RNA-binding (RRM/RBD/RNP motifs) family protein with retrovirus zinc finger-like domain-containing protein
AT4G00570	196.214	0.782444	0.170913	4.57801	4.69412e-06	0.000204614	4343	NAD-dependent malic enzyme 2
AT2G47410	436.873	0.781933	0.124193	6.2961	3.05233e-10	2.62516e-08	9164	WD40 domain-containing protein
AT5G49420	81.0001	0.781749	0.242862	3.2189	0.00128682	0.0284806	1533	MADS-box transcription factor family protein
AT2G25660	612.333	0.781363	0.106319	7.34924	1.99337e-13	2.43134e-11	12395	embryo defective 2410
AT5G13590	277.952	0.780713	0.14744	5.29511	1.18946e-07	6.90854e-06	6162	hypothetical protein
AT3G19360	97.9508	0.780598	0.227858	3.4258	0.00061299	0.0151239	2058	Zinc finger (CCCH-type) family protein
AT2G16940	253.701	0.780137	0.162536	4.79978	1.58837e-06	7.57313e-05	4857	Splicing factor, CC1-like protein
AT5G45480	143.076	0.780133	0.205709	3.79241	0.000149194	0.00448611	2986	transmembrane protein, putative (DUF594)
AT5G58760	159.96	0.78011	0.186292	4.18756	2.81971e-05	0.00101479	3257	damaged DNA binding 2
AT1G06720	361.845	0.780093	0.13198	5.91067	3.40713e-09	2.53678e-07	7039	P-loop containing nucleoside triphosphate hydrolases superfamily protein
AT5G01732	194.721	0.779599	0.17109	4.55667	5.19714e-06	0.000224498	3587	Natural antisense transcript overlaps with AT5G01730
AT5G47020	425.372	0.779418	0.125243	6.22325	4.8695e-10	4.06807e-08	8646	MraZ
AT2G19560	174.752	0.778986	0.183202	4.25206	2.11811e-05	0.000790712	3455	proteasome family protein
AT1G74390	115.479	0.778719	0.214544	3.62966	0.0002838	0.00781152	2417	Polynucleotidyl transferase, ribonuclease H-like superfamily protein
AT5G20040	153.784	0.778532	0.188763	4.1244	3.71707e-05	0.00130964	3489	isopentenyltransferase 9
AT1G79940	186.419	0.778315	0.175531	4.43406	9.24743e-06	0.00037919	3921	DnaJ / Sec63 Brl domains-containing protein
AT3G41762	1310.13	0.778268	0.133415	5.83344	5.42962e-09	3.92078e-07	1418	hypothetical protein
AT3G66652	221.348	0.777921	0.16807	4.62855	3.68236e-06	0.000163055	4399	fip1 motif-containing protein
AT3G17740	119.329	0.77722	0.213775	3.6357	0.000277231	0.00765654	5172	hypothetical protein
AT1G01650	207.977	0.776908	0.167355	4.64229	3.44576e-06	0.000153388	5065	SIGNAL PEPTIDE PEPTIDASE-LIKE 4
AT3G43230	136.811	0.776281	0.198217	3.91631	8.99133e-05	0.00286407	2486	RING/FYVE/PHD-type zinc finger family protein
AT5G04560	449.362	0.775793	0.121785	6.37016	1.8883e-10	1.68227e-08	9421	HhH-GPD base excision DNA repair family protein
AT2G27150	323.805	0.77567	0.140319	5.5279	3.24087e-08	2.11901e-06	6723	abscisic aldehyde oxidase 3
AT1G45180	191.993	0.775441	0.173601	4.46679	7.94032e-06	0.000331467	3479	RING/U-box superfamily protein
AT1G53780	262.617	0.775335	0.155946	4.9718	6.63334e-07	3.36096e-05	5033	26S proteasome regulatory complex ATPase
AT1G21410	96.9107	0.775266	0.226051	3.42961	0.000604459	0.0149409	2618	F-box/RNI-like superfamily protein
AT3G20770	130.108	0.7752	0.205918	3.76461	0.000166807	0.00491657	2955	Ethylene insensitive 3 family protein
AT4G11830	207.228	0.775104	0.169646	4.56895	4.90179e-06	0.000212561	6238	phospholipase D gamma 2
AT5G61120	167.643	0.774527	0.184054	4.20816	2.57457e-05	0.000939166	3593	zinc ion-binding protein
AT1G79990	281.964	0.774359	0.15226	5.08577	3.66146e-07	1.93558e-05	6489	coatomer subunit beta-2
AT5G39830	169.88	0.774006	0.188399	4.10834	3.98508e-05	0.0013931	3133	Trypsin family protein with PDZ domain-containing protein
AT4G11560	162.009	0.773742	0.190706	4.05725	4.96542e-05	0.00168744	3624	bromo-adjacent homology (BAH) domain-containing protein
AT3G19880	78.5445	0.773392	0.243987	3.1698	0.00152542	0.0328721	1169	F-box and associated interaction domains-containing protein
AT5G01400	428.801	0.773274	0.124679	6.2021	5.57138e-10	4.6199e-08	8780	HEAT repeat-containing protein
AT5G35370	197.987	0.773005	0.17455	4.42857	9.48613e-06	0.000388266	2838	S-locus lectin protein kinase family protein
AT5G47690	474.374	0.772967	0.117883	6.55709	5.48691e-11	5.14803e-09	9763	binding protein
AT2G19950	295.807	0.772905	0.14423	5.35885	8.37515e-08	5.02539e-06	5803	golgin Putative 1
AT4G00760	291.035	0.772628	0.145522	5.30936	1.10012e-07	6.41183e-06	6452	pseudo-response regulator 8
AT5G13690	231.619	0.772142	0.160556	4.80917	1.51556e-06	7.23114e-05	4617	alpha-N-acetylglucosaminidase family / NAGLU family
AT2G39140	128.355	0.771767	0.206638	3.73487	0.000187816	0.00544252	3276	pseudouridine synthase family protein
AT3G11130	455.979	0.771079	0.12019	6.4155	1.40361e-10	1.27934e-08	9916	Clathrin, heavy chain
AT5G42140	265.403	0.770592	0.152357	5.05782	4.24083e-07	2.21739e-05	5161	Regulator of chromosome condensation (RCC1) family with FYVE zinc finger domain-containing protein
AT4G27040	93.6327	0.770561	0.228777	3.36817	0.000756682	0.0181032	2754	EAP30/Vps36 family protein
AT5G07380	186.365	0.770225	0.177904	4.32943	1.49496e-05	0.000580755	3627	hypothetical protein
AT2G31010	313.321	0.770213	0.140967	5.46378	4.66101e-08	2.94425e-06	6184	Protein kinase superfamily protein
AT3G54540	133.533	0.769984	0.203735	3.77934	0.000157244	0.0046841	3146	general control non-repressible 4
AT2G27350	187.646	0.769757	0.174368	4.41456	1.01214e-05	0.00041051	4755	OTU-like cysteine protease family protein
AT3G55020	289.184	0.769726	0.146662	5.24831	1.53504e-07	8.71942e-06	6118	Ypt/Rab-GAP domain of gyp1p superfamily protein
AT5G39680	141.438	0.769698	0.199418	3.85972	0.000113516	0.00352063	2448	Pentatricopeptide repeat (PPR) superfamily protein
AT4G13650	212.036	0.769336	0.171548	4.48467	7.30281e-06	0.000307727	3976	Pentatricopeptide repeat (PPR) superfamily protein
AT1G08590	171.409	0.769112	0.180182	4.26853	1.96765e-05	0.000739069	3742	Leucine-rich receptor-like protein kinase family protein
AT2G17790	302.287	0.769018	0.142578	5.39368	6.90293e-08	4.22901e-06	6112	vacuolar protein sorting-associated 35A-like protein
AT5G41150	228.217	0.768884	0.162614	4.72826	2.2645e-06	0.000104121	4653	Restriction endonuclease, type II-like superfamily protein
AT3G17410	166.513	0.76824	0.182256	4.21516	2.49599e-05	0.000914478	3352	Protein kinase superfamily protein
AT3G44680	115.749	0.768099	0.211457	3.63242	0.000280778	0.00773858	3490	histone deacetylase 9
AT2G18940	154.689	0.767804	0.188204	4.07964	4.51048e-05	0.0015517	2773	Tetratricopeptide repeat (TPR)-like superfamily protein
AT3G62360	390.183	0.767304	0.12834	5.97867	2.24964e-09	1.71494e-07	7960	Carbohydrate-binding-like fold
AT1G06900	305.862	0.767002	0.146437	5.23777	1.62526e-07	9.20074e-06	5980	Insulinase (Peptidase family M16) family protein
AT1G22070	132.847	0.76598	0.199491	3.83967	0.000123202	0.00379297	3006	transcription factor TGA3
AT1G52780	191.784	0.765835	0.17605	4.3501	1.36077e-05	0.000535402	3572	PII, uridylyltransferase (DUF2921)
AT1G01960	314.875	0.765786	0.152738	5.01372	5.3387e-07	2.73809e-05	7324	SEC7-like guanine nucleotide exchange family protein
AT5G12920	259.386	0.76574	0.152055	5.03594	4.7552e-07	2.46521e-05	5176	Transducin/WD40 repeat-like superfamily protein
AT2G26970	110.506	0.764843	0.217317	3.51948	0.00043239	0.0111563	2256	Polynucleotidyl transferase, ribonuclease H-like superfamily protein
AT1G20570	199.864	0.764664	0.169512	4.51098	6.45282e-06	0.000274496	4706	Spc97 / Spc98 family of spindle pole body (SBP) component
AT1G60070	363.601	0.764441	0.132048	5.78911	7.07597e-09	5.0606e-07	6923	Adaptor protein complex AP-1, gamma subunit
AT5G15280	194.994	0.764401	0.174997	4.36808	1.25345e-05	0.000498395	4021	Pentatricopeptide repeat (PPR) superfamily protein
AT3G61170	145.179	0.764051	0.20513	3.72471	0.000195539	0.00563711	2668	Tetratricopeptide repeat (TPR)-like superfamily protein
AT5G11480	106.777	0.763734	0.217395	3.51311	0.000442895	0.0113967	2491	P-loop containing nucleoside triphosphate hydrolases superfamily protein
AT1G03380	241.206	0.76336	0.160508	4.75589	1.97574e-06	9.22985e-05	5606	yeast autophagy 18 G-like protein
AT1G61500	370.112	0.763244	0.139697	5.46357	4.66651e-08	2.94495e-06	4176	S-locus lectin protein kinase family protein
AT3G13240	91.6341	0.763028	0.233448	3.26851	0.00108115	0.0245607	1068	hypothetical protein
AT1G43850	399.399	0.762992	0.128625	5.9319	2.99446e-09	2.25271e-07	5061	SEUSS transcriptional co-regulator
AT1G60995	255.532	0.76284	0.159131	4.79379	1.63657e-06	7.77534e-05	5268	S3 self-incompatibility locus-linked pollen protein
AT5G55670	141.594	0.761545	0.194775	3.90988	9.23413e-05	0.00293445	3334	RNA-binding (RRM/RBD/RNP motifs) family protein
AT1G72650	205.914	0.760997	0.168955	4.50414	6.6642e-06	0.000282771	4355	TRF-like 6
AT2G05320	109.329	0.760522	0.216427	3.51399	0.000441437	0.0113679	1924	beta-1,2-N-acetylglucosaminyltransferase II
AT5G43560	262.693	0.760406	0.168515	4.51239	6.40999e-06	0.000272847	5337	TRAF-like superfamily protein
AT4G37030	186.753	0.760027	0.179718	4.22899	2.3474e-05	0.000864761	3123	membrane protein
AT1G36990	229.834	0.760023	0.160929	4.72271	2.3272e-06	0.000106565	3278	C-jun-amino-terminal kinase-interacting protein
AT1G15940	252.362	0.759777	0.157658	4.81916	1.44167e-06	6.89823e-05	5046	Tudor/PWWP/MBT superfamily protein
AT4G10570	269.772	0.759742	0.158463	4.79445	1.63122e-06	7.76092e-05	5105	ubiquitin-specific protease 9
AT5G38070	84.0129	0.75948	0.248026	3.0621	0.00219791	0.0448841	1546	RING/FYVE/PHD zinc finger superfamily protein
AT5G19130	148.897	0.759114	0.196015	3.87273	0.000107624	0.00336276	3192	GPI transamidase component family protein / Gaa1-like family protein
AT4G30360	160.975	0.758913	0.184971	4.10289	4.08029e-05	0.00142415	3325	cyclic nucleotide-gated channel 17
AT2G28540	271.103	0.758656	0.149	5.09165	3.54957e-07	1.88386e-05	5854	RNA binding (RRM/RBD/RNP motifs) family protein
AT5G25060	377.164	0.758506	0.130289	5.82172	5.82467e-09	4.18802e-07	7103	RNA recognition motif (RRM)-containing protein
AT3G28730	174.851	0.758015	0.17967	4.21894	2.45458e-05	0.000901275	3841	high mobility group
AT2G26330	302.358	0.757838	0.14426	5.25328	1.49413e-07	8.52316e-06	6582	Leucine-rich receptor-like protein kinase family protein
AT1G12000	215.736	0.757275	0.164681	4.59842	4.25704e-06	0.000186653	3975	Phosphofructokinase family protein
AT2G27900	418.405	0.757245	0.125186	6.04896	1.45784e-09	1.13718e-07	8592	coiled-coil protein
AT4G02640	102.326	0.756917	0.222024	3.40916	0.000651621	0.0159131	2411	bZIP transcription factor family protein
AT4G29440	192.458	0.756341	0.173201	4.36683	1.26061e-05	0.000500648	4206	Regulator of Vps4 activity in the MVB pathway protein
AT4G15090	214.186	0.756166	0.166058	4.55363	5.2729e-06	0.000227331	4113	FRS (FAR1 Related Sequences) transcription factor family
AT2G01023	165.097	0.756122	0.186237	4.06	4.90734e-05	0.00167278	119	hypothetical protein
AT2G28320	222.17	0.755612	0.162053	4.66275	3.1201e-06	0.000140193	5023	Pleckstrin homology (PH) and lipid-binding START domains-containing protein
AT1G50140	461.73	0.755556	0.124654	6.06121	1.35101e-09	1.0563e-07	9496	P-loop containing nucleoside triphosphate hydrolases superfamily protein
AT2G32400	245.161	0.754643	0.157232	4.79955	1.59026e-06	7.57678e-05	4630	glutamate receptor 5
AT1G68990	277.244	0.754614	0.14903	5.06351	4.11607e-07	2.15552e-05	5999	male gametophyte defective 3
AT1G09270	189.899	0.75447	0.189765	3.97582	7.01357e-05	0.00229511	3891	importin alpha isoform 4
AT1G36180	928.605	0.753706	0.097376	7.74016	9.92924e-15	1.33219e-12	12635	acetyl-CoA carboxylase 2
AT3G19910	158.492	0.753211	0.188882	3.98773	6.67084e-05	0.00219366	3378	RING/U-box superfamily protein
AT3G08960	387.661	0.75304	0.131894	5.70942	1.13359e-08	7.92971e-07	7613	ARM repeat superfamily protein
AT4G32010	284.46	0.752816	0.15058	4.99944	5.74959e-07	2.93312e-05	5975	HSI2-like 1
AT2G30700	185.9	0.752726	0.175617	4.28619	1.81764e-05	0.000688505	3699	GPI-anchored protein
AT2G46340	237.982	0.751912	0.161807	4.64696	3.36868e-06	0.000150656	5374	SPA (suppressor of phyA-105) protein family
AT4G10930	337.194	0.751138	0.136746	5.49295	3.95278e-08	2.53507e-06	6337	RING/U-box protein
AT3G27990	125.061	0.75083	0.208824	3.59551	0.000323757	0.00871196	5664	none
AT1G68000	95.0256	0.750675	0.231825	3.23811	0.00120323	0.0269059	2166	phosphatidylinositol synthase 1
AT2G27980	325.429	0.75018	0.149181	5.02864	4.93967e-07	2.55098e-05	6642	Acyl-CoA N-acyltransferase with RING/FYVE/PHD-type zinc finger domain-containing protein
AT5G15920	202.457	0.750004	0.168418	4.45324	8.45842e-06	0.000350046	4104	structural maintenance of chromosomes 5
AT4G39170	132.768	0.749878	0.211765	3.54109	0.000398485	0.0104177	3190	Sec14p-like phosphatidylinositol transfer family protein
AT5G51450	263.11	0.749866	0.152897	4.9044	9.37152e-07	4.62264e-05	5316	RPM1 interacting protein 3
AT2G15230	226.546	0.749727	0.161855	4.63208	3.62016e-06	0.000160512	2977	lipase 1
AT1G21380	167.935	0.749664	0.184102	4.072	4.66115e-05	0.00159861	3144	Target of Myb protein 1
AT4G32420	279.556	0.749087	0.148057	5.05947	4.20431e-07	2.20002e-05	5507	Cyclophilin-like peptidyl-prolyl cis-trans isomerase family protein
AT5G41260	205.523	0.749035	0.168278	4.45118	8.53978e-06	0.00035276	3913	kinase with tetratricopeptide repeat domain-containing protein
AT5G35180	606.239	0.748708	0.107029	6.99539	2.64518e-12	2.909e-10	8751	ENHANCED DISEASE RESISTANCE protein (DUF1336)
AT1G21350	103.124	0.748443	0.227239	3.29365	0.000988969	0.0228116	2356	Thioredoxin superfamily protein
AT1G68890	452.521	0.748004	0.121798	6.14136	8.18162e-10	6.62869e-08	9860	2-oxoglutarate decarboxylase/hydro-lyase/magnesium ion-binding protein
AT5G34940	200.823	0.747788	0.171983	4.34803	1.37366e-05	0.000539841	3143	glucuronidase 3
AT3G61690	291.089	0.747516	0.148098	5.04744	4.47779e-07	2.32859e-05	6569	nucleotidyltransferase
AT1G04790	169.662	0.746773	0.184041	4.05765	4.95687e-05	0.00168584	3879	RING/U-box superfamily protein
AT4G10590	335.528	0.746431	0.138951	5.37191	7.79054e-08	4.70829e-06	6509	ubiquitin-specific protease 10
AT1G30620	187.772	0.746344	0.174334	4.28113	1.85948e-05	0.000703562	3763	NAD(P)-binding Rossmann-fold superfamily protein
AT4G32200	152.365	0.745726	0.202636	3.68013	0.000233119	0.00658189	6265	DNA-binding HORMA family protein
AT5G12370	565.016	0.744755	0.109882	6.7778	1.22016e-11	1.25542e-09	6062	exocyst complex component sec10
AT1G64140	160.29	0.744491	0.192324	3.87103	0.000108376	0.00338467	3366	WRKY transcription factor
AT1G51590	199.379	0.744226	0.171423	4.34145	1.41544e-05	0.00055334	4174	alpha-mannosidase 1
AT1G28715	341.299	0.743896	0.135174	5.50326	3.72822e-08	2.39563e-06	7115	hypothetical protein
AT2G37520	256.143	0.743681	0.165265	4.49992	6.79778e-06	0.000287893	5465	Acyl-CoA N-acyltransferase with RING/FYVE/PHD-type zinc finger domain-containing protein
AT5G39940	179.559	0.743338	0.178163	4.17224	3.01614e-05	0.00107969	3240	FAD/NAD(P)-binding oxidoreductase family protein
AT5G62410	336.683	0.743151	0.143634	5.17393	2.29218e-07	1.26454e-05	6645	structural maintenance of chromosomes 2
AT1G56460	172.774	0.743055	0.181282	4.09889	4.15137e-05	0.00144221	3569	HIT zinc finger and PAPA-1-like domain-containing protein
AT5G20990	262.67	0.743039	0.150917	4.9235	8.5011e-07	4.22436e-05	5037	molybdopterin biosynthesis CNX1 protein / molybdenum cofactor biosynthesis enzyme CNX1 (CNX1)
AT2G28560	172.794	0.742493	0.180012	4.12469	3.71232e-05	0.00130866	3271	DNA repair (Rad51) family protein
AT4G22440	138.327	0.742009	0.19796	3.74828	0.000178048	0.0052158	1244	hypothetical protein
AT2G05710	329.777	0.741923	0.137519	5.39507	6.84986e-08	4.20417e-06	5349	aconitase 3
AT4G33630	173.687	0.741712	0.18558	3.99672	6.42271e-05	0.00212142	4286	UvrB/UvrC domain protein (DUF3506)
AT5G43810	368.15	0.741709	0.133747	5.54561	2.92923e-08	1.92651e-06	6163	Stabilizer of iron transporter SufD / Polynucleotidyl transferase
AT1G08600	480.367	0.740872	0.119469	6.20139	5.59663e-10	4.63512e-08	9936	P-loop containing nucleoside triphosphate hydrolases superfamily protein
AT4G36580	150.995	0.740299	0.201026	3.6826	0.000230872	0.00652667	3095	AAA-type ATPase family protein
AT5G56740	151.976	0.739778	0.189396	3.90599	9.38389e-05	0.00297902	2972	histone acetyltransferase of the GNAT family 2
AT1G34065	238.417	0.739732	0.166455	4.44404	8.82853e-06	0.000363123	2608	S-adenosylmethionine carrier 2
AT1G69170	104.512	0.739561	0.221004	3.34638	0.000818753	0.0193195	2300	Squamosa promoter-binding protein-like (SBP domain) transcription factor family protein
AT2G19940	166.138	0.739496	0.185319	3.99039	6.59639e-05	0.00217237	3191	Putative N-acetyl-gamma-glutamyl-phosphate reductase
AT2G43160	243.376	0.738963	0.16218	4.55644	5.2027e-06	0.000224593	5869	ENTH/VHS family protein
AT2G32850	169.278	0.738896	0.18163	4.06814	4.73897e-05	0.00162116	3689	Protein kinase superfamily protein
AT4G23460	265.734	0.738553	0.150097	4.9205	8.6322e-07	4.28315e-05	5347	Adaptin family protein
AT1G48570	188.282	0.738312	0.174508	4.23081	2.32853e-05	0.000860645	3849	zinc finger (Ran-binding) family protein
AT3G03790	303.204	0.738002	0.152323	4.84499	1.26619e-06	6.08894e-05	6402	ankyrin repeat family protein / regulator of chromosome condensation (RCC1) family protein
AT1G12460	182.016	0.737795	0.179321	4.11439	3.88201e-05	0.00136275	3540	Leucine-rich repeat protein kinase family protein
AT4G30710	165.765	0.737207	0.183723	4.0126	6.00534e-05	0.00200031	4620	QWRF motif protein (DUF566)
AT3G53930	203.786	0.736905	0.170489	4.32231	1.54401e-05	0.000596308	4731	Protein kinase superfamily protein
AT1G67490	292.509	0.736698	0.148231	4.96992	6.69789e-07	3.39111e-05	6339	glucosidase 1
AT3G11760	156.827	0.73667	0.188837	3.90108	9.57648e-05	0.00303467	3357	structural maintenance of chromosomes flexible hinge domain protein
AT1G14610	285.117	0.73666	0.147934	4.97966	6.36948e-07	3.23215e-05	6380	valyl-tRNA synthetase / valine-tRNA ligase (VALRS)
AT1G55170	83.7915	0.736485	0.239173	3.0793	0.00207487	0.0426964	1701	DNA double-strand break repair protein
AT1G50510	144.625	0.735727	0.197655	3.72228	0.000197429	0.00568182	3224	indigoidine synthase A family protein
AT5G63610	122.41	0.735691	0.210652	3.49245	0.000478619	0.0121943	2560	cyclin-dependent kinase E%3B1
AT3G61740	273.966	0.735686	0.151044	4.87066	1.11228e-06	5.43454e-05	6205	SET domain protein 14
AT5G51230	253.692	0.735377	0.155339	4.734	2.20135e-06	0.000101705	6000	VEFS-Box of polycomb protein
AT3G17330	158.534	0.735246	0.188801	3.89429	9.84851e-05	0.00310323	3341	evolutionarily conserved C-terminal region 6
AT4G03390	220.154	0.734501	0.162452	4.52134	6.14506e-06	0.000262236	4788	STRUBBELIG-receptor family 3
AT5G07970	239.189	0.734355	0.158158	4.64318	3.43086e-06	0.000152927	5087	dentin sialophosphoprotein-like protein
AT4G14760	325.523	0.734286	0.143284	5.12471	2.98001e-07	1.60829e-05	6573	kinase interacting (KIP1-like) family protein
AT3G28760	126.115	0.733712	0.204999	3.5791	0.000344779	0.0091637	2452	3-dehydroquinate synthase
AT3G03580	135.598	0.733514	0.199513	3.67652	0.000236437	0.00666713	2916	Tetratricopeptide repeat (TPR)-like superfamily protein
AT1G12930	528.848	0.732818	0.113624	6.4495	1.12218e-10	1.02702e-08	7347	ARM repeat superfamily protein
AT3G44200	339.096	0.732816	0.136906	5.35271	8.6648e-08	5.18991e-06	5692	serine/threonine-protein kinase NEK5
AT1G47570	307.166	0.732505	0.143568	5.10214	3.35829e-07	1.79369e-05	5923	RING/U-box superfamily protein
AT4G31420	98.0188	0.732306	0.227631	3.21707	0.00129507	0.0286351	2245	Zinc finger protein 622
AT5G18620	337.839	0.731446	0.13648	5.35937	8.35105e-08	5.01541e-06	6479	chromatin remodeling factor17
AT1G59990	170.121	0.731028	0.183659	3.98035	6.88149e-05	0.0022585	3159	DEA(D/H)-box RNA helicase family protein
AT3G25660	162.266	0.730767	0.19628	3.72309	0.000196802	0.00566864	2881	Amidase family protein
AT3G45300	154.336	0.730096	0.190685	3.82881	0.000128762	0.00394424	3591	isovaleryl-CoA-dehydrogenase
AT5G19610	212.17	0.729572	0.169245	4.31074	1.62706e-05	0.000624784	4439	GNOM-like 2
AT5G26860	319.791	0.729496	0.139429	5.23204	1.67653e-07	9.47503e-06	6048	lon protease 1
AT5G07400	239.574	0.729449	0.159133	4.58391	4.56361e-06	0.000199313	4922	forkhead-associated domain-containing protein / FHA domain-containing protein
AT3G01310	369.04	0.729435	0.132867	5.48996	4.02025e-08	2.57342e-06	8015	Phosphoglycerate mutase-like family protein
AT3G17770	205.099	0.727962	0.169035	4.30657	1.65805e-05	0.000635592	4564	Dihydroxyacetone kinase
AT3G43210	358.221	0.727804	0.132733	5.48323	4.1763e-08	2.66073e-06	5429	ATP binding microtubule motor family protein
AT5G55600	187.351	0.727582	0.185654	3.91903	8.89078e-05	0.00283339	3842	Agenet and bromo-adjacent homology (BAH) domain-containing protein
AT3G62240	153.718	0.727403	0.190288	3.82265	0.000132025	0.00402215	3453	RING/U-box superfamily protein
AT3G54350	236.121	0.726592	0.157705	4.60728	4.07969e-06	0.000179464	4964	Forkhead-associated (FHA) domain-containing protein
AT3G45850	315.789	0.72645	0.142544	5.09631	3.46336e-07	1.84248e-05	6029	P-loop containing nucleoside triphosphate hydrolases superfamily protein
AT4G23910	140.288	0.726176	0.1951	3.72207	0.000197597	0.00568423	2915	hypothetical protein
AT1G24280	155.566	0.725731	0.195442	3.71327	0.000204595	0.00586541	3242	glucose-6-phosphate dehydrogenase 3
AT3G12640	195.374	0.725561	0.17149	4.23093	2.32731e-05	0.000860645	3822	RNA binding (RRM/RBD/RNP motifs) family protein
AT1G60860	355.211	0.725546	0.134894	5.37863	7.50544e-08	4.56064e-06	6967	ARF-GAP domain 2
AT4G02260	301.139	0.725356	0.145367	4.98983	6.04315e-07	3.07353e-05	6383	RELA/SPOT homolog 1
AT3G50590	434.738	0.724956	0.122986	5.8946	3.75593e-09	2.7872e-07	8630	Transducin/WD40 repeat-like superfamily protein
AT4G09560	143.873	0.724609	0.198613	3.64835	0.000263927	0.00731925	2905	Protease-associated (PA) RING/U-box zinc finger family protein
AT4G00630	298.497	0.724537	0.148821	4.86852	1.1244e-06	5.4738e-05	6851	K+ efflux antiporter 2
AT4G02680	193.445	0.724385	0.183827	3.94059	8.12828e-05	0.00261524	4089	ETO1-like 1
AT3G10690	300.105	0.724348	0.143025	5.06448	4.09508e-07	2.14621e-05	6968	DNA GYRASE A
AT3G59430	182.187	0.724339	0.175506	4.12713	3.67312e-05	0.00129757	3246	hypothetical protein
AT1G54710	205.888	0.72387	0.16695	4.33586	1.45194e-05	0.000566289	4386	autophagy 18h-like protein
AT5G17690	113.533	0.72383	0.211841	3.41686	0.000633488	0.0155382	2621	like heterochromatin protein (LHP1)
AT2G14170	510.124	0.723668	0.11833	6.11568	9.61452e-10	7.68749e-08	4627	aldehyde dehydrogenase 6B2
AT4G14210	250.449	0.722837	0.154474	4.67934	2.87794e-06	0.000129834	5130	phytoene desaturase 3
AT5G40740	264.377	0.722753	0.15234	4.74434	2.09188e-06	9.71154e-05	4633	HAUS augmin-like complex subunit
AT5G18410	395.301	0.722245	0.127113	5.68193	1.33184e-08	9.22988e-07	8159	transcription activator
AT5G46190	212.062	0.722102	0.166252	4.3434	1.40291e-05	0.000549084	4497	RNA-binding KH domain-containing protein
AT5G06670	363.664	0.722012	0.13207	5.46689	4.58007e-08	2.89585e-06	7522	P-loop containing nucleoside triphosphate hydrolases superfamily protein
AT5G05570	348.617	0.721136	0.134278	5.37048	7.85254e-08	4.73723e-06	7448	transducin family protein / WD-40 repeat family protein
AT1G71240	214.987	0.721006	0.169123	4.2632	2.01523e-05	0.000754115	4513	chromosome-partitioning protein, putative (DUF639)
AT5G49970	182.484	0.720975	0.176275	4.09006	4.31265e-05	0.00149206	4069	pyridoxin (pyrodoxamine) 5'-phosphate oxidase
AT3G44850	148.897	0.720528	0.198353	3.63256	0.000280623	0.00773748	3020	Protein kinase superfamily protein
AT2G35740	112.896	0.719899	0.214013	3.3638	0.000768763	0.0183292	2137	nositol transporter 3
AT2G35630	668.25	0.719531	0.10382	6.93058	4.19121e-12	4.49861e-10	14187	ARM repeat superfamily protein
AT4G16100	106.652	0.719133	0.218932	3.28474	0.00102076	0.0233789	2506	heat shock protein, putative (DUF789)
AT5G59250	142.188	0.718599	0.195444	3.67675	0.000236227	0.00666403	3239	Major facilitator superfamily protein
AT1G25360	140.497	0.718551	0.196911	3.64911	0.000263149	0.00730454	2744	Pentatricopeptide repeat (PPR) superfamily protein
AT5G53180	187.075	0.717819	0.182254	3.93856	8.19708e-05	0.00263232	3773	polypyrimidine tract-binding protein 2
AT4G38560	110.11	0.717268	0.218904	3.27663	0.00105056	0.0239387	2137	phospholipase-like protein (PEARLI 4) family protein
AT1G73430	343.758	0.71701	0.13865	5.17137	2.32384e-07	1.2799e-05	7465	sec34-like family protein
AT5G35560	387.324	0.716495	0.13084	5.47611	4.34788e-08	2.76467e-06	6246	DENN (AEX-3) domain-containing protein
AT1G61250	134.82	0.715953	0.207976	3.44249	0.000576395	0.0143636	3217	secretory carrier 3
AT3G23920	149.398	0.715478	0.194172	3.68476	0.000228922	0.00648249	3268	beta-amylase 1
AT4G09020	299.955	0.715398	0.146875	4.87079	1.11154e-06	5.43454e-05	5191	isoamylase 3
AT1G49670	296.62	0.715066	0.146242	4.88961	1.01036e-06	4.97276e-05	5342	ARP protein (REF)
AT1G52410	231.393	0.71477	0.162954	4.38633	1.15277e-05	0.000461412	5082	TSK-associating protein 1
AT1G58110	168.19	0.714542	0.184839	3.86576	0.000110745	0.00344425	2865	Basic-leucine zipper (bZIP) transcription factor family protein
AT1G64550	242.31	0.714522	0.157215	4.54486	5.49719e-06	0.000236545	4864	general control non-repressible 3
AT1G14830	202.298	0.714328	0.168881	4.22977	2.33927e-05	0.000863664	4330	DYNAMIN-like 1C
AT2G05990	161.23	0.713772	0.184537	3.8679	0.000109778	0.00342051	2982	NAD(P)-binding Rossmann-fold superfamily protein
AT2G05575	124.687	0.713602	0.206071	3.4629	0.000534396	0.0134368	355	none
AT2G31840	102.403	0.713268	0.226792	3.14503	0.0016607	0.0353672	2049	Thioredoxin superfamily protein
AT4G11380	785.722	0.713189	0.100138	7.12203	1.0635e-12	1.21539e-10	6152	Adaptin family protein
AT4G31850	178.571	0.712168	0.181894	3.9153	9.02937e-05	0.00287483	3725	proton gradient regulation 3
AT5G65570	131.347	0.7121	0.200518	3.5513	0.000383333	0.0100687	2699	Tetratricopeptide repeat (TPR)-like superfamily protein
AT3G09670	139.587	0.71172	0.199463	3.56819	0.000359461	0.00950637	2857	Tudor/PWWP/MBT superfamily protein
AT3G05090	271.573	0.711581	0.154302	4.61161	3.99564e-06	0.000176113	5780	Transducin/WD40 repeat-like superfamily protein
AT5G45030	225.991	0.711509	0.163365	4.35533	1.32869e-05	0.000524624	3797	Trypsin family protein
AT2G13540	537.347	0.711	0.111877	6.35518	2.08182e-10	1.84001e-08	6182	ARM repeat superfamily protein
AT2G14740	209.019	0.710889	0.169783	4.18706	2.82595e-05	0.00101595	4043	vaculolar sorting receptor 3
AT3G55410	226.461	0.710719	0.162535	4.37272	1.22708e-05	0.00048911	4784	2-oxoglutarate dehydrogenase, E1 component
AT1G52315	100.417	0.710084	0.225918	3.14311	0.00167161	0.0355769	1817	Regulator of Vps4 activity in the MVB pathway protein
AT2G25170	490.593	0.709986	0.116949	6.0709	1.27195e-09	1.00295e-07	10299	chromatin remodeling factor CHD3 (PICKLE)
AT2G41460	175.318	0.70963	0.186653	3.80186	0.000143614	0.00433972	3553	apurinic endonuclease-redox protein
AT3G25840	234.729	0.709395	0.160702	4.41435	1.01313e-05	0.000410662	5693	Protein kinase superfamily protein
AT2G38440	240.978	0.70936	0.159308	4.45275	8.47785e-06	0.000350634	5986	SCAR homolog 2
AT1G56230	161.65	0.708847	0.184973	3.83216	0.000127022	0.00389805	3248	enolase (DUF1399)
AT5G01730	243.032	0.708828	0.157378	4.50398	6.66911e-06	0.0002828	5054	SCAR family protein 4
AT3G01085	214.997	0.708309	0.166676	4.24961	2.14143e-05	0.000797201	3188	Protein kinase superfamily protein
AT4G20130	151.581	0.708219	0.189684	3.73368	0.000188705	0.00546592	3235	plastid transcriptionally active 14
AT4G01320	153.45	0.707738	0.188562	3.75335	0.000174489	0.00512273	3617	Peptidase family M48 family protein
AT1G09140	185.198	0.706772	0.174764	4.04415	5.2513e-05	0.00177381	3438	SERINE-ARGININE PROTEIN 30
AT3G07565	126.852	0.706727	0.204689	3.45269	0.000555035	0.0138985	2661	histone H2A deubiquitinase (DUF3755)
AT3G27740	145.979	0.706545	0.193764	3.64642	0.000265916	0.00735618	2705	carbamoyl phosphate synthetase A
AT1G20670	170.765	0.706357	0.180518	3.91295	9.11763e-05	0.00290018	3959	DNA-binding bromodomain-containing protein
AT2G31650	325.444	0.706158	0.139009	5.07996	3.77515e-07	1.98629e-05	7159	homologue of trithorax
AT1G18470	211.459	0.705808	0.166035	4.25097	2.12845e-05	0.000793989	4649	Transmembrane Fragile-X-F-associated protein
AT5G11030	201.235	0.705626	0.173163	4.07492	4.6031e-05	0.00158113	4385	aberrant root formation protein
AT2G26270	199.266	0.705333	0.172793	4.08196	4.46579e-05	0.0015379	3974	BRCT domain DNA repair protein
AT1G53280	125.786	0.705243	0.207851	3.39302	0.000691264	0.016729	2663	Class I glutamine amidotransferase-like superfamily protein
AT1G63610	124.8	0.705211	0.205317	3.43474	0.00059312	0.0147148	2588	hypothetical protein
AT3G58590	109.593	0.704431	0.21465	3.28176	0.0010316	0.0235703	2543	Pentatricopeptide repeat (PPR) superfamily protein
AT3G11960	387.806	0.704235	0.13011	5.4126	6.21148e-08	3.83694e-06	7414	Cleavage and polyadenylation specificity factor (CPSF) A subunit protein
AT2G38185	231.168	0.704223	0.163712	4.3016	1.69573e-05	0.000648184	3243	RING/U-box superfamily protein
AT1G14670	115.292	0.703755	0.212563	3.3108	0.000930291	0.0216243	3021	Endomembrane protein 70 protein family
AT4G18490	255.981	0.70366	0.157545	4.46641	7.95446e-06	0.000331851	5171	hypothetical protein
AT5G35570	232.84	0.703434	0.15931	4.4155	1.00775e-05	0.000408977	4067	O-fucosyltransferase family protein
AT5G35400	172.147	0.703259	0.180193	3.90281	9.50821e-05	0.00301583	3135	Pseudouridine synthase family protein
AT1G32750	549.254	0.702603	0.110883	6.33643	2.35146e-10	2.06203e-08	10518	HAC13 protein (HAC13)
AT5G41880	169.057	0.702161	0.185528	3.78466	0.000153918	0.00459274	3430	DNA primase POLA3
AT5G42490	187.802	0.702116	0.177888	3.94695	7.91524e-05	0.00255405	4474	ATP binding microtubule motor family protein
AT3G28430	317.577	0.701611	0.140196	5.00452	5.60025e-07	2.86347e-05	5793	CLEC16A-like protein
AT4G04910	352.735	0.701468	0.133964	5.23623	1.63888e-07	9.27001e-06	6499	AAA-type ATPase family protein
AT2G28360	276.864	0.701439	0.148414	4.72624	2.28711e-06	0.000104944	5940	SIT4 phosphatase-associated family protein
AT1G55175	101.574	0.701034	0.23063	3.03965	0.00236853	0.0477435	1894	hypothetical protein
AT2G22530	223.323	0.700975	0.167093	4.19512	2.72727e-05	0.000986169	4848	Alkaline-phosphatase-like family protein
AT3G22870	102.94	0.700882	0.223484	3.13617	0.00171172	0.036258	1241	F-box and associated interaction domains-containing protein
AT5G22350	174.418	0.700624	0.186586	3.75497	0.000173361	0.00509853	3904	fission ELM1-like protein (DUF1022)
AT1G48970	195.952	0.699314	0.181929	3.84389	0.000121098	0.00373161	4119	NagB/RpiA/CoA transferase-like superfamily protein
AT5G35360	268.21	0.699221	0.153316	4.56064	5.09973e-06	0.000220859	4392	acetyl Co-enzyme a carboxylase biotin carboxylase subunit
AT3G54740	127.966	0.699148	0.202774	3.44792	0.00056492	0.0141163	2511	zein-binding protein (Protein of unknown function, DUF593)
AT5G06695	228.142	0.699075	0.162589	4.29965	1.7107e-05	0.000652418	3807	Natural antisense transcript overlaps with AT5G45040
AT2G44900	242.696	0.698988	0.157374	4.44158	8.93006e-06	0.000366849	5155	ARABIDILLO-1
AT3G15880	373.142	0.6989	0.130856	5.34099	9.24406e-08	5.4685e-06	8212	WUS-interacting protein 2
AT1G58025	383.13	0.698837	0.128654	5.43191	5.57536e-08	3.46813e-06	4576	DNA-binding bromodomain-containing protein
AT5G19010	189.342	0.698547	0.173694	4.02171	5.77775e-05	0.00192929	3497	mitogen-activated protein kinase 16
AT1G67230	264.319	0.698411	0.155888	4.48021	7.45702e-06	0.000313634	5178	little nuclei1
AT1G01660	142.822	0.698058	0.194789	3.58366	0.000338808	0.00902645	2862	RING/U-box superfamily protein
AT2G47390	218.712	0.697366	0.164896	4.22914	2.34589e-05	0.000864761	4373	Prolyl oligopeptidase family protein
AT1G73960	481.339	0.697266	0.117039	5.95754	2.56068e-09	1.93883e-07	9640	TBP-associated factor 2
AT3G10140	107.386	0.697214	0.217188	3.21019	0.00132648	0.0292043	2544	RECA homolog 3
AT5G57610	234.64	0.69712	0.160876	4.33328	1.46902e-05	0.000571955	4903	kinase superfamily with octicosapeptide/Phox/Bem1p domain-containing protein
AT1G51200	120.899	0.697119	0.207204	3.36442	0.000767059	0.0182992	2372	A20/AN1-like zinc finger family protein
AT1G08720	297.491	0.697112	0.146764	4.74988	2.03534e-06	9.46868e-05	5367	Protein kinase superfamily protein
AT2G31060	287	0.697028	0.156085	4.4657	7.98083e-06	0.000332745	5624	elongation factor family protein
AT3G46740	178.172	0.696785	0.186369	3.73873	0.000184953	0.00538048	3598	translocon at the outer envelope membrane of chloroplasts 75-III
AT2G15900	331.126	0.696574	0.148002	4.70651	2.51994e-06	0.000114686	5767	phox domain-containing protein
AT2G19340	97.0701	0.696073	0.227346	3.06174	0.00220055	0.0449108	2189	Oligosaccharyltransferase complex/magnesium transporter family protein
AT5G53460	445.279	0.695685	0.128677	5.40644	6.42895e-08	3.96033e-06	10109	NADH-dependent glutamate synthase 1
AT5G18735	167.728	0.695625	0.182968	3.80189	0.000143597	0.00433972	4166	transmembrane protein
AT1G11200	108.765	0.695023	0.223861	3.10471	0.00190465	0.0397176	2445	organic solute transporter ostalpha protein (DUF300)
AT1G13040	130.602	0.694623	0.20195	3.43959	0.000582606	0.0144861	2452	Pentatricopeptide repeat (PPR-like) superfamily protein
AT5G53320	110.334	0.694499	0.223014	3.11415	0.00184473	0.0386243	2157	Leucine-rich repeat protein kinase family protein
AT4G30150	391.142	0.693534	0.134777	5.14578	2.6641e-07	1.45418e-05	7750	Urb2/Npa2 family protein
AT5G35980	474.215	0.693216	0.118348	5.85743	4.70091e-09	3.42406e-07	8391	YAK1-like protein 1
AT5G54670	229.854	0.692699	0.160305	4.32114	1.55222e-05	0.000599131	4849	kinesin 3
AT2G42120	136.009	0.691863	0.198185	3.491	0.000481222	0.0122513	3104	DNA polymerase delta small subunit
AT1G23900	325.438	0.691422	0.138748	4.98329	6.25123e-07	3.17455e-05	6608	gamma-adaptin 1
AT3G58030	127.406	0.691357	0.204099	3.38737	0.000705674	0.0170408	2946	RING/U-box superfamily protein
AT2G03270	118.018	0.690984	0.212083	3.25809	0.00112165	0.0253949	2380	DNA-binding protein
AT1G14660	235.11	0.690476	0.159196	4.33726	1.44268e-05	0.000563662	4667	Na+/H+ exchanger 8
AT1G55150	137.618	0.690212	0.199157	3.46567	0.000528916	0.013309	2877	DEA(D/H)-box RNA helicase family protein
AT1G76580	206.111	0.690123	0.168762	4.08933	4.32613e-05	0.00149595	4760	Squamosa promoter-binding protein-like (SBP domain) transcription factor family protein
AT4G28860	177.094	0.690081	0.187203	3.68627	0.000227566	0.00644681	3612	casein kinase I-like 4
AT1G03190	225.671	0.688998	0.160684	4.28791	1.80363e-05	0.000683587	4535	RAD3-like DNA-binding helicase protein
AT3G28780	460.427	0.688913	0.122347	5.63083	1.79347e-08	1.21529e-06	2604	transmembrane protein, putative (DUF1216)
AT5G55060	248.563	0.687993	0.15589	4.41332	1.01799e-05	0.000412133	4896	Rab3 GTPase-activating protein catalytic subunit
AT1G21650	551.798	0.687874	0.111845	6.15022	7.73751e-10	6.29931e-08	11565	Preprotein translocase SecA family protein
AT2G36810	702.189	0.687004	0.102024	6.73372	1.65374e-11	1.67582e-09	14321	ARM repeat superfamily protein
AT1G68930	147.824	0.686911	0.197515	3.47777	0.0005056	0.0127895	2968	pentatricopeptide (PPR) repeat-containing protein
AT4G24280	163.862	0.686516	0.18772	3.65713	0.000255054	0.00710845	3990	chloroplast heat shock protein 70-1
AT5G35910	382.022	0.686374	0.129399	5.30433	1.13087e-07	6.57393e-06	5919	Polynucleotidyl transferase, ribonuclease H fold protein with HRDC domain-containing protein
AT4G22930	142.153	0.686296	0.200302	3.42631	0.000611849	0.0151056	2953	pyrimidin 4
AT5G06220	273.715	0.686259	0.154335	4.44655	8.72584e-06	0.000359561	5741	LETM1-like protein
AT4G39110	157.278	0.685631	0.187439	3.65788	0.00025431	0.00709065	3245	Malectin/receptor-like protein kinase family protein
AT4G01210	221.937	0.685352	0.162011	4.23028	2.33398e-05	0.000862184	5204	glycosyl transferase family 1 protein
AT1G49760	153.547	0.685316	0.195425	3.50681	0.000453521	0.0116389	3637	poly(A) binding protein 8
AT1G17540	178.94	0.685097	0.17755	3.85861	0.000114032	0.00353499	3722	kinase with adenine nucleotide alpha hydrolases-like domain-containing protein
AT2G36850	721.349	0.684525	0.100031	6.84311	7.74939e-12	8.11014e-10	15293	glucan synthase-like 8
AT2G20780	95.6301	0.684081	0.22613	3.02516	0.00248501	0.0497773	2187	Major facilitator superfamily protein
AT1G65140	101.242	0.683986	0.223596	3.05903	0.00222052	0.0451946	1738	Ubiquitin carboxyl-terminal hydrolase family protein
AT4G12640	238.884	0.683781	0.156869	4.35894	1.30693e-05	0.000516946	5338	RNA recognition motif (RRM)-containing protein
AT3G49520	147.064	0.683613	0.197026	3.46965	0.000521132	0.0131329	1166	F-box and associated interaction domains-containing protein
AT1G09300	218.767	0.683502	0.168057	4.06707	4.76071e-05	0.00162777	4886	Metallopeptidase M24 family protein
AT1G22860	291.01	0.683121	0.15007	4.55202	5.31335e-06	0.000228781	6089	Vacuolar sorting protein 39
AT4G04340	245.065	0.683074	0.1666	4.10008	4.13003e-05	0.00143703	4403	ERD (early-responsive to dehydration stress) family protein
AT3G17340	338.326	0.682966	0.135909	5.02517	5.02989e-07	2.59558e-05	6699	ARM repeat superfamily protein
AT1G04510	200.327	0.682609	0.174098	3.92083	8.82437e-05	0.00281892	4464	MOS4-associated complex 3A
AT4G15030	174.64	0.681932	0.182436	3.73793	0.000185545	0.00539068	3506	folate-sensitive fragile site protein
AT5G22370	130.854	0.681573	0.202246	3.37003	0.000751612	0.0179947	2724	P-loop containing nucleoside triphosphate hydrolases superfamily protein
AT5G06120	470.231	0.680971	0.120242	5.66334	1.48451e-08	1.02036e-06	9223	ARM repeat superfamily protein
AT4G38380	153.983	0.68055	0.188264	3.61488	0.000300492	0.00818441	3673	MATE efflux family protein
AT5G64070	332.937	0.680057	0.139966	4.85874	1.18133e-06	5.71778e-05	7596	phosphatidylinositol 4-OH kinase beta1
AT4G29000	187.329	0.679974	0.177726	3.82597	0.000130259	0.00398282	3553	Tesmin/TSO1-like CXC domain-containing protein
AT3G06365	313.744	0.679587	0.145382	4.6745	2.94675e-06	0.000132849	3993	none
AT2G41220	519.544	0.679584	0.119555	5.68428	1.31366e-08	9.12273e-07	11297	glutamate synthase 2
AT2G33835	146.65	0.678937	0.197016	3.44611	0.000568726	0.0141953	3002	Zinc finger C-x8-C-x5-C-x3-H type family protein
AT5G14770	172.259	0.6789	0.182097	3.72824	0.000192822	0.00556595	3716	PPR repeat protein
AT3G18730	344.485	0.67879	0.135404	5.01306	5.35726e-07	2.7455e-05	7349	tetratricopeptide repeat (TPR)-containing protein
AT4G11160	238.784	0.678403	0.163649	4.14547	3.39122e-05	0.00120305	4755	Translation initiation factor 2, small GTP-binding protein
AT5G37310	198.847	0.678313	0.169224	4.00838	6.11376e-05	0.00202836	3801	Endomembrane protein 70 protein family
AT1G20970	289.38	0.678093	0.155173	4.3699	1.24301e-05	0.000494578	6020	calponin-like domain protein
AT4G04180	310.733	0.677663	0.140489	4.82361	1.40982e-06	6.76028e-05	3572	P-loop containing nucleoside triphosphate hydrolases superfamily protein
AT5G61960	259.657	0.677364	0.153961	4.39959	1.08458e-05	0.000436985	6345	MEI2-like protein 1
AT2G30070	164.877	0.677285	0.182814	3.70477	0.00021158	0.00603986	3834	potassium transporter 1
AT3G54500	172.036	0.677124	0.184608	3.6679	0.000244546	0.00685547	3700	agglutinin-like protein
AT3G08840	339.969	0.677097	0.141902	4.77158	1.82782e-06	8.61077e-05	6861	D-alanine-D-alanine ligase family
AT3G44900	138.375	0.675838	0.200179	3.37617	0.000735012	0.017654	2858	cation/H+ exchanger 4
AT4G16900	371.122	0.675775	0.130398	5.1824	2.19048e-07	1.21243e-05	4829	Disease resistance protein (TIR-NBS-LRR class) family
AT5G61910	378.525	0.675072	0.130594	5.16923	2.35066e-07	1.29255e-05	8551	DCD (Development and Cell Death) domain protein
AT1G68060	165.556	0.674968	0.183882	3.67066	0.000241926	0.00679052	3714	microtubule-associated proteins 70-1
AT1G54100	162.78	0.674227	0.184771	3.64898	0.000263287	0.00730454	4481	aldehyde dehydrogenase 7B4
AT5G27270	221.918	0.674039	0.165179	4.08066	4.49087e-05	0.00154574	4320	Tetratricopeptide repeat (TPR)-like superfamily protein
AT2G26200	206.579	0.673873	0.169634	3.97251	7.1118e-05	0.00232273	3981	S-adenosyl-L-methionine-dependent methyltransferases superfamily protein
AT1G76280	215.537	0.673858	0.168785	3.99239	6.54101e-05	0.00215837	5200	Tetratricopeptide repeat (TPR)-like superfamily protein
AT1G06410	173.449	0.673722	0.180666	3.7291	0.000192167	0.00555183	4192	trehalose-phosphatase/synthase 7
AT2G19900	185.407	0.673364	0.183907	3.66144	0.000250806	0.00700752	3751	NADP-malic enzyme 1
AT4G15890	258.418	0.673223	0.154326	4.36234	1.28676e-05	0.00050987	5770	binding protein
AT3G16785	350.138	0.672955	0.134739	4.9945	5.89894e-07	3.00474e-05	8303	phospholipase D P1
AT5G17010	257.704	0.672838	0.152526	4.4113	1.02753e-05	0.000415495	5190	Major facilitator superfamily protein
AT5G04460	219.823	0.672736	0.163177	4.12274	3.74397e-05	0.00131843	4590	RING/U-box superfamily protein
AT3G44820	187.433	0.672644	0.179806	3.74094	0.000183331	0.00534489	3461	Phototropic-responsive NPH3 family protein
AT3G06480	229.959	0.672371	0.166304	4.04303	5.27653e-05	0.00177921	4907	DEAD box RNA helicase family protein
AT1G58350	232.82	0.672036	0.158901	4.22927	2.34449e-05	0.000864761	4738	Putative serine esterase family protein
AT3G43930	171.845	0.671736	0.18058	3.71988	0.000199314	0.0057287	2589	BRCT domain-containing DNA repair protein
AT3G59290	292.044	0.671684	0.144628	4.64421	3.41378e-06	0.000152368	6359	ENTH/VHS family protein
AT5G15400	265.057	0.671684	0.154551	4.34602	1.38627e-05	0.000543523	5764	U-box domain-containing protein
AT5G09870	241.774	0.671377	0.159078	4.22043	2.43833e-05	0.000895798	5546	cellulose synthase 5
AT1G18160	274.859	0.671251	0.147845	4.54024	5.6191e-06	0.000241481	5461	Protein kinase superfamily protein
AT1G77810	111.446	0.671137	0.217208	3.08983	0.00200271	0.0414149	2498	Galactosyltransferase family protein
AT4G18270	177.637	0.671104	0.177997	3.77032	0.00016304	0.00482886	3434	translocase 11
AT5G27730	210.326	0.670933	0.168468	3.98256	6.81766e-05	0.00223865	3994	heparan-alpha-glucosaminide N-acetyltransferase-like protein (DUF1624)
AT2G10615	571.726	0.670772	0.109162	6.14473	8.00978e-10	6.49732e-08	1830	hypothetical protein
AT5G62670	283.865	0.670681	0.146572	4.57577	4.74466e-06	0.000206548	6001	H[+]-ATPase 11
AT3G62110	147.492	0.670671	0.192895	3.47688	0.000507291	0.0128177	3200	Pectin lyase-like superfamily protein
AT5G15610	120.571	0.670625	0.209652	3.19875	0.00138026	0.0302099	2830	Proteasome component (PCI) domain protein
AT1G07990	273.433	0.670491	0.158543	4.22908	2.34645e-05	0.000864761	6243	SIT4 phosphatase-associated family protein
AT3G48380	182.187	0.670286	0.175327	3.82307	0.000131802	0.00401719	3899	Peptidase C78, ubiquitin fold modifier-specific peptidase 1/ 2
AT4G34140	161.346	0.670064	0.184551	3.63078	0.00028257	0.00778157	3972	D111/G-patch domain-containing protein
AT5G39790	137.905	0.669272	0.197463	3.38935	0.000700595	0.0169426	2765	PROTEIN TARGETING TO STARCH (PTST)
AT5G20930	275.964	0.668528	0.154732	4.32054	1.55645e-05	0.000600074	5338	Protein kinase superfamily protein
AT4G22130	206.092	0.668182	0.170711	3.91411	9.07389e-05	0.00288763	4305	STRUBBELIG-receptor family 8
AT1G07390	230.441	0.668108	0.159501	4.18875	2.80493e-05	0.00101056	5279	receptor like protein 1
AT5G11850	233.97	0.66764	0.158725	4.20626	2.59628e-05	0.000946055	5090	Protein kinase superfamily protein
AT2G41620	424.926	0.667626	0.123453	5.40794	6.3753e-08	3.93089e-06	7799	Nucleoporin interacting component (Nup93/Nic96-like) family protein
AT4G18140	159.35	0.66747	0.186092	3.58677	0.000334805	0.00894823	3151	SCP1-like small phosphatase 4b
AT2G47210	229.608	0.667062	0.160971	4.14399	3.41309e-05	0.00120953	4717	myb-like transcription factor family protein
AT5G17790	156.703	0.666949	0.188223	3.54339	0.000395017	0.0103432	3086	zinc finger (Ran-binding) family protein
AT1G28090	160.894	0.666872	0.186465	3.57639	0.000348373	0.00925555	3398	Polynucleotide adenylyltransferase family protein
AT2G05760	188.233	0.666412	0.182403	3.65352	0.000258674	0.00720038	3149	Xanthine/uracil permease family protein
AT3G26540	111.623	0.666341	0.21618	3.08234	0.00205377	0.0423012	2110	Tetratricopeptide repeat (TPR)-like superfamily protein
AT4G03930	208.031	0.666161	0.175842	3.7884	0.000151623	0.00454286	1965	Plant invertase/pectin methylesterase inhibitor superfamily
AT5G16260	222.614	0.666105	0.162237	4.10576	4.02995e-05	0.00140732	4693	RNA binding (RRM/RBD/RNP motifs) family protein
AT2G19430	136.508	0.665921	0.198812	3.34949	0.000809603	0.0191305	2948	DWD (DDB1-binding WD40 protein) hypersensitive to ABA 1
AT1G05960	367.38	0.665248	0.131758	5.04903	4.44067e-07	2.31108e-05	7608	ARM repeat superfamily protein
AT1G34210	200.459	0.665097	0.170694	3.89642	9.76242e-05	0.00307899	4341	somatic embryogenesis receptor-like kinase 2
AT1G54170	239.944	0.665086	0.166024	4.00596	6.17667e-05	0.00204721	5026	CTC-interacting domain 3
AT3G13870	268.476	0.66502	0.149331	4.45332	8.45512e-06	0.000350046	5985	Root hair defective 3 GTP-binding protein (RHD3)
AT1G20760	254.846	0.664641	0.157825	4.21126	2.53946e-05	0.000927872	5695	Calcium-binding EF hand family protein
AT4G26970	247.769	0.663854	0.154979	4.2835	1.83974e-05	0.000696483	5711	aconitase 2
AT5G24620	119.927	0.663752	0.208882	3.17764	0.00148479	0.032162	2410	Pathogenesis-related thaumatin superfamily protein
AT3G23790	302.581	0.663265	0.144143	4.60144	4.19573e-06	0.000184085	6280	AMP-dependent synthetase and ligase family protein
AT1G09710	189.907	0.661892	0.172701	3.8326	0.000126796	0.00389462	3519	Homeodomain-like superfamily protein
AT2G28390	196.921	0.661516	0.170392	3.88231	0.000103469	0.00324669	4087	SAND family protein
AT1G48560	136.168	0.661097	0.200965	3.28961	0.00100326	0.0230202	2655	hypothetical protein
AT2G24330	152.019	0.661057	0.189453	3.48929	0.000484308	0.0123206	2903	integral membrane metal-binding family protein (DUF2296)
AT1G79490	133.846	0.659999	0.201534	3.27489	0.00105705	0.0240703	2876	Pentatricopeptide repeat (PPR) superfamily protein
AT1G04850	144.129	0.659693	0.19857	3.32222	0.000893055	0.020889	3833	ubiquitin-associated (UBA)/TS-N domain-containing protein
AT2G20060	118.932	0.658934	0.208023	3.1676	0.00153703	0.0331012	2577	Ribosomal protein L4/L1 family
AT1G17460	203.362	0.658895	0.171039	3.85232	0.000117003	0.00361874	3967	TRF-like 3
AT2G18900	220.454	0.658578	0.163055	4.03899	5.36812e-05	0.00180599	4299	Transducin/WD40 repeat-like superfamily protein
AT5G41990	143.9	0.658535	0.194886	3.37907	0.000727311	0.0174941	3039	with no lysine (K) kinase 8
AT2G19600	240.117	0.658433	0.163963	4.01573	5.92621e-05	0.00197493	4884	K+ efflux antiporter 4
AT3G52240	146.339	0.657767	0.200911	3.27393	0.00106064	0.0241357	3326	transcriptional regulator ATRX
AT1G20720	336.569	0.65771	0.136436	4.82066	1.43081e-06	6.85115e-05	7553	RAD3-like DNA-binding helicase protein
AT5G05660	198.061	0.657587	0.174173	3.77549	0.000159693	0.00474649	4986	NF-X1-type zinc finger protein NFXL2
AT5G13300	310.926	0.656881	0.148252	4.43084	9.38686e-06	0.000384672	7021	ARF GTPase-activating protein
AT4G30160	313.27	0.656355	0.143639	4.56949	4.8891e-06	0.000212148	7004	villin 4
AT1G50200	375.226	0.656061	0.131061	5.00577	5.56404e-07	2.84712e-05	7375	Alanyl-tRNA synthetase
AT4G02560	236.657	0.655773	0.165212	3.96929	7.20876e-05	0.00235325	5015	Homeodomain-like superfamily protein
AT1G60490	218.208	0.655553	0.163761	4.00311	6.25161e-05	0.00207	4817	vacuolar protein sorting 34
AT2G31660	360.858	0.655259	0.131891	4.96818	6.75858e-07	3.41925e-05	7573	ARM repeat superfamily protein
AT4G29750	171.776	0.655114	0.180574	3.62796	0.000285674	0.00785095	3512	CRS1 / YhbY (CRM) domain-containing protein
AT3G15380	161.132	0.654954	0.189863	3.44961	0.00056139	0.0140471	3388	Plasma-membrane choline transporter family protein
AT1G79830	295.855	0.654247	0.153331	4.26689	1.98213e-05	0.000743682	6338	golgin Putative 5
AT3G23540	235.395	0.654082	0.158257	4.13305	3.57981e-05	0.00126593	5108	alpha/beta-Hydrolases superfamily protein
AT3G29270	137.023	0.653654	0.19756	3.30864	0.000937497	0.0217541	2285	RING/U-box superfamily protein
AT1G55040	217.768	0.653525	0.162927	4.01116	6.04209e-05	0.00200996	4315	zinc finger (Ran-binding) family protein
AT2G15690	179.743	0.653514	0.180513	3.62032	0.000294244	0.00804035	2782	Tetratricopeptide repeat (TPR)-like superfamily protein
AT3G02280	216.341	0.653449	0.174615	3.74222	0.000182399	0.00532233	4540	Flavodoxin family protein
AT1G48840	158.947	0.65273	0.185444	3.51982	0.000431837	0.0111464	3675	heat-inducible transcription repressor (DUF639)
AT3G42786	347.254	0.652708	0.137836	4.73541	2.18615e-06	0.000101142	779	hypothetical protein
AT3G43240	311.212	0.652342	0.141277	4.61748	3.88425e-06	0.000171428	5116	ARID/BRIGHT DNA-binding domain-containing protein
AT1G76630	229.768	0.651941	0.162233	4.01854	5.856e-05	0.00195445	5564	Tetratricopeptide repeat (TPR)-like superfamily protein
AT4G05410	152.971	0.651856	0.189463	3.44054	0.000580548	0.0144567	2703	Transducin/WD40 repeat-like superfamily protein
AT3G49400	281.003	0.651784	0.150037	4.34414	1.39822e-05	0.000547885	5564	Transducin/WD40 repeat-like superfamily protein
AT3G11950	135.77	0.651737	0.201933	3.22749	0.00124879	0.0277673	2577	TRAF-like superfamily protein
AT2G43490	199.799	0.651393	0.170004	3.83163	0.000127299	0.00390298	4532	Ypt/Rab-GAP domain of gyp1p superfamily protein
AT1G24320	240.551	0.651196	0.156713	4.15533	3.24813e-05	0.00115841	4712	Six-hairpin glycosidases superfamily protein
AT2G31870	197.267	0.651116	0.17197	3.78622	0.000152955	0.00457665	3983	Poly (ADP-ribose) glycohydrolase (PARG)
AT5G28900	214.236	0.650551	0.167651	3.8804	0.000104285	0.00326909	4827	Calcium-binding EF-hand family protein
AT1G36070	256.796	0.650452	0.152581	4.26301	2.01691e-05	0.000754194	4242	Transducin/WD40 repeat-like superfamily protein
AT4G33380	127.647	0.649629	0.202389	3.20981	0.00132823	0.0292236	3254	dimethylallyl, adenosine tRNA methylthiotransferase
AT3G42950	292.501	0.648968	0.144947	4.47727	7.56045e-06	0.000317388	3567	Pectin lyase-like superfamily protein
AT1G52150	224.218	0.648883	0.162697	3.98829	6.65508e-05	0.00219063	5076	Homeobox-leucine zipper family protein / lipid-binding START domain-containing protein
AT2G05195	193.023	0.648785	0.171735	3.77782	0.000158207	0.00470649	3043	none
AT3G59360	227.405	0.648599	0.161407	4.01841	5.85931e-05	0.00195458	5087	UDP-galactose transporter 6
AT1G04030	118.556	0.648188	0.210919	3.07317	0.00211801	0.0434643	2517	eisosome protein
AT5G43822	175.251	0.64765	0.182637	3.5461	0.000390972	0.0102453	3239	Pentatricopeptide repeat (PPR) superfamily protein
AT1G53310	196.569	0.646864	0.170374	3.79672	0.000146621	0.00441865	4478	phosphoenolpyruvate carboxylase 1
AT1G73460	157.906	0.646625	0.194746	3.32035	0.000899036	0.0209996	5605	Protein kinase superfamily protein
AT5G41100	165.882	0.646589	0.18223	3.5482	0.000387867	0.0101719	3724	hydroxyproline-rich glycoprotein family protein
AT3G47860	123.75	0.646375	0.206793	3.12571	0.00177376	0.037348	1751	chloroplastic lipocalin
AT3G06350	172.504	0.646121	0.181652	3.55691	0.000375244	0.00990277	3580	dehydroquinate dehydratase, putative / shikimate dehydrogenase
AT3G15070	141.745	0.645807	0.194027	3.32844	0.00087334	0.0204707	3306	RING/U-box superfamily protein
AT1G47870	180.38	0.645696	0.178094	3.6256	0.000288295	0.00790355	3112	winged-helix DNA-binding transcription factor family protein
AT5G41370	214.261	0.645305	0.165417	3.90107	9.57666e-05	0.00303467	4919	DNA repair helicase XPB1-like protein
AT1G34260	361.306	0.645065	0.134837	4.78405	1.71801e-06	8.1277e-05	6889	FORMS APLOID AND BINUCLEATE CELLS 1A
AT1G71210	130.236	0.645037	0.204316	3.15705	0.00159374	0.0340926	3218	Pentatricopeptide repeat (PPR) superfamily protein
AT5G40850	145.487	0.645032	0.192262	3.35496	0.000793779	0.0187963	3416	urophorphyrin methylase 1
AT1G01950	213.133	0.644825	0.165331	3.90021	9.61087e-05	0.00304177	5303	armadillo repeat kinesin 2
AT1G24460	326.898	0.644812	0.138943	4.64084	3.46993e-06	0.000154361	6777	TGN-related, localized SYP41 interacting protein
AT2G27200	166.212	0.644769	0.188356	3.42314	0.000619023	0.0152615	3133	P-loop containing nucleoside triphosphate hydrolases superfamily protein
AT3G04260	222.295	0.644662	0.162467	3.96797	7.2487e-05	0.00236054	4633	plastid transcriptionally active 3
AT4G08210	168.724	0.644631	0.181336	3.55491	0.000378115	0.00996287	2796	Pentatricopeptide repeat (PPR-like) superfamily protein
AT2G34670	134.566	0.644155	0.202376	3.18296	0.00145775	0.0316992	3217	benzoyl-CoA reductase subunit C, putative (DUF630 and DUF632)
AT5G16690	270.105	0.643696	0.151454	4.25012	2.13656e-05	0.000795828	5701	origin recognition complex subunit 3
AT1G79950	357.462	0.643419	0.13852	4.64494	3.40181e-06	0.000151935	7254	RAD3-like DNA-binding helicase protein
AT1G21230	530.951	0.643125	0.113437	5.66946	1.43245e-08	9.86593e-07	2582	wall associated kinase 5
AT2G35738	145.638	0.643063	0.192296	3.34414	0.00082539	0.0194624	3325	Natural antisense transcript overlaps with AT2G35740
AT2G29190	196.161	0.642813	0.174093	3.69235	0.000222191	0.00630825	4751	pumilio 2
AT2G26800	183.305	0.642108	0.174971	3.6698	0.000242741	0.00681055	3778	Aldolase superfamily protein
AT1G28320	206.549	0.642087	0.16678	3.8499	0.000118165	0.00364964	4269	protease-like protein
AT1G04050	200.597	0.642036	0.17028	3.77047	0.000162941	0.00482806	4266	histone-lysine N-methyltransferase SUVR2-like protein
AT3G05545	138.718	0.641775	0.197614	3.24761	0.00116378	0.0262424	3557	RING/U-box superfamily protein
AT3G01380	286.411	0.641583	0.146984	4.36498	1.27137e-05	0.000504367	6000	sulfatase and phosphatidylinositolglycan class N domain-containing protein
AT2G01440	285.271	0.641266	0.146026	4.39146	1.12591e-05	0.000452144	6116	DEAD/DEAH box RNA helicase family protein
AT1G09060	232.386	0.640603	0.159707	4.01111	6.04329e-05	0.00200996	4762	JmjC domain protein JMJ24
AT3G06400	257.416	0.639944	0.152387	4.19946	2.6755e-05	0.000971229	6073	chromatin-remodeling protein 11
AT2G35140	163.942	0.639909	0.18381	3.48135	0.000498888	0.0126387	3417	DCD (Development and Cell Death) domain protein
AT2G31890	160.096	0.638854	0.191098	3.34307	0.000828582	0.0195239	3380	RAP
AT3G63460	254.751	0.638485	0.152922	4.17524	2.97676e-05	0.00106731	6751	transducin family protein / WD-40 repeat family protein
AT1G30000	164.09	0.638225	0.184401	3.46108	0.000538019	0.0135178	3402	alpha-mannosidase 3
AT5G12950	164.013	0.637473	0.18645	3.419	0.000628514	0.0154388	4540	proline-tRNA ligase (DUF1680)
AT3G45040	142.497	0.637327	0.198633	3.20857	0.00133397	0.0293308	3292	phosphatidate cytidylyltransferase family protein
AT2G04650	190.226	0.637216	0.173536	3.67196	0.0002407	0.00675896	2898	ADP-glucose pyrophosphorylase family protein
AT5G26240	505.405	0.63687	0.115078	5.53426	3.12543e-08	2.05153e-06	5333	chloride channel D
AT2G25180	137.292	0.636215	0.201263	3.16112	0.00157166	0.0336943	2971	response regulator 12
AT1G23880	146.357	0.635573	0.194158	3.27348	0.00106231	0.024149	3154	NHL domain-containing protein
AT4G18470	139.688	0.635304	0.195829	3.24417	0.00117792	0.0264545	2753	negative regulator of systemic acquired resistance (SNI1)
AT2G18450	172.415	0.635221	0.185352	3.42711	0.000610047	0.0150679	3481	succinate dehydrogenase 1-2
AT3G19870	174.631	0.634895	0.178808	3.5507	0.000384208	0.0100829	4193	AP-5 complex subunit beta-like protein
AT1G29170	246.15	0.634808	0.157507	4.03034	5.56962e-05	0.00186723	5076	SCAR family protein
AT5G19920	200.876	0.634626	0.176665	3.59226	0.000327827	0.00880031	4285	Transducin/WD40 repeat-like superfamily protein
AT1G06950	259.897	0.634174	0.15569	4.07331	4.63503e-05	0.00159128	5650	translocon at the inner envelope membrane of chloroplasts 110
AT1G06490	528.526	0.63382	0.115857	5.4707	4.4826e-08	2.84495e-06	11031	glucan synthase-like 7
AT1G57700	162.314	0.633784	0.186391	3.40029	0.000673155	0.0163556	3639	Protein kinase superfamily protein
AT3G54850	133.603	0.633774	0.199719	3.17332	0.00150704	0.032518	2667	plant U-box 14
AT4G09740	242.4	0.633493	0.163759	3.86844	0.000109532	0.0034176	2297	glycosyl hydrolase 9B14
AT2G47760	152.331	0.633384	0.203796	3.10794	0.00188397	0.0393231	3643	asparagine-linked glycosylation 3
AT1G34420	186.128	0.633322	0.176414	3.58998	0.000330709	0.00886349	3433	leucine-rich repeat transmembrane protein kinase family protein
AT5G08440	285.455	0.633047	0.145992	4.33617	1.4499e-05	0.000565824	6541	transmembrane protein
AT3G17920	241.682	0.632912	0.158774	3.98625	6.71248e-05	0.00220627	5171	Outer arm dynein light chain 1 protein
AT2G25800	174.067	0.632862	0.185447	3.41264	0.000643378	0.0157462	4086	elongation factor Ts (DUF810)
AT5G37150	249.549	0.632827	0.155766	4.06268	4.85118e-05	0.00165532	3232	P-loop containing nucleoside triphosphate hydrolases superfamily protein
AT1G79090	186.569	0.632666	0.176097	3.59271	0.000327259	0.00878856	4229	topoisomerase II-associated protein
AT5G13550	213.771	0.632322	0.170999	3.69782	0.00021746	0.00619189	4416	sulfate transporter 4.1
AT1G03530	152.753	0.631868	0.190724	3.313	0.000923013	0.0214849	3215	nuclear assembly factor 1
AT3G04810	175.23	0.631825	0.178581	3.53803	0.000403129	0.0105187	4049	NIMA-related kinase 2
AT1G52420	161.957	0.631601	0.184013	3.43238	0.000598306	0.0147997	3621	UDP-Glycosyltransferase superfamily protein
AT1G24190	348.436	0.631089	0.13379	4.717	2.39349e-06	0.000109302	7070	SIN3-like 3
AT5G41000	146.888	0.630737	0.191553	3.29275	0.000992121	0.0228634	3075	YELLOW STRIPE like 4
AT5G62370	150.936	0.630439	0.191218	3.29696	0.000977382	0.0225625	3228	Tetratricopeptide repeat (TPR)-like superfamily protein
AT2G46180	190.486	0.630376	0.17585	3.58474	0.000337412	0.00899282	4140	golgin Putative 4
AT1G24764	232.586	0.630318	0.165174	3.81609	0.000135584	0.00411933	3936	microtubule-associated proteins 70-2
AT4G13630	140.504	0.630148	0.19552	3.22294	0.00126882	0.0281473	2881	zein-binding protein (Protein of unknown function, DUF593)
AT2G01008	966.335	0.629936	0.145712	4.32317	1.53805e-05	0.000594346	2148	maternal effect embryo arrest protein
AT1G10510	183.931	0.629921	0.1746	3.60779	0.000308813	0.00838722	4151	RNI-like superfamily protein
AT4G15236	191.095	0.629915	0.18104	3.47942	0.0005025	0.0127206	6050	ABC-2 and Plant PDR ABC-type transporter family protein
AT1G61380	169.123	0.629586	0.182622	3.44749	0.000565819	0.0141316	4149	S-domain-1 29
AT3G15355	157.946	0.629316	0.186921	3.36674	0.000760619	0.0181844	3288	ubiquitin-conjugating enzyme 25
AT5G19690	318.055	0.629305	0.140329	4.48451	7.30811e-06	0.000307757	6402	staurosporin and temperature sensitive 3-like A
AT1G19580	141.245	0.628978	0.195577	3.21601	0.00129987	0.0287223	2885	gamma carbonic anhydrase 1
AT2G20250	141.256	0.628661	0.19846	3.16769	0.00153654	0.0331012	3312	hypothetical protein
AT5G25050	126.99	0.628592	0.202973	3.09692	0.00195542	0.0406121	2566	Major facilitator superfamily protein
AT4G34660	150.081	0.628245	0.196306	3.20034	0.00137263	0.0300724	3304	SH3 domain-containing protein
AT4G26900	207.631	0.628095	0.170957	3.674	0.000238779	0.0067247	4435	HIS HF
AT1G51610	154.035	0.628083	0.189381	3.3165	0.000911527	0.0212692	3775	Cation efflux family protein
AT4G15880	154.38	0.62803	0.188304	3.33519	0.000852397	0.0200218	3627	Cysteine proteinases superfamily protein
AT2G47350	155.544	0.628028	0.186841	3.36129	0.000775783	0.0184679	3819	HIT zinc finger and PAPA-1-like domain-containing protein
AT5G62970	139.218	0.628019	0.198553	3.16297	0.00156167	0.0335026	1504	Protein with RNI-like/FBD-like domain
AT5G48030	197.026	0.627888	0.174386	3.60056	0.000317537	0.00857554	4151	gametophytic factor 2
AT1G56130	293.546	0.627336	0.147518	4.25261	2.11292e-05	0.000789215	6267	Leucine-rich repeat transmembrane protein kinase
AT4G03020	173.152	0.626951	0.179361	3.49547	0.000473227	0.0120661	4064	transducin family protein / WD-40 repeat family protein
AT1G03110	126.311	0.626325	0.206596	3.03165	0.00243225	0.0488663	2730	Transducin/WD40 repeat-like superfamily protein
AT3G07330	142.09	0.626137	0.19963	3.13649	0.00170983	0.0362295	3556	Cellulose-synthase-like C6
AT4G20340	186.411	0.625758	0.175385	3.5679	0.000359854	0.00951161	3390	Transcription factor TFIIE, alpha subunit
AT2G38040	156.416	0.625601	0.186871	3.34778	0.000814629	0.0192425	4138	acetyl Co-enzyme a carboxylase carboxyltransferase alpha subunit
AT3G23980	278.03	0.625586	0.159514	3.92182	8.78838e-05	0.00280876	5627	BLISTER
AT5G26850	293.091	0.624965	0.145131	4.30621	1.66073e-05	0.000636254	5664	Uncharacterized protein
AT2G44830	158.943	0.62481	0.185974	3.35966	0.000780372	0.0185508	3556	Protein kinase superfamily protein
AT1G30470	365.142	0.624504	0.133123	4.69118	2.71637e-06	0.000123125	7586	SIT4 phosphatase-associated family protein
AT4G21323	181.124	0.62412	0.176787	3.53036	0.000414991	0.010759	3755	Subtilase family protein
AT4G21710	296.347	0.624052	0.144645	4.31436	1.60064e-05	0.000615696	7001	DNA-directed RNA polymerase family protein
AT3G48425	134.223	0.623835	0.199899	3.12076	0.00180385	0.0378629	3039	DNAse I-like superfamily protein
AT5G57160	348.226	0.623682	0.134143	4.64937	3.32958e-06	0.000149007	6861	DNA ligase IV
AT4G04320	211.046	0.62361	0.16605	3.75555	0.000172958	0.00508892	3352	malonyl-CoA decarboxylase family protein
AT3G54760	156.369	0.623525	0.189611	3.28844	0.00100744	0.0231054	3480	dentin sialophosphoprotein-like protein
AT1G67325	156.872	0.62341	0.188924	3.29979	0.000967572	0.0223592	3859	Ran BP2/NZF zinc finger-like superfamily protein
AT2G25420	213.026	0.622478	0.166793	3.73204	0.000189938	0.00549689	4419	transducin family protein / WD-40 repeat family protein
AT5G04220	143.816	0.622028	0.194667	3.19535	0.00139663	0.0305583	3219	Calcium-dependent lipid-binding (CaLB domain) family protein
AT5G26160	205.787	0.622003	0.1696	3.66746	0.000244969	0.00686445	3810	light-independent protochlorophyllide reductase subunit
AT1G10290	311.111	0.621834	0.142027	4.37827	1.19627e-05	0.000477681	7061	dynamin-like protein 6
AT1G65040	189.003	0.62147	0.173305	3.58598	0.00033581	0.00895368	3984	RING/U-box superfamily protein
AT2G41500	156.099	0.62133	0.195077	3.18504	0.00144733	0.0314929	3296	WD-40 repeat family protein / small nuclear ribonucleoprotein Prp4p-like protein
AT4G28600	172.322	0.620993	0.179719	3.45536	0.000549551	0.0137817	3689	no pollen germination related 2
AT1G50710	152.615	0.620451	0.188806	3.28618	0.00101557	0.0232758	3293	HAUS augmin-like complex subunit
AT2G06510	165.141	0.619453	0.203269	3.04745	0.00230789	0.0466754	2702	replication protein A 1A
AT1G47550	246.86	0.619293	0.155596	3.98015	6.88731e-05	0.00225931	8208	exocyst complex component sec3A
AT5G10470	345.637	0.619289	0.138911	4.45818	8.2657e-06	0.000343129	7509	kinesin like protein for actin based chloroplast movement 1
AT5G03650	277.684	0.619097	0.148083	4.18076	2.9054e-05	0.00104339	5940	starch branching enzyme 2.2
AT1G14110	414.999	0.618824	0.130914	4.72695	2.27912e-06	0.000104649	1618	fucosyltransferase 9
AT4G28710	494.565	0.618596	0.11645	5.31212	1.0836e-07	6.32104e-06	10170	Myosin family protein with Dil domain-containing protein
AT5G14220	200.257	0.618485	0.173042	3.5742	0.000351303	0.00931465	5024	Flavin containing amine oxidoreductase family
AT1G27440	126.502	0.618238	0.204254	3.02682	0.00247144	0.0495499	2522	Exostosin family protein
AT1G14530	131.711	0.618143	0.199848	3.09306	0.00198102	0.0410549	2868	tobamovirus multiplication-like protein (DUF1084)
AT1G43690	299.56	0.61806	0.150432	4.10856	3.98129e-05	0.0013925	4700	ubiquitin interaction motif-containing protein
AT3G33530	669.746	0.618059	0.110987	5.56877	2.56545e-08	1.7006e-06	8422	Transducin family protein / WD-40 repeat family protein
AT2G18960	226.993	0.617856	0.172461	3.58259	0.000340204	0.00905644	6108	H[+]-ATPase 1
AT5G23880	290.023	0.617511	0.148554	4.15682	3.22714e-05	0.00115154	6026	cleavage and polyadenylation specificity factor 100
AT5G37590	276.738	0.617492	0.14787	4.17591	2.96795e-05	0.00106529	5602	Tetratricopeptide repeat (TPR)-like superfamily protein
AT1G09980	242.343	0.617259	0.15803	3.90595	9.38555e-05	0.00297902	5552	Putative serine esterase family protein
AT3G06250	166.718	0.617235	0.181809	3.39497	0.000686367	0.0166465	3996	FAR1-related sequence 7
AT1G49270	177.513	0.615904	0.177577	3.46838	0.000523613	0.0131904	3208	Protein kinase superfamily protein
AT1G54610	169.048	0.615813	0.186242	3.30652	0.000944636	0.0218668	3631	Protein kinase superfamily protein
AT5G63940	159.114	0.615023	0.187934	3.27255	0.00106581	0.0242204	3484	kinase with adenine nucleotide alpha hydrolases-like domain-containing protein
AT1G33980	166.868	0.613453	0.182148	3.36789	0.000757452	0.0181151	3607	Smg-4/UPF3 family protein
AT5G53850	215.173	0.613375	0.16377	3.74534	0.000180152	0.00526363	4290	haloacid dehalogenase-like hydrolase family protein
AT5G18830	222.729	0.613213	0.164107	3.73667	0.00018647	0.00541522	4786	squamosa promoter binding protein-like 7
AT3G46220	259.394	0.612539	0.153449	3.99182	6.55684e-05	0.00216147	5129	E3 UFM1-protein ligase-like protein
AT4G09630	251.691	0.612465	0.1549	3.95394	7.68754e-05	0.00248192	4549	transmembrane protein (DUF616)
AT1G60900	184.662	0.612376	0.18162	3.37174	0.00074696	0.0178897	4159	U2 snRNP auxilliary factor, large subunit, splicing factor
AT2G46060	173.799	0.612085	0.181036	3.38102	0.000722177	0.0173783	4013	transmembrane protein-like protein
AT1G72550	191.127	0.611582	0.174223	3.51034	0.000447536	0.0115117	4424	tRNA synthetase beta subunit family protein
AT1G80490	271.296	0.611404	0.149728	4.08342	4.43769e-05	0.0015298	6307	TOPLESS-related 1
AT4G36490	162.907	0.611399	0.183839	3.32573	0.000881888	0.0206494	3203	SEC14-like 12
AT1G17760	327.503	0.610177	0.137571	4.43536	9.19206e-06	0.00037715	6510	Tetratricopeptide repeat (TPR)-like superfamily protein
AT5G14950	216.945	0.610046	0.173945	3.50712	0.000452986	0.0116296	4996	golgi alpha-mannosidase II
AT1G19485	222.881	0.609358	0.162742	3.74431	0.00018089	0.00528291	4831	Transducin/WD40 repeat-like superfamily protein
AT2G39260	355.489	0.609313	0.134407	4.53333	5.80605e-06	0.000248877	7888	regulator of nonsense transcripts UPF2
AT1G18560	149.217	0.609061	0.190359	3.19954	0.00137645	0.0301463	2994	BED zinc finger and hAT dimerization domain-containing protein
AT5G21222	230.249	0.608606	0.162364	3.74841	0.000177956	0.00521539	5272	protein kinase family protein
AT1G53720	146.025	0.607988	0.19445	3.1267	0.0017678	0.0372577	3277	cyclophilin 59
AT3G57880	149.421	0.607915	0.196547	3.09297	0.00198163	0.0410549	3726	Calcium-dependent lipid-binding (CaLB domain) plant phosphoribosyltransferase family protein
AT1G76810	213.345	0.60771	0.165868	3.66383	0.000248476	0.00695111	5846	eukaryotic translation initiation factor 2 (eIF-2) family protein
AT5G11560	215.367	0.607601	0.165609	3.66888	0.000243618	0.00683229	4682	catalytics
AT2G18330	181.004	0.607085	0.177378	3.42254	0.000620379	0.0152837	3473	AAA-type ATPase family protein
AT4G32360	183.961	0.606894	0.177455	3.42	0.000626221	0.015403	3928	Pyridine nucleotide-disulfide oxidoreductase family protein
AT1G55730	173.237	0.606825	0.190679	3.18245	0.00146037	0.0317437	3597	cation exchanger 5
AT1G27000	261.798	0.606785	0.154015	3.93978	8.15555e-05	0.0026215	2943	GRIP/coiled-coil protein, putative (DUF1664)
AT3G21990	144.932	0.606604	0.194746	3.11484	0.00184042	0.0385654	1355	cysteine-rich repeat secretory-like protein (DUF26)
AT5G35730	212.144	0.606518	0.178044	3.40655	0.000657888	0.0160486	3374	EXS (ERD1/XPR1/SYG1) family protein
AT3G06880	279.453	0.606123	0.152969	3.96239	7.42026e-05	0.00241056	6003	Transducin/WD40 repeat-like superfamily protein
AT4G11740	178.647	0.605528	0.178079	3.40033	0.000673041	0.0163556	3865	Ubiquitin-like superfamily protein
AT2G15860	320.956	0.605527	0.140332	4.31497	1.59622e-05	0.000614349	4119	BAT2 domain protein
AT2G32410	174.799	0.605439	0.1829	3.31022	0.000932228	0.0216468	3559	AXR1-like protein
AT4G03130	153	0.605047	0.189741	3.18881	0.00142861	0.0311564	3000	BRCT domain-containing DNA repair protein
AT4G27640	256.791	0.604861	0.152818	3.95804	7.55673e-05	0.00245071	5466	ARM repeat superfamily protein
AT4G28980	284.107	0.604345	0.147423	4.0994	4.14229e-05	0.0014398	2534	CDK-activating kinase 1AT
AT1G11060	244.303	0.604306	0.158697	3.80792	0.000140138	0.00424425	5324	WAPL (Wings apart-like protein regulation of heterochromatin) protein
AT5G02880	302.842	0.603917	0.143041	4.22198	2.42166e-05	0.000890162	7188	ubiquitin-protein ligase 4
AT3G13990	233.689	0.602971	0.159085	3.79025	0.000150497	0.00451719	5230	dentin sialophosphoprotein, putative (DUF1296)
AT5G46210	227.745	0.602773	0.160026	3.76672	0.000165405	0.00488381	5444	cullin4
AT1G19450	167.821	0.602728	0.181512	3.32059	0.00089826	0.0209888	3613	Major facilitator superfamily protein
AT5G60740	231.363	0.601362	0.158861	3.78546	0.000153426	0.00458461	4958	ABC transporter family protein
AT3G16950	185.845	0.601321	0.178692	3.36512	0.000765092	0.0182588	4238	lipoamide dehydrogenase 1
AT5G35970	290.566	0.601241	0.144754	4.15353	3.27381e-05	0.00116515	4607	P-loop containing nucleoside triphosphate hydrolases superfamily protein
AT2G14120	569.085	0.601111	0.111834	5.37503	7.6568e-08	4.63582e-06	6323	dynamin related protein
AT5G27540	275.885	0.600327	0.147876	4.05967	4.91411e-05	0.00167424	5038	MIRO-related GTP-ase 1
AT1G27500	156.571	0.600139	0.191874	3.12778	0.0017613	0.0371441	2971	Tetratricopeptide repeat (TPR)-like superfamily protein
AT5G19400	205.483	0.59899	0.168466	3.55555	0.000377192	0.00994245	5155	Telomerase activating protein Est1
AT3G13330	516.313	0.598548	0.115381	5.18758	2.13048e-07	1.18214e-05	10728	proteasome activating protein 200
AT4G30720	157.137	0.597929	0.193724	3.08651	0.00202524	0.0418035	3695	FAD/NAD(P)-binding oxidoreductase family protein
AT4G34450	239.773	0.597721	0.160119	3.73298	0.00018923	0.00547877	6285	coatomer gamma-2 subunit, putative / gamma-2 coat protein, putative / gamma-2 COP
AT3G23670	319.494	0.597384	0.143108	4.17437	2.98815e-05	0.00107082	6153	phragmoplast-associated kinesin-related protein
AT1G51710	205.779	0.596717	0.168414	3.54315	0.000395381	0.0103454	4586	ubiquitin-specific protease 6
AT4G30790	276.374	0.596444	0.150008	3.97609	7.00573e-05	0.00229403	6253	autophagy-like protein
AT4G16630	219.716	0.595966	0.165471	3.60164	0.000316222	0.0085469	4796	DEA(D/H)-box RNA helicase family protein
AT5G19620	226.454	0.59577	0.161471	3.68964	0.000224574	0.00637013	4697	outer envelope protein of 80 kDa
AT1G55020	208.654	0.594966	0.168933	3.5219	0.000428463	0.0110678	4814	lipoxygenase 1
AT1G21610	227.343	0.594529	0.162178	3.6659	0.000246468	0.00690358	5133	wound-responsive family protein
AT3G58050	213.644	0.59433	0.164173	3.62015	0.000294432	0.00804221	5172	hypothetical protein
AT2G32970	202.85	0.593485	0.172273	3.44502	0.000571012	0.0142401	4588	G1/S-specific cyclin-E protein
AT2G30695	189.788	0.593113	0.177841	3.33507	0.000852787	0.0200239	3940	bacterial trigger factor
AT4G24270	289.273	0.59301	0.146558	4.04625	5.20452e-05	0.00176244	5940	EMBRYO DEFECTIVE 140
AT1G47560	221.313	0.592385	0.164652	3.59781	0.000320911	0.00864924	6886	exocyst complex component sec3B
AT5G63540	165.39	0.591477	0.183827	3.21757	0.00129281	0.0286038	3688	recQ-mediated instability protein (DUF1767)
AT5G53760	207.363	0.590797	0.168453	3.5072	0.000452854	0.0116296	4165	Seven transmembrane MLO family protein
AT3G19840	296.498	0.590285	0.143964	4.10022	4.12756e-05	0.00143703	6522	pre-mRNA-processing protein 40C
AT5G12430	321.254	0.58938	0.138756	4.2476	2.1607e-05	0.000802601	6708	Heat shock protein DnaJ with tetratricopeptide repeat-containing protein
AT2G34630	157.286	0.589195	0.190211	3.09759	0.00195102	0.0405334	3412	geranyl diphosphate synthase 1
AT3G54100	181.025	0.587769	0.179001	3.2836	0.00102489	0.0234494	4249	O-fucosyltransferase family protein
AT2G41960	219.332	0.587694	0.164383	3.57515	0.000350022	0.00929567	5185	hypothetical protein
AT5G66030	213.071	0.587416	0.16411	3.57939	0.000344392	0.00915703	5462	Golgi-localized GRIP domain-containing protein
AT5G06460	187.912	0.587243	0.174506	3.36517	0.000764972	0.0182588	4567	ubiquitin activating enzyme 2
AT5G54700	192.56	0.585531	0.17185	3.40723	0.000656268	0.016015	2730	Ankyrin repeat family protein
AT5G37830	219.279	0.585324	0.165445	3.53789	0.000403342	0.0105201	4678	oxoprolinase 1
AT2G44710	218.958	0.585173	0.16241	3.60305	0.0003145	0.00852098	4535	RNA-binding (RRM/RBD/RNP motifs) family protein
AT5G57110	339.827	0.584736	0.136935	4.27018	1.95317e-05	0.000734866	8248	autoinhibited Ca2+ -ATPase, isoform 8
AT5G54440	391.012	0.584245	0.128986	4.52953	5.91158e-06	0.000252916	8085	CLUB
AT1G54440	310.186	0.584244	0.141875	4.11802	3.82134e-05	0.00134356	5274	Polynucleotidyl transferase, ribonuclease H fold protein with HRDC domain-containing protein
AT2G39580	322.968	0.583767	0.139448	4.18626	2.8359e-05	0.00101898	6927	zinc finger C3H1 domain protein
AT1G69340	175.089	0.583431	0.178752	3.26391	0.00109884	0.0249289	4145	appr-1-p processing enzyme family protein
AT2G17920	459.042	0.583293	0.123037	4.74078	2.12892e-06	9.86983e-05	1575	nucleic acid binding / zinc ion binding protein
AT3G54460	246.998	0.583097	0.159899	3.64665	0.000265678	0.00735262	5384	SNF2 domain-containing protein / helicase domain-containing protein / F-box family protein
AT2G18100	195.819	0.58294	0.1752	3.32728	0.000876985	0.0205489	3973	transmembrane/coiled-coil protein (DUF726)
AT1G56145	295.76	0.582661	0.143693	4.05491	5.01546e-05	0.00170358	6038	Leucine-rich repeat transmembrane protein kinase
AT1G45150	287.222	0.582149	0.150904	3.85774	0.00011444	0.00354601	5206	alpha-1,6-mannosyl-glycoprotein 2-beta-N-acetylglucosaminyltransferase
AT1G48050	210.791	0.581702	0.170986	3.40205	0.000668834	0.0162742	3861	Ku80 family protein
AT4G34280	156.133	0.581488	0.189267	3.07231	0.00212409	0.0435624	3844	transducin family protein / WD-40 repeat family protein
AT5G27650	183.348	0.580322	0.180789	3.20995	0.00132759	0.0292192	3947	Tudor/PWWP/MBT superfamily protein
AT3G59090	168.154	0.580288	0.182698	3.17622	0.00149208	0.0322574	3638	tobamovirus multiplication protein
AT1G09280	166.301	0.580031	0.184925	3.13657	0.00170938	0.0362295	3262	rhodanese-like domain protein
AT1G65080	225.861	0.580006	0.163353	3.55062	0.000384325	0.0100829	4308	Membrane insertion protein, OxaA/YidC with tetratricopeptide repeat domain-containing protein
AT1G20910	215.365	0.579642	0.170923	3.39125	0.000695748	0.0168314	4293	ARID/BRIGHT DNA-binding domain-containing protein
AT3G12010	278.879	0.578774	0.153649	3.76686	0.000165317	0.00488336	5413	C18orf8
AT3G20540	275.089	0.578648	0.14838	3.89978	9.62793e-05	0.00304373	5563	polymerase gamma 1
AT1G10910	212.401	0.578307	0.165141	3.5019	0.000461944	0.0118099	4352	Pentatricopeptide repeat (PPR) superfamily protein
AT4G18820	192.632	0.577974	0.176075	3.28255	0.00102874	0.0235215	4770	AAA-type ATPase family protein
AT1G53165	254.166	0.577672	0.15415	3.74748	0.000178621	0.00522802	5774	Protein kinase superfamily protein
AT1G71490	150.341	0.577573	0.189449	3.0487	0.00229836	0.0465247	2920	Tetratricopeptide repeat (TPR)-like superfamily protein
AT5G47430	248.45	0.577091	0.163073	3.53885	0.000401872	0.01049	5708	DWNN domain, a CCHC-type zinc finger
AT3G60190	185.159	0.575827	0.175046	3.28958	0.00100339	0.0230202	3807	DYNAMIN-like 1E
AT4G24790	173.116	0.575247	0.181037	3.1775	0.00148548	0.0321666	4248	AAA-type ATPase family protein
AT1G25350	261.804	0.57507	0.160317	3.58708	0.0003344	0.00894453	5288	glutamine-tRNA ligase, putative / glutaminyl-tRNA synthetase, putative / GlnRS
AT1G31480	295.265	0.573234	0.144949	3.95473	7.66212e-05	0.00247714	5885	shoot gravitropism 2 (SGR2)
AT3G58510	172.555	0.572489	0.18148	3.15456	0.00160743	0.0343525	3817	DEA(D/H)-box RNA helicase family protein
AT1G51790	232.88	0.571158	0.159081	3.59035	0.000330237	0.00885789	5356	Leucine-rich repeat protein kinase family protein
AT2G12400	248.897	0.570145	0.158272	3.60231	0.000315398	0.00852807	3558	plasma membrane fusion protein
AT1G28350	247.208	0.570032	0.161227	3.53558	0.000406882	0.0105933	6098	Nucleotidylyl transferase superfamily protein
AT1G48310	285.569	0.570016	0.147067	3.8759	0.000106232	0.00332236	5494	chromatin remodeling factor18
AT3G16260	174.918	0.568845	0.178376	3.18902	0.00142756	0.0311437	3901	tRNAse Z4
AT2G32250	203.132	0.567432	0.168973	3.35812	0.000784737	0.0186282	4112	FAR1-related sequence 2
AT2G34680	593.439	0.565757	0.107737	5.25129	1.51038e-07	8.60121e-06	12606	Outer arm dynein light chain 1 protein
AT5G64170	210.701	0.565282	0.165861	3.40817	0.000654012	0.0159657	4357	dentin sialophosphoprotein-like protein
AT5G37850	205.327	0.565141	0.171094	3.30311	0.000956197	0.0221192	3794	pfkB-like carbohydrate kinase family protein
AT4G14160	249.755	0.564015	0.157171	3.58854	0.00033254	0.00890189	6066	Sec23/Sec24 protein transport family protein
AT4G00440	196.646	0.563962	0.170286	3.31184	0.000926831	0.0215547	5054	GPI-anchored adhesin-like protein, putative (DUF3741)
AT1G80410	316.602	0.56293	0.139297	4.04123	5.31718e-05	0.00179155	7602	tetratricopeptide repeat (TPR)-containing protein
AT1G80070	399.986	0.562304	0.128169	4.38721	1.14813e-05	0.000459829	9964	Pre-mRNA-processing-splicing factor
AT3G03380	412.163	0.562042	0.125695	4.47147	7.76854e-06	0.000325106	9040	DegP protease 7
AT5G50860	166.248	0.561742	0.183356	3.06367	0.00218641	0.0446901	3778	Protein kinase superfamily protein
AT5G36940	325.343	0.561348	0.149189	3.76266	0.000168113	0.00495286	4269	cationic amino acid transporter 3
AT2G33435	370.762	0.561215	0.130688	4.2943	1.75246e-05	0.000666828	8384	RNA-binding (RRM/RBD/RNP motifs) family protein
AT5G10940	275.462	0.560751	0.14764	3.79808	0.000145819	0.00439987	5751	transducin family protein / WD-40 repeat family protein
AT3G12280	247.463	0.559782	0.158293	3.53636	0.00040568	0.010577	6010	retinoblastoma-related 1
AT3G44600	275.362	0.559089	0.149568	3.73801	0.000185481	0.00539068	4369	cyclophilin71
AT5G50310	228.692	0.558942	0.163437	3.41993	0.000626372	0.015403	5021	Galactose oxidase/kelch repeat superfamily protein
AT2G35530	177.824	0.558605	0.178433	3.13062	0.0017444	0.0368456	3773	basic region/leucine zipper transcription factor 16
AT4G07975	239.033	0.558424	0.160159	3.48669	0.000489037	0.0124362	5780	Natural antisense transcript overlaps with AT4G28080
AT1G70610	191.983	0.558361	0.172508	3.23672	0.00120911	0.0270283	4609	transporter associated with antigen processing protein 1
AT3G03300	373.712	0.556255	0.133902	4.15419	3.26436e-05	0.00116358	8334	dicer-like 2
AT5G19310	230.286	0.556123	0.159335	3.49027	0.000482538	0.0122802	4949	homeotic protein regulator
AT2G45880	186.852	0.554874	0.176949	3.13578	0.00171395	0.0362824	4477	beta-amylase 7
AT2G11620	230.784	0.554523	0.162261	3.41748	0.000632048	0.0155085	2332	hypothetical protein
AT1G07110	210.316	0.554513	0.165195	3.35672	0.000788729	0.0186965	6171	fructose-2,6-bisphosphatase
AT3G25690	190.683	0.554393	0.1738	3.18984	0.0014235	0.0310651	5509	Hydroxyproline-rich glycoprotein family protein
AT1G19100	380.062	0.553084	0.131906	4.19303	2.75254e-05	0.000994354	6472	Histidine kinase-, DNA gyrase B-, and HSP90-like ATPase family protein
AT1G54570	230.503	0.552757	0.159136	3.4735	0.000513727	0.012956	4945	Esterase/lipase/thioesterase family protein
AT5G13640	201.283	0.552692	0.169657	3.25771	0.00112314	0.02542	4604	phospholipid:diacylglycerol acyltransferase
AT5G20350	245.655	0.552316	0.156435	3.53065	0.000414547	0.010758	5065	Ankyrin repeat family protein with DHHC zinc finger domain-containing protein
AT1G44835	302.99	0.551907	0.144862	3.80987	0.000139039	0.00421667	2866	YbaK/aminoacyl-tRNA synthetase-associated domain-containing protein
AT3G59820	192.593	0.550965	0.175547	3.13855	0.00169783	0.0360551	4245	LETM1-like protein
AT4G32180	273.645	0.549594	0.147871	3.71672	0.000201826	0.00579098	6395	pantothenate kinase 2
AT3G19720	226.742	0.549433	0.160993	3.41278	0.000643032	0.0157435	5232	P-loop containing nucleoside triphosphate hydrolases superfamily protein
AT4G10320	352.459	0.549108	0.142005	3.86682	0.000110263	0.00343085	7401	tRNA synthetase class I (I, L, M and V) family protein
AT4G29900	355.924	0.548088	0.135394	4.04811	5.16323e-05	0.00174934	8802	autoinhibited Ca(2+)-ATPase 10
AT1G68710	245.807	0.547518	0.155026	3.53177	0.000412786	0.0107165	5854	ATPase E1-E2 type family protein / haloacid dehalogenase-like hydrolase family protein
AT1G01770	183.195	0.5467	0.176994	3.0888	0.00200968	0.0415335	4291	propionyl-CoA carboxylase
AT4G16150	208.879	0.546439	0.171389	3.1883	0.00143113	0.0311911	5233	calmodulin-binding transcription activator 5
AT1G07910	412.292	0.546003	0.125335	4.35635	1.3225e-05	0.000522489	9208	RNAligase
AT1G15280	206.635	0.545776	0.167956	3.24952	0.00115602	0.0260936	4578	CASC3/Barentsz eIF4AIII binding protein
AT4G38760	479.821	0.545509	0.120585	4.52387	6.07204e-06	0.000259285	11566	nucleoporin (DUF3414)
AT3G57570	464.544	0.544128	0.122424	4.44462	8.80476e-06	0.000362367	7983	ARM repeat superfamily protein
AT1G09020	221.708	0.544008	0.162962	3.33825	0.000843067	0.0198165	5086	sucrose nonfermenting-like protein
AT4G37270	178.691	0.543609	0.176611	3.07801	0.00208389	0.042869	4775	heavy metal atpase 1
AT5G42620	253.697	0.543538	0.153195	3.54802	0.000388146	0.0101752	5766	metalloendopeptidase / zinc ion binding protein
AT1G31640	336.719	0.542684	0.135722	3.99851	6.37429e-05	0.00210854	1484	AGAMOUS-like 92
AT3G07400	217.668	0.54202	0.165166	3.28167	0.00103193	0.0235703	5223	lipase class 3 family protein
AT4G31880	221.161	0.541999	0.170867	3.17205	0.00151367	0.0326433	5364	transcriptional regulator
AT3G47060	187.209	0.54153	0.173463	3.12187	0.00179708	0.0377679	4040	FTSH protease 7
AT3G06670	345.849	0.541433	0.134765	4.01762	5.879e-05	0.00196017	8299	binding protein
AT3G23660	186.956	0.539497	0.174568	3.09046	0.00199845	0.0413651	4491	Sec23/Sec24 protein transport family protein
AT3G53590	258.591	0.537959	0.152492	3.52778	0.000419054	0.0108456	5869	LRR receptor-like Serine/Threonine-kinase
AT4G03260	206.034	0.537572	0.173975	3.08993	0.00200202	0.0414149	4588	Outer arm dynein light chain 1 protein
AT1G27900	263.655	0.536969	0.153178	3.50552	0.000455717	0.0116908	5287	RNA helicase family protein
AT4G39050	329.911	0.536054	0.13678	3.9191	8.88789e-05	0.00283339	7753	Kinesin motor family protein
AT3G08530	347.382	0.535912	0.135539	3.95392	7.68802e-05	0.00248192	8850	Clathrin, heavy chain
AT1G05380	285.648	0.535848	0.145596	3.68038	0.000232891	0.00657821	5850	Acyl-CoA N-acyltransferase with RING/FYVE/PHD-type zinc finger protein
AT5G23490	354.575	0.535074	0.132929	4.02527	5.691e-05	0.00190317	7361	hypothetical protein
AT1G65010	219.553	0.534897	0.162934	3.28291	0.00102742	0.0234993	5204	WEB family protein (DUF827)
AT4G35830	235.696	0.534872	0.158449	3.37567	0.000736358	0.01768	5592	aconitase 1
AT1G34320	237.966	0.534538	0.15662	3.41296	0.000642605	0.0157388	4318	Ikzf5 (DUF668)
AT1G63300	182.115	0.534317	0.175844	3.03858	0.00237697	0.0478705	4313	Myosin heavy chain-related protein
AT5G28410	444.786	0.534045	0.122299	4.36672	1.26125e-05	0.000500648	1254	hypothetical protein
AT2G27460	212.494	0.534002	0.166427	3.20862	0.00133374	0.0293308	4509	sec23/sec24 transport family protein
AT2G38020	193.515	0.533838	0.171046	3.12102	0.00180227	0.0378415	4803	vacuoleless1 (VCL1)
AT3G22380	243.832	0.531513	0.158676	3.34967	0.000809071	0.0191246	6802	time for coffee
AT1G17220	234.275	0.530832	0.15794	3.36097	0.000776692	0.0184764	5493	Translation initiation factor 2, small GTP-binding protein
AT1G17680	304.821	0.530496	0.141335	3.75348	0.000174397	0.00512227	6324	tetratricopeptide repeat (TPR)-containing protein
AT1G04300	240.157	0.530042	0.157791	3.35914	0.000781846	0.0185793	6103	TRAF-like superfamily protein
AT3G54670	410.846	0.529994	0.124781	4.24741	2.16258e-05	0.000802848	8540	Structural maintenance of chromosomes (SMC) family protein
AT4G03560	287.804	0.529837	0.145047	3.65287	0.000259327	0.00721555	6051	two-pore channel 1
AT2G36720	276.962	0.528679	0.154592	3.41983	0.000626614	0.0154034	6372	Acyl-CoA N-acyltransferase with RING/FYVE/PHD-type zinc finger domain-containing protein
AT1G79610	195.362	0.528005	0.170278	3.10084	0.00192975	0.0401412	4328	Na+/H+ antiporter 6
AT5G42740	228.599	0.527145	0.160801	3.27824	0.00104457	0.0238347	5512	Sugar isomerase (SIS) family protein
AT2G32940	266.988	0.527028	0.150374	3.50479	0.000456975	0.0117051	5605	Argonaute family protein
AT4G21430	226.87	0.526877	0.1638	3.21659	0.00129723	0.0286733	4475	protein B160
AT1G03830	230.869	0.526682	0.161613	3.25891	0.00111842	0.0253388	5106	guanylate-binding family protein
AT3G15120	327.33	0.524971	0.142492	3.68421	0.000229412	0.00649361	7872	P-loop containing nucleoside triphosphate hydrolases superfamily protein
AT5G58450	238.371	0.524358	0.157601	3.32712	0.000877501	0.0205539	5397	Tetratricopeptide repeat (TPR)-like superfamily protein
AT5G10630	228.297	0.523497	0.16561	3.16103	0.00157211	0.0336943	4791	Translation elongation factor EF1A/initiation factor IF2gamma family protein
AT3G52140	382.205	0.523293	0.129068	4.05438	5.0267e-05	0.00170653	8911	tetratricopeptide repeat (TPR)-containing protein
AT2G00460	383.431	0.523014	0.128217	4.07915	4.52016e-05	0.00155423	779	none
AT1G17500	291.371	0.522877	0.148996	3.50933	0.000449235	0.011551	5695	ATPase E1-E2 type family protein / haloacid dehalogenase-like hydrolase family protein
AT5G44180	336.643	0.522861	0.144568	3.61672	0.000298361	0.00813081	7806	Homeodomain-like transcriptional regulator
AT5G27410	330.75	0.522705	0.142322	3.6727	0.00024	0.00674726	6606	D-aminoacid aminotransferase-like PLP-dependent enzymes superfamily protein
AT3G18860	305.405	0.522638	0.145505	3.59189	0.00032829	0.00880921	6885	transducin family protein / WD-40 repeat family protein
AT4G14350	202.05	0.521951	0.171788	3.03834	0.00237886	0.0478943	4906	AGC (cAMP-dependent, cGMP-dependent and protein kinase C) kinase family protein
AT4G06676	258.176	0.521856	0.162655	3.20836	0.00133495	0.0293426	3179	etoposide-induced protein
AT3G42850	368.829	0.521803	0.135011	3.86489	0.000111138	0.00345325	5317	Mevalonate/galactokinase family protein
AT4G27910	305.721	0.521667	0.147403	3.53905	0.000401574	0.0104863	6715	SET domain protein 16
AT5G49810	337.687	0.521264	0.136012	3.83249	0.000126852	0.00389462	7105	methionine S-methyltransferase
AT1G63770	326.473	0.521148	0.13919	3.74415	0.000181006	0.005284	7287	Peptidase M1 family protein
AT2G41520	252.626	0.519902	0.154168	3.37231	0.000745403	0.0178652	5589	Heat shock protein DnaJ with tetratricopeptide repeat-containing protein
AT3G18110	224.215	0.519786	0.160866	3.23118	0.00123279	0.0274844	5372	Pentatricopeptide repeat (PPR) superfamily protein
AT2G30110	217.02	0.519541	0.165493	3.13935	0.00169322	0.0359911	5398	ubiquitin-activating enzyme 1
AT5G44090	281.197	0.518613	0.147621	3.51314	0.000442843	0.0113967	5761	Calcium-binding EF-hand family protein
AT5G15020	301.329	0.518347	0.142122	3.6472	0.000265119	0.00734016	6907	SIN3-like 2
AT1G17280	212.158	0.517461	0.164843	3.13912	0.00169458	0.0360086	3561	ubiquitin-conjugating enzyme 34
AT5G18630	322.486	0.517098	0.142726	3.62301	0.000291191	0.00796813	3201	alpha/beta-Hydrolases superfamily protein
AT3G04820	212.852	0.512705	0.166709	3.07545	0.00210185	0.0431722	4777	Pseudouridine synthase family protein
AT3G15920	271.454	0.511176	0.15451	3.30836	0.000938425	0.0217681	6624	Phox (PX) domain-containing protein
AT4G26510	276.832	0.509628	0.150733	3.381	0.000722238	0.0173783	6675	uridine kinase-like 4
AT1G10950	218.433	0.508221	0.16302	3.11753	0.00182371	0.0382319	5060	transmembrane nine 1
AT1G21730	270.929	0.507981	0.149252	3.40351	0.000665263	0.0161991	6551	P-loop containing nucleoside triphosphate hydrolases superfamily protein
AT4G28760	217.206	0.507892	0.162766	3.12038	0.0018062	0.0379003	4590	methyl-coenzyme M reductase II subunit gamma, putative (DUF3741)
AT5G06350	245.603	0.506009	0.156244	3.23858	0.00120127	0.0268781	5954	ARM repeat superfamily protein
AT5G04240	244.055	0.503948	0.155347	3.244	0.00117862	0.0264614	5839	Zinc finger (C2H2 type) family protein / transcription factor jumonji (jmj) family protein
AT3G10270	300.912	0.503592	0.143554	3.50803	0.000451435	0.0115986	6487	DNA gyrase subunit B
AT1G32450	223.969	0.50313	0.162562	3.095	0.00196815	0.0408513	4841	nitrate transporter 1.5
AT3G50240	277.383	0.502498	0.15031	3.34309	0.000828525	0.0195239	5660	ATP binding microtubule motor family protein
AT1G77600	439.771	0.50213	0.122488	4.09942	4.14187e-05	0.0014398	9806	ARM repeat superfamily protein
AT5G57320	268.972	0.501977	0.160309	3.13131	0.00174029	0.0367702	6089	actin filament bundling protein P-115-ABP protein
AT4G38350	380.349	0.501563	0.128943	3.88979	0.000100331	0.00315842	8866	Patched family protein
AT1G65950	216.079	0.501453	0.164	3.05764	0.0022309	0.0453645	4462	Protein kinase superfamily protein
AT2G13370	915.227	0.501192	0.0910402	5.50517	3.68807e-08	2.37666e-06	12506	chromatin remodeling 5
AT2G38840	241.658	0.500596	0.156917	3.1902	0.00142176	0.0310372	5471	Guanylate-binding family protein
AT2G09840	263.682	0.498801	0.158932	3.13846	0.00169838	0.0360551	1017	nucleic acid/zinc ion-binding protein
AT3G11964	736.908	0.498602	0.0989545	5.0387	4.68705e-07	2.43364e-05	13012	RIBOSOMAL RNA PROCESSING 5
AT1G21170	329.081	0.49853	0.138632	3.59607	0.000323062	0.00870277	6813	Exocyst complex component SEC5
AT4G08395	241.034	0.495604	0.15713	3.15409	0.00160998	0.0343961	1078	hypothetical protein
AT2G35340	345.005	0.494838	0.133976	3.69348	0.000221206	0.00628628	7474	helicase domain-containing protein
AT2G04940	343.184	0.493632	0.13622	3.62378	0.000290324	0.00794942	4605	scramblase-like protein
AT5G38600	219.268	0.491779	0.162263	3.03074	0.00243951	0.048983	4247	Proline-rich spliceosome-associated (PSP) family protein / zinc knuckle (CCHC-type) family protein
AT1G56500	300.777	0.489478	0.147798	3.3118	0.000926975	0.0215547	7605	haloacid dehalogenase-like hydrolase family protein
AT2G07280	635.441	0.489448	0.105768	4.62754	3.70035e-06	0.000163743	2955	hypothetical protein
AT2G01050	458.537	0.488662	0.121295	4.02871	5.60827e-05	0.00187831	1547	zinc ion binding / nucleic acid binding protein
AT2G35110	363.668	0.487776	0.138251	3.52818	0.00041842	0.0108334	8256	transcription activator
AT1G30410	386.084	0.487655	0.13312	3.66326	0.000249025	0.00696358	8880	multidrug resistance-associated protein 13
AT5G51195	339.435	0.485671	0.136731	3.552	0.00038231	0.0100458	1162	Ta11-like non-LTR retrotransposon
AT5G06600	389.001	0.483694	0.131177	3.68735	0.000226605	0.0064223	9032	ubiquitin-specific protease 12
AT5G58140	354.345	0.481932	0.132957	3.62473	0.000289263	0.00792685	9286	phototropin 2
AT2G07050	297.798	0.481653	0.143945	3.3461	0.000819567	0.0193319	6391	cycloartenol synthase 1
AT3G58160	401.182	0.481191	0.125959	3.82022	0.000133332	0.00405459	8063	P-loop containing nucleoside triphosphate hydrolases superfamily protein
AT3G55320	277.551	0.479974	0.154138	3.11392	0.00184619	0.0386428	6541	P-glycoprotein 20
AT1G27880	326.639	0.478669	0.141036	3.39396	0.000688902	0.0166959	5505	DEAD/DEAH box RNA helicase family protein
AT1G11590	288.808	0.477349	0.150046	3.18136	0.00146584	0.0318338	2097	Plant invertase/pectin methylesterase inhibitor superfamily
AT1G35660	481.377	0.476927	0.117685	4.05259	5.0654e-05	0.00171743	5534	erythroid differentiation factor-like protein
AT3G03710	259.667	0.476039	0.152318	3.12529	0.00177629	0.0373779	6010	polyribonucleotide nucleotidyltransferase
AT2G07690	250.13	0.474557	0.154338	3.07478	0.00210657	0.043256	4516	Minichromosome maintenance (MCM2/3/5) family protein
AT2G32240	271.781	0.47263	0.149423	3.16303	0.00156138	0.0335026	6856	early endosome antigen
AT3G07610	316.591	0.472036	0.142732	3.30716	0.000942477	0.0218243	7229	Transcription factor jumonji (jmjC) domain-containing protein
AT4G28080	379.794	0.470727	0.134347	3.50381	0.000458654	0.0117436	9504	Tetratricopeptide repeat (TPR)-like superfamily protein
AT2G07680	1210.03	0.470019	0.0958037	4.90607	9.29211e-07	4.59022e-05	7990	multidrug resistance-associated protein 11
AT5G13480	407.437	0.46837	0.131799	3.55367	0.0003799	0.010002	5574	Transducin/WD40 repeat-like superfamily protein
AT1G06590	388.564	0.463864	0.13147	3.52828	0.000418273	0.0108334	8443	anaphase-promoting complex subunit
[truncated: 84 more rows]
