# Supplementary material for: The Arabidopsis PHD-finger protein EDM2 has multiple roles in balancing NLR immune receptor gene expression
Source: PLoS Genet. 2020 Sep 14;16(9):e1008993. doi: 10.1371/journal.pgen.1008993 (PMC7529245; doi:10.1371/journal.pgen.1008993)
Supplement: S2 Table — (XLSX) [file pgen.1008993.s022.xlsx]

## Sheet: S2 Table
S2 Table. List of TEs that show significant H3K9me2 changes in edm2-2 identified by ChIP-seq
geneID	baseMean	log2FoldChange	lfcSE	stat	pval	padj	length
AT5TE81425	451.778	1.81556	0.126851	14.3125	1.82889e-46	8.83815e-44	5325
AT5TE35515	53.7133	1.77797	0.274682	6.47282	9.61892e-11	6.02149e-09	387
AT5TE46635	388.695	1.76231	0.134901	13.0637	5.30799e-39	1.91934e-36	3412
AT5TE25430	55.9937	1.59396	0.266248	5.98675	2.14072e-09	1.08842e-07	338
AT4TE07125	82.6721	1.56031	0.238334	6.54671	5.88179e-11	3.78749e-09	713
AT3TE83365	195.607	1.52141	0.176584	8.61583	6.94395e-18	8.52869e-16	1437
AT1TE56445	515.212	1.49715	0.117406	12.752	3.03995e-37	1.02738e-34	5115
AT4TE31000	28.2105	1.4945	0.302854	4.93473	8.02624e-07	2.5682e-05	169
AT1TE72065	34.6243	1.40541	0.294666	4.76949	1.84694e-06	5.51076e-05	146
AT1TE05870	31.9705	1.31558	0.297434	4.4231	9.72938e-06	0.000248315	172
AT5TE28960	33.2988	1.30257	0.296317	4.39586	1.10334e-05	0.000277623	300
AT4TE60280	62.3559	1.23799	0.258371	4.79151	1.6553e-06	4.97918e-05	405
AT2TE29070	56.3541	1.23165	0.264613	4.65455	3.24684e-06	9.19931e-05	628
AT2TE05315	78.6521	1.22014	0.240414	5.07516	3.87166e-07	1.31968e-05	853
AT1TE84620	29.4201	1.16595	0.300534	3.87961	0.000104625	0.00199703	390
AT2TE46175	113.561	1.1495	0.211997	5.42225	5.88521e-08	2.40373e-06	1034
AT1TE71955	29.1111	1.12095	0.299755	3.73955	0.00018435	0.00331215	146
AT2TE07880	84.6614	1.11222	0.236479	4.70326	2.56044e-06	7.42543e-05	699
AT4TE42860	1662.37	1.09978	0.0760811	14.4554	2.31668e-47	1.19791e-44	4752
AT3TE63865	32.4033	1.07373	0.294891	3.64111	0.00027147	0.00460522	139
AT5TE72140	145.003	1.01497	0.190889	5.31706	1.0546e-07	4.06646e-06	884
AT1TE88160	34.0351	0.966877	0.291398	3.31806	0.000906439	0.0129978	461
AT4TE24880	814.64	0.948104	0.0982735	9.6476	5.0321e-22	7.88485e-20	2738
AT3TE18035	34.4147	0.92544	0.291063	3.17952	0.00147522	0.019726	124
AT3TE09220	181.498	0.925343	0.179905	5.1435	2.69668e-07	9.54415e-06	3143
AT3TE18045	491.635	0.922473	0.11724	7.86822	3.59712e-15	3.5564e-13	2113
AT2TE12510	361.826	0.916378	0.135395	6.76816	1.30427e-11	9.12602e-10	5613
AT3TE18040	3535.8	0.90754	0.0650558	13.9502	3.13788e-44	1.38678e-41	11981
AT1TE70480	112.005	0.899698	0.212951	4.22491	2.39035e-05	0.00054763	1030
AT3TE32910	26.1471	0.893337	0.302736	2.95088	0.00316869	0.0376573	322
AT4TE24760	798.669	0.865244	0.0985086	8.78344	1.58549e-18	2.0547e-16	2711
AT4TE24680	830.52	0.85231	0.0990703	8.60309	7.75998e-18	9.44124e-16	2711
AT2TE00070	33.4248	0.841443	0.293994	2.86211	0.00420834	0.0474808	94
AT2TE20870	740.592	0.838644	0.0991016	8.46247	2.61769e-17	3.03488e-15	4571
AT5TE15245	56.2134	0.833232	0.264404	3.15136	0.00162511	0.0214201	124
AT2TE15045	244.391	0.816696	0.154842	5.27438	1.33207e-07	5.04236e-06	972
AT2TE14315	81.0299	0.793047	0.24403	3.24979	0.00115488	0.015967	113
AT3TE44935	84.6908	0.778184	0.232299	3.34993	0.000808334	0.0117938	196
AT2TE17575	55.3167	0.767192	0.260248	2.94793	0.00319906	0.0379745	51
AT2TE20990	72.6105	0.752037	0.241219	3.11766	0.00182294	0.0236419	876
AT2TE15160	100.258	0.748851	0.21614	3.46466	0.000530903	0.00820931	482
AT2TE14250	129.755	0.747645	0.208396	3.58762	0.000333714	0.00552181	107
AT3TE00130	75.7024	0.742188	0.237761	3.12158	0.00179885	0.0233765	500
AT2TE14280	129.823	0.735153	0.199109	3.69221	0.000222312	0.00389143	188
AT3TE18050	61.2339	0.732879	0.2534	2.89218	0.00382581	0.0440359	125
AT1TE71950	1987.29	0.721291	0.0718091	10.0446	9.70754e-24	1.67879e-21	4813
AT2TE54365	63.429	0.71674	0.252016	2.84403	0.0044547	0.0497395	215
AT2TE15155	188.717	0.713745	0.170697	4.18136	2.89774e-05	0.000650331	981
AT1TE72060	2022.37	0.702958	0.0744081	9.44733	3.47571e-21	5.20934e-19	4813
AT1TE70875	92.7015	0.696238	0.221902	3.13759	0.00170343	0.0223159	965
AT2TE14500	264.78	0.676503	0.151071	4.47806	7.53245e-06	0.00019771	441
AT5TE61255	99.4821	0.665815	0.217037	3.06774	0.00215682	0.0272743	445
AT2TE14255	914.399	0.650312	0.0947333	6.86466	6.66505e-12	4.85403e-10	1295
AT1TE20410	100.554	0.640912	0.217295	2.94951	0.00318283	0.0377905	574
AT5TE37690	327.964	0.63865	0.136548	4.6771	2.90956e-06	8.33308e-05	2746
AT5TE46170	97.2732	0.633678	0.222016	2.8542	0.0043145	0.0484671	63
AT2TE14285	762.792	0.62867	0.101299	6.20608	5.4324e-10	3.04662e-08	1401
AT2TE14370	170.747	0.624391	0.177101	3.52562	0.000422498	0.00678253	272
AT4TE25090	116.923	0.620519	0.204131	3.03981	0.00236724	0.0295594	724
AT2TE14555	542.443	0.608279	0.122334	4.97228	6.61704e-07	2.16006e-05	1090
AT2TE16555	116.113	0.605878	0.212096	2.85662	0.00428184	0.0481756	307
AT3TE60515	128.561	0.605326	0.197401	3.06648	0.00216594	0.0273763	114
AT5TE71450	140.301	0.601422	0.19311	3.1144	0.00184318	0.0238685	2868
AT2TE14490	230.713	0.589514	0.166886	3.53243	0.000411757	0.00664725	300
AT2TE00025	278.833	0.57664	0.146112	3.94656	7.92826e-05	0.00157191	1126
AT4TE17100	1196.46	0.574277	0.0919663	6.24443	4.25344e-10	2.43832e-08	2784
AT4TE14215	694.82	0.573703	0.109104	5.25832	1.4538e-07	5.46712e-06	1614
AT2TE14320	353.699	0.572316	0.134834	4.2446	2.18987e-05	0.000507547	753
AT4TE09585	577.633	0.57125	0.110743	5.15835	2.4914e-07	8.85398e-06	1175
AT2TE15475	192.225	0.56908	0.171664	3.31507	0.00091619	0.0131013	985
AT4TE14325	566.2	0.567787	0.117599	4.82816	1.37799e-06	4.20372e-05	1254
AT2TE17870	2279.53	0.565056	0.0754886	7.48532	7.13754e-14	6.25539e-12	5769
AT4TE16980	1108.87	0.564916	0.088009	6.41884	1.37318e-10	8.41285e-09	2779
AT4TE14735	139.543	0.564785	0.197008	2.86682	0.0041462	0.0469025	545
AT5TE65710	445.244	0.564579	0.132274	4.26825	1.9701e-05	0.000462625	1828
AT2TE14540	226.114	0.56292	0.158938	3.54175	0.000397477	0.00644691	383
AT4TE17080	556.747	0.56267	0.111675	5.03846	4.69291e-07	1.5747e-05	1276
AT4TE49270	457.616	0.562014	0.121952	4.60849	4.05609e-06	0.000112457	1161
AT4TE15810	586.765	0.559495	0.108616	5.15112	2.58942e-07	9.18967e-06	1622
AT4TE15045	312.632	0.559309	0.142583	3.92269	8.75644e-05	0.00171247	929
AT4TE06710	882.935	0.558646	0.0943215	5.92278	3.16541e-09	1.56329e-07	4826
AT4TE15785	412.393	0.558545	0.130263	4.28784	1.80418e-05	0.000428529	989
AT2TE54360	2119.96	0.552718	0.072194	7.65601	1.91795e-14	1.78369e-12	5014
AT4TE17105	211.504	0.551909	0.164553	3.35399	0.000796555	0.0116465	328
AT3TE90530	2725.72	0.548343	0.0682779	8.03104	9.6651e-16	9.99526e-14	4435
AT2TE16560	1507.58	0.547143	0.0803298	6.81121	9.6783e-12	6.87425e-10	3627
AT4TE14310	187.907	0.546897	0.17181	3.18314	0.00145687	0.0195262	588
AT2TE16550	229.583	0.544574	0.158313	3.43987	0.000582002	0.00888095	621
AT4TE17090	767.731	0.54206	0.102313	5.29806	1.1704e-07	4.47295e-06	1741
AT2TE19060	155.351	0.538062	0.186252	2.88889	0.00386601	0.0444231	356
AT2TE17710	194.77	0.537745	0.170492	3.15408	0.00161005	0.021265	436
AT4TE13380	234.291	0.537449	0.156134	3.44222	0.00057695	0.00882103	767
AT2TE16605	1896.81	0.536106	0.0757	7.08198	1.42112e-12	1.11677e-10	4364
AT5TE49065	160.492	0.535075	0.186244	2.87298	0.00406618	0.0462503	1043
AT2TE16470	609.491	0.531041	0.110706	4.79687	1.61165e-06	4.85354e-05	1624
AT5TE37660	333.764	0.528509	0.137756	3.83656	0.000124772	0.00233758	790
AT2TE19555	2025.5	0.528473	0.0798375	6.61936	3.60762e-11	2.39157e-09	4146
AT4TE19330	839.952	0.528099	0.0977381	5.40321	6.54596e-08	2.64436e-06	2296
AT4TE14565	522.213	0.526195	0.11725	4.4878	7.19619e-06	0.000189654	1192
AT4TE15000	321.602	0.526084	0.139845	3.7619	0.000168627	0.00306803	852
AT4TE14550	164.461	0.525313	0.179601	2.92489	0.00344583	0.040403	517
AT4TE16395	1919.73	0.524176	0.0796804	6.57848	4.75281e-11	3.12272e-09	4144
AT2TE18010	364.04	0.52258	0.131056	3.98745	6.67864e-05	0.00136067	762
AT2TE26610	900.275	0.521693	0.092664	5.62995	1.80266e-08	8.00788e-07	2067
AT2TE08235	217.81	0.519375	0.163249	3.18148	0.00146525	0.0196232	1475
AT4TE15975	172.471	0.518948	0.177416	2.92503	0.00344419	0.0403961	507
AT2TE16815	944.34	0.518713	0.095597	5.42604	5.76183e-08	2.35893e-06	2243
AT5TE46080	270.77	0.517077	0.147053	3.51626	0.000437664	0.00698107	432
AT4TE15010	576.123	0.51704	0.114435	4.51822	6.23628e-06	0.000166305	1481
AT2TE16625	260.804	0.516344	0.152627	3.38304	0.000716891	0.0106398	750
AT4TE42950	1468.37	0.515555	0.0783843	6.57728	4.79122e-11	3.14396e-09	4604
AT2TE18865	267.741	0.515309	0.149401	3.44916	0.000562329	0.00863584	1071
AT2TE16645	535.296	0.514883	0.112142	4.59134	4.40409e-06	0.00012126	1681
AT4TE13515	836.4	0.51417	0.096861	5.30833	1.10634e-07	4.24696e-06	2027
AT5TE43055	180.306	0.512683	0.178686	2.86918	0.00411536	0.0466569	211
AT2TE19510	195.795	0.51206	0.170328	3.00632	0.00264434	0.0324244	301
AT3TE52250	573.77	0.510466	0.121479	4.2021	2.64454e-05	0.00060028	1103
AT2TE00075	2657.26	0.507695	0.0680263	7.46321	8.44422e-14	7.36313e-12	7667
AT5TE37665	884.664	0.507659	0.0924151	5.49324	3.94623e-08	1.66709e-06	2093
AT4TE15745	398.906	0.506692	0.138285	3.6641	0.000248207	0.00426672	1332
AT3TE55415	447.195	0.502579	0.120221	4.18047	2.90901e-05	0.000652577	614
AT4TE19195	508.659	0.502131	0.117676	4.26707	1.9806e-05	0.000464667	1411
AT4TE25100	3076.17	0.4982	0.0644007	7.73594	1.02638e-14	9.73799e-13	5208
AT2TE19575	1581.45	0.497463	0.0798937	6.22656	4.76785e-10	2.70028e-08	3846
AT4TE15500	439.181	0.496903	0.120957	4.10811	3.98909e-05	0.000865943	1456
AT4TE16165	3559.33	0.495724	0.0645169	7.68362	1.5465e-14	1.45658e-12	8188
AT2TE16635	958.453	0.494027	0.09878	5.00128	5.69506e-07	1.88166e-05	2509
AT2TE17705	227.884	0.492791	0.159592	3.08781	0.00201636	0.0257564	319
AT3TE55345	1222.78	0.491598	0.0930552	5.28286	1.2718e-07	4.82906e-06	2341
AT2TE18915	513.182	0.491165	0.116406	4.21943	2.44925e-05	0.000559885	1476
AT2TE16885	1136.85	0.491032	0.0901218	5.44853	5.07869e-08	2.10593e-06	2370
AT2TE16030	1679.81	0.490494	0.0763224	6.4266	1.30487e-10	8.03238e-09	5054
AT5TE07650	343.599	0.489778	0.141234	3.46786	0.000524624	0.00812194	1588
AT3TE53295	311.994	0.489721	0.146893	3.33386	0.000856507	0.0123971	728
AT4TE19920	259.185	0.488655	0.151168	3.23253	0.00122697	0.0168287	505
AT5TE46335	398.357	0.488397	0.128843	3.79064	0.00015026	0.00276597	1057
AT2TE12810	994.509	0.486503	0.0909386	5.3498	8.80517e-08	3.4729e-06	2583
AT3TE55475	933.858	0.485077	0.0936507	5.17964	2.22315e-07	7.99407e-06	2889
AT4TE16805	405.575	0.484141	0.131891	3.67077	0.000241818	0.00416658	1528
AT1TE66380	2599.77	0.48406	0.0693173	6.98324	2.88441e-12	2.20306e-10	4964
AT2TE15440	1061.94	0.483413	0.101167	4.77835	1.76739e-06	5.29481e-05	3371
AT2TE16595	1333.04	0.483188	0.0806038	5.99461	2.03973e-09	1.04335e-07	3435
AT4TE14030	409.727	0.482524	0.126142	3.82524	0.000130643	0.00243698	882
AT2TE15500	564.838	0.482143	0.110446	4.36543	1.26875e-05	0.000314651	1821
AT2TE18825	613.233	0.481902	0.109729	4.39174	1.12447e-05	0.000282528	1369
AT5TE46345	207.552	0.481192	0.164863	2.91874	0.00351445	0.0410214	497
AT2TE17405	1721.57	0.481113	0.0846731	5.682	1.33127e-08	6.04895e-07	4186
AT3TE53600	1458.26	0.48034	0.0801289	5.99459	2.03997e-09	1.04335e-07	3361
AT2TE17380	2213.44	0.479704	0.12041	3.98392	6.77875e-05	0.00137619	4748
AT2TE17845	265.826	0.478847	0.148848	3.21701	0.00129533	0.0176586	1697
AT4TE17175	1823.73	0.478218	0.0807589	5.92155	3.18925e-09	1.57356e-07	4223
AT3TE53590	665.585	0.478024	0.108816	4.39294	1.11826e-05	0.000281102	1387
AT2TE16490	247.853	0.477975	0.160313	2.98152	0.00286822	0.0346923	1067
AT2TE13685	1686.48	0.477372	0.0785134	6.08013	1.20082e-09	6.35539e-08	5756
AT5TE43280	231.591	0.476453	0.158941	2.99766	0.00272057	0.0331547	278
AT4TE15475	2326.27	0.475627	0.074042	6.42375	1.32961e-10	8.17495e-09	6422
AT4TE13990	480.624	0.475097	0.118996	3.99253	6.53719e-05	0.00133501	1169
AT2TE32120	2945.89	0.472103	0.0688897	6.85302	7.23069e-12	5.20006e-10	4926
AT2TE16575	4185.19	0.471481	0.0691112	6.82207	8.97402e-12	6.40923e-10	10447
AT4TE15405	991.568	0.471018	0.0936904	5.02739	4.9721e-07	1.65976e-05	2450
AT2TE12430	267.213	0.470867	0.153153	3.07449	0.00210864	0.0267501	484
AT5TE43640	502.565	0.47058	0.116879	4.02621	5.66827e-05	0.00117756	1394
AT4TE14995	277.79	0.47019	0.146906	3.20062	0.00137132	0.0185575	586
AT3TE39395	952.817	0.469571	0.0953263	4.92594	8.3956e-07	2.66822e-05	3480
AT4TE16440	218.738	0.469013	0.160525	2.92173	0.00348088	0.0407215	694
AT2TE15490	3407.66	0.468511	0.0640511	7.31465	2.58052e-13	2.20552e-11	4537
AT4TE14990	992.069	0.468212	0.0915399	5.11484	3.14012e-07	1.08973e-05	2269
AT2TE17985	2393.7	0.468162	0.0721272	6.49078	8.53907e-11	5.39778e-09	6464
AT4TE15805	1666.53	0.466884	0.0830958	5.61862	1.92488e-08	8.50698e-07	3812
AT4TE15015	1370.73	0.466872	0.084939	5.49656	3.87279e-08	1.63874e-06	3436
AT5TE45065	989.765	0.466325	0.0924993	5.04139	4.62166e-07	1.5518e-05	1769
AT4TE15945	4540.91	0.465838	0.0642987	7.24491	4.32741e-13	3.58592e-11	9892
AT2TE15695	426.766	0.465468	0.128097	3.63371	0.000279373	0.00472105	1364
AT2TE21475	606.689	0.464228	0.106423	4.36209	1.28827e-05	0.000318422	947
AT5TE43485	876.267	0.464143	0.0955195	4.85915	1.17893e-06	3.64813e-05	1650
AT4TE18670	1247.5	0.463956	0.0888572	5.22137	1.77605e-07	6.56909e-06	2568
AT2TE16890	803.824	0.46317	0.0997922	4.64135	3.46144e-06	9.75389e-05	2214
AT4TE15005	9773.66	0.462952	0.0595541	7.77363	7.62683e-15	7.28961e-13	22131
AT4TE16110	1629.34	0.4611	0.0816447	5.64765	1.62657e-08	7.26937e-07	4860
AT1TE22865	238.768	0.460841	0.157712	2.92205	0.00347738	0.0406898	153
AT2TE19240	1741.46	0.460497	0.077139	5.9697	2.37695e-09	1.1956e-07	5213
AT4TE13485	1086.04	0.460098	0.0889489	5.1726	2.30854e-07	8.25519e-06	2272
AT4TE15030	5669.93	0.458388	0.0631722	7.25618	3.98183e-13	3.3155e-11	10801
AT2TE15415	992.198	0.458121	0.091034	5.03241	4.84345e-07	1.61996e-05	5988
AT4TE15800	1030.72	0.457722	0.0883913	5.17836	2.23846e-07	8.03795e-06	2277
AT4TE16185	2278.55	0.457226	0.0784459	5.82856	5.59089e-09	2.67185e-07	5932
AT4TE16060	1849.37	0.453772	0.0793436	5.71908	1.07103e-08	4.95671e-07	5265
AT4TE17505	807.359	0.453704	0.103954	4.36447	1.2743e-05	0.000315573	1417
AT4TE15670	4396.13	0.453373	0.0656385	6.90712	4.94602e-12	3.66403e-10	13567
AT2TE14330	908.822	0.453248	0.0919043	4.93173	8.1503e-07	2.60145e-05	2350
AT2TE15510	413.508	0.452939	0.126235	3.58806	0.000333141	0.00551587	1761
AT4TE15400	527.574	0.452466	0.113743	3.97797	6.95048e-05	0.00140416	1278
AT4TE17115	627.67	0.452285	0.106895	4.23112	2.32528e-05	0.000535332	1612
AT4TE14460	904.132	0.452261	0.0933997	4.84221	1.28402e-06	3.94733e-05	2814
AT4TE15025	5912.72	0.451914	0.0617931	7.31334	2.60575e-13	2.2234e-11	11593
AT2TE17585	613.939	0.451572	0.111678	4.04353	5.26514e-05	0.00110267	1801
AT2TE16600	836.327	0.451278	0.0994461	4.53791	5.68135e-06	0.000153485	1599
AT2TE16010	1311.36	0.451262	0.0897262	5.02932	4.92214e-07	1.64521e-05	2961
AT2TE10955	1910.49	0.451226	0.0723514	6.23659	4.47212e-10	2.54955e-08	3789
AT3TE52345	387.924	0.451039	0.131162	3.4388	0.000584298	0.00890972	830
AT2TE16215	281.426	0.450839	0.149447	3.0167	0.0025554	0.0315583	1151
AT4TE15955	1289.05	0.450662	0.0851918	5.28997	1.22334e-07	4.66151e-06	4384
AT3TE57175	229.017	0.450533	0.15786	2.85401	0.00431715	0.0484863	622
AT4TE13465	2541.21	0.45023	0.0695103	6.47717	9.34605e-11	5.86487e-09	6074
AT4TE15950	3325.5	0.450121	0.0645632	6.97179	3.12931e-12	2.37607e-10	8499
AT4TE14255	664.791	0.449709	0.113722	3.95447	7.67043e-05	0.00152606	1720
AT5TE43270	386.661	0.449567	0.127193	3.53452	0.000408523	0.00660123	617
AT3TE59390	285.315	0.44817	0.144308	3.10565	0.00189859	0.0244879	609
AT2TE16530	2188.85	0.448152	0.0727451	6.16058	7.24788e-10	3.96585e-08	7290
AT4TE15750	1924.02	0.448068	0.073254	6.11663	9.55771e-10	5.14802e-08	5922
AT2TE16190	3178.59	0.447551	0.0681931	6.563	5.27362e-11	3.43436e-09	9222
AT2TE12815	876.683	0.446713	0.094174	4.74349	2.10071e-06	6.20351e-05	2523
AT2TE00030	2760.42	0.444979	0.0720701	6.17424	6.64808e-10	3.66872e-08	10584
AT4TE14295	4899.72	0.444475	0.0598368	7.42813	1.10146e-13	9.55605e-12	10868
AT2TE16895	851.268	0.443904	0.0949115	4.67704	2.91049e-06	8.33308e-05	2099
AT4TE14135	493.64	0.443434	0.1155	3.83927	0.0001234	0.00231754	1691
AT4TE14545	429.07	0.442911	0.12578	3.52132	0.000429397	0.0068762	1216
AT5TE44725	344.613	0.442295	0.144728	3.05603	0.00224287	0.0282116	611
AT1TE44380	3035.23	0.442263	0.0651477	6.78862	1.13214e-11	7.99737e-10	4979
AT2TE18890	438.787	0.442113	0.126921	3.48336	0.000495164	0.00773767	792
AT2TE13970	737.502	0.441556	0.104836	4.21188	2.53255e-05	0.000578669	2874
AT2TE17935	2094.12	0.440508	0.0733718	6.00378	1.92781e-09	9.91872e-08	4986
AT5TE12250	398.219	0.440506	0.126392	3.48523	0.000491721	0.00771183	991
AT4TE20545	575.32	0.440126	0.110986	3.9656	7.32104e-05	0.00146784	1280
AT4TE15665	4781	0.439741	0.0646517	6.80169	1.03398e-11	7.33399e-10	15388
AT2TE09500	3095.09	0.439199	0.0644454	6.81506	9.42273e-12	6.71117e-10	5268
AT5TE46090	2051.32	0.438982	0.0772893	5.67972	1.34912e-08	6.12469e-07	3992
AT4TE16725	3735.73	0.438958	0.0705362	6.22316	4.87241e-10	2.75648e-08	10009
AT4TE15380	764.63	0.438682	0.102348	4.28616	1.81787e-05	0.000431384	2315
AT3TE65835	847.362	0.438676	0.0941611	4.65878	3.18087e-06	9.03717e-05	2655
AT3TE39430	584.397	0.43834	0.109262	4.01183	6.02503e-05	0.00124368	2082
AT4TE19180	1288.73	0.438287	0.0876635	4.99965	5.74356e-07	1.89647e-05	2073
AT2TE18015	1984.07	0.438006	0.0766213	5.71651	1.08734e-08	5.01554e-07	4399
AT2TE13440	3235.48	0.437881	0.0754717	5.80192	6.55598e-09	3.08179e-07	9236
AT4TE15990	1555.7	0.437776	0.0800041	5.47193	4.45173e-08	1.86238e-06	3852
AT2TE19530	290.985	0.437711	0.148933	2.93899	0.00329289	0.038883	617
AT2TE13635	690.912	0.43691	0.106121	4.1171	3.83674e-05	0.000837315	2711
AT2TE13950	3249.23	0.436744	0.0697143	6.26477	3.73386e-10	2.1548e-08	11014
AT2TE18830	4818.8	0.435355	0.0607275	7.16899	7.55529e-13	6.07572e-11	10114
AT5TE43730	1551.69	0.435269	0.0847019	5.13884	2.76445e-07	9.73071e-06	3180
AT2TE16850	712.363	0.434057	0.10228	4.2438	2.19768e-05	0.000509128	1600
AT2TE19005	4343.63	0.433543	0.0660004	6.56879	5.07251e-11	3.31592e-09	12719
AT3TE56740	2351.64	0.433153	0.0738369	5.86635	4.45494e-09	2.15892e-07	3785
AT2TE17925	1102.61	0.433004	0.0875109	4.948	7.49785e-07	2.41858e-05	3183
AT2TE16910	1287.31	0.432963	0.0830801	5.21139	1.87427e-07	6.87825e-06	3706
AT3TE54540	760.234	0.43257	0.101648	4.25557	2.08516e-05	0.00048655	1413
AT3TE54535	3141.85	0.432417	0.0671559	6.43899	1.20267e-10	7.45658e-09	6420
AT4TE15130	1908.61	0.432063	0.0777537	5.55681	2.74748e-08	1.19083e-06	4641
AT4TE16945	13050.3	0.431994	0.0610644	7.07441	1.50084e-12	1.17229e-10	12441
AT4TE13490	642.856	0.431841	0.106855	4.04136	5.31422e-05	0.0011125	1495
AT5TE46085	334.613	0.43143	0.134811	3.20027	0.00137299	0.0185753	831
AT4TE16085	2001.47	0.431308	0.076561	5.63352	1.76571e-08	7.85726e-07	6433
AT2TE11215	277.011	0.431058	0.145866	2.95515	0.00312515	0.0372552	550
AT4TE16100	562.368	0.430222	0.110953	3.87753	0.000105522	0.00201213	1856
AT2TE16620	1853.4	0.430052	0.0732995	5.86705	4.43628e-09	2.15189e-07	5667
AT4TE18740	1849.05	0.429946	0.0792443	5.42557	5.77685e-08	2.36321e-06	3499
AT2TE15520	391.093	0.429891	0.129274	3.32543	0.000882827	0.0127157	1531
AT2TE16485	723.944	0.429843	0.108706	3.95419	7.67949e-05	0.00152672	2944
AT4TE18695	1274.63	0.429393	0.0867978	4.94704	7.53493e-07	2.42751e-05	2813
AT4TE17490	319.9	0.429374	0.139722	3.07307	0.00211869	0.026849	628
AT4TE16400	2860.23	0.42875	0.0678784	6.31645	2.67643e-10	1.57803e-08	6335
AT4TE14245	2020.02	0.427749	0.0796276	5.37186	7.7927e-08	3.09958e-06	5450
AT5TE45100	384.909	0.427629	0.135061	3.1662	0.00154446	0.0205087	811
AT5TE43460	1631.46	0.427177	0.0810985	5.26739	1.38377e-07	5.21138e-06	3156
AT4TE17160	770.24	0.426528	0.103944	4.10343	4.07064e-05	0.000880923	2179
AT2TE16865	3250.02	0.426391	0.0690573	6.17446	6.63908e-10	3.66767e-08	6975
AT3TE60675	1274.96	0.426252	0.0821902	5.18616	2.14671e-07	7.75697e-06	2537
AT2TE16245	462.034	0.426159	0.128457	3.31753	0.000908187	0.0130182	626
AT2TE16500	603.21	0.425937	0.108772	3.91589	9.00724e-05	0.00175158	1766
AT5TE38370	533.241	0.4257	0.115443	3.68755	0.000226428	0.00395277	1185
AT3TE59485	302.059	0.425366	0.148226	2.86972	0.00410839	0.0466177	746
AT2TE16710	1217.07	0.424666	0.0874513	4.85603	1.1976e-06	3.70369e-05	3044
AT2TE18895	2159.43	0.424607	0.0742453	5.71897	1.07171e-08	4.95671e-07	4420
AT4TE15740	495.035	0.424591	0.121329	3.49949	0.000466143	0.00735979	1631
AT2TE11535	322.984	0.424275	0.141688	2.99443	0.00274957	0.0334371	950
AT4TE18320	758.019	0.424138	0.0980756	4.3246	1.52812e-05	0.00037149	1714
AT5TE40525	627.696	0.423999	0.1072	3.95522	7.64629e-05	0.00152205	1384
AT5TE41520	1022.12	0.423922	0.094283	4.49628	6.9154e-06	0.000182906	2277
AT5TE46270	464.084	0.423769	0.125764	3.36957	0.000752861	0.0111004	1116
AT4TE19025	1067.91	0.423535	0.0904801	4.68097	2.85515e-06	8.1928e-05	2525
AT2TE16475	1159.51	0.423341	0.0878739	4.8176	1.45298e-06	4.41685e-05	4246
AT4TE16080	4249.01	0.423078	0.0617349	6.85314	7.22476e-12	5.20006e-10	13694
AT4TE16150	1788.34	0.423059	0.0833549	5.0754	3.86684e-07	1.31891e-05	5418
AT2TE16900	417.08	0.422754	0.125473	3.36929	0.000753626	0.0111085	932
AT4TE13505	4028.98	0.422733	0.0627307	6.73885	1.59645e-11	1.11102e-09	9186
AT4TE17475	557.892	0.422654	0.115393	3.66273	0.00024954	0.00428679	923
AT5TE46165	2121.56	0.422198	0.0699831	6.03286	1.61087e-09	8.37132e-08	3537
AT2TE21030	407.463	0.422182	0.12501	3.37718	0.000732336	0.0108317	783
AT5TE46065	294.393	0.421711	0.144811	2.91216	0.00358944	0.0417836	466
AT4TE13850	1702.3	0.421609	0.0806888	5.22512	1.74042e-07	6.44193e-06	4025
AT2TE17165	1207.49	0.420639	0.0929847	4.52375	6.07546e-06	0.000162603	4412
AT2TE16385	292.023	0.420577	0.144394	2.9127	0.0035832	0.0417203	1080
AT5TE43230	290.759	0.42037	0.147722	2.84569	0.00443154	0.0495257	454
AT2TE19200	1572.02	0.420289	0.0779304	5.39314	6.92381e-08	2.77747e-06	4947
AT4TE19035	368.625	0.420285	0.13599	3.09055	0.00199786	0.025558	1163
AT2TE17570	906.85	0.4198	0.0977053	4.29659	1.73444e-05	0.000414438	2009
AT1TE51005	878.367	0.419677	0.0945255	4.43983	9.00308e-06	0.000231723	1658
AT2TE11920	1268.37	0.419245	0.0811996	5.16314	2.42841e-07	8.65935e-06	3536
AT2TE00110	1950.91	0.419193	0.0830761	5.04589	4.51417e-07	1.51965e-05	5323
AT4TE18015	1646.27	0.418748	0.0767339	5.45714	4.83865e-08	2.01285e-06	4069
AT2TE27390	3924.47	0.418728	0.0596347	7.02155	2.19428e-12	1.68842e-10	5852
AT4TE19340	862.634	0.418071	0.0950738	4.39733	1.09591e-05	0.000276023	2567
AT4TE17150	898.848	0.417637	0.100701	4.14732	3.36393e-05	0.000742073	2410
AT2TE21225	799.523	0.417319	0.0958399	4.35433	1.33474e-05	0.000329121	2348
AT3TE54330	2031.47	0.416941	0.0703178	5.92938	3.04089e-09	1.51191e-07	5277
AT3TE57240	365.785	0.41655	0.132517	3.14336	0.0016702	0.0219306	838
AT3TE53215	5482.95	0.416195	0.0633852	6.56612	5.16429e-11	3.37166e-09	10956
AT2TE10985	1122.89	0.416128	0.0877575	4.74179	2.11838e-06	6.25213e-05	1841
AT3TE55355	3725.31	0.415961	0.0697655	5.96228	2.48741e-09	1.24873e-07	7262
AT4TE17110	381.832	0.415946	0.14021	2.96659	0.00301122	0.0361346	1008
AT2TE19590	2795.03	0.415869	0.0658561	6.31481	2.70489e-10	1.59299e-08	7859
AT3TE67635	3771.67	0.415831	0.0646603	6.431	1.26768e-10	7.82208e-09	5737
AT2TE16005	412.599	0.414551	0.126979	3.26472	0.00109571	0.0152714	914
AT2TE13380	1484.19	0.414346	0.0835935	4.95668	7.17071e-07	2.31884e-05	4391
AT3TE56040	889.175	0.413759	0.100912	4.1002	4.12788e-05	0.000891208	2889
AT4TE14540	5873.86	0.412811	0.0629172	6.56117	5.33858e-11	3.46358e-09	10293
AT5TE65370	2011.98	0.412413	0.0728217	5.66333	1.48464e-08	6.67546e-07	4742
AT1TE57530	2326.65	0.412309	0.0681891	6.04655	1.47981e-09	7.72908e-08	5184
AT2TE13420	606.949	0.412296	0.110346	3.73638	0.000186689	0.00334487	1596
AT3TE59185	1566.72	0.412162	0.0785857	5.24475	1.56498e-07	5.85965e-06	2687
AT4TE17120	1151.04	0.41161	0.0888842	4.63086	3.6415e-06	0.000102001	2813
AT4TE19905	2228.31	0.411354	0.0755569	5.44429	5.2011e-08	2.15151e-06	4143
AT4TE14825	319.839	0.410974	0.138933	2.95808	0.00309564	0.0370017	1204
AT2TE17305	1040.97	0.410734	0.0901371	4.55677	5.19475e-06	0.000141225	2605
AT5TE43825	2091.12	0.410713	0.0819454	5.01204	5.38572e-07	1.7886e-05	3187
AT4TE17070	1532.18	0.410675	0.0762532	5.38568	7.21712e-08	2.88395e-06	3758
AT2TE20110	457.748	0.410526	0.120719	3.40068	0.00067219	0.010063	1631
AT2TE21790	385.407	0.410507	0.127819	3.21163	0.00131986	0.0179503	741
AT2TE07415	340.944	0.410398	0.134091	3.06059	0.00220902	0.0278527	707
AT2TE18885	1597.7	0.409852	0.075958	5.39577	6.82305e-08	2.74344e-06	3589
AT2TE15880	3488.66	0.409525	0.0712424	5.74833	9.01277e-09	4.19849e-07	8956
AT4TE18665	339.654	0.408737	0.134405	3.04108	0.00235731	0.0294567	726
AT2TE21050	550.217	0.408552	0.11118	3.67468	0.000238147	0.00411156	1214
AT3TE51140	1896.12	0.40776	0.0719762	5.6652	1.46849e-08	6.60861e-07	4371
AT4TE19825	388.126	0.407682	0.131961	3.0894	0.00200559	0.0256442	731
AT4TE15440	1484.1	0.40759	0.0870089	4.68446	2.80698e-06	8.06352e-05	4824
AT5TE44225	1711.83	0.406792	0.0788062	5.16193	2.44414e-07	8.70397e-06	3287
AT2TE11350	3085.66	0.406779	0.066099	6.15408	7.55126e-10	4.11444e-08	6128
AT4TE15420	4481.91	0.406593	0.106703	3.81051	0.000138682	0.00257393	12750
AT2TE17875	2931.24	0.406509	0.068968	5.89417	3.76569e-09	1.84565e-07	7746
AT1TE46775	720.45	0.406443	0.0996493	4.07874	4.52806e-05	0.000965911	1215
AT4TE15590	410.761	0.406211	0.124147	3.27202	0.00106781	0.0149551	1194
AT4TE13310	548.757	0.406034	0.118617	3.42305	0.000619223	0.00939794	982
AT2TE00015	4889.08	0.405993	0.0659094	6.15986	7.28092e-10	3.97972e-08	16354
AT2TE16235	3957.17	0.405328	0.0624542	6.49001	8.58331e-11	5.41912e-09	10667
AT4TE17360	14310.9	0.405314	0.0567445	7.14279	9.14525e-13	7.33151e-11	10179
AT2TE16725	1159.05	0.405095	0.0937108	4.32282	1.5405e-05	0.000373796	3356
AT2TE00010	1093.39	0.404601	0.0889266	4.54983	5.36881e-06	0.000145422	2545
AT2TE13390	1039.08	0.404293	0.0891235	4.53633	5.72424e-06	0.00015435	2819
AT2TE13585	343.009	0.404062	0.13348	3.02714	0.00246884	0.030643	1520
AT2TE15920	906.205	0.403928	0.0923418	4.37427	1.21838e-05	0.00030367	3133
AT4TE18755	2589.96	0.403113	0.0710491	5.67372	1.39727e-08	6.31558e-07	6806
AT3TE59180	2283.23	0.403044	0.0693639	5.81057	6.22605e-09	2.94006e-07	3995
AT3TE57345	1156.34	0.402708	0.0863677	4.66272	3.12061e-06	8.88061e-05	2624
AT4TE16910	5713.42	0.40236	0.0642807	6.25942	3.86409e-10	2.22499e-08	7601
AT2TE16705	713.955	0.401318	0.107575	3.73059	0.000191034	0.00340856	2480
AT3TE59470	610.974	0.401082	0.107387	3.73493	0.000187764	0.00335716	1525
AT3TE60925	679.573	0.400042	0.107914	3.70704	0.000209699	0.00369693	2632
AT5TE42335	4215.22	0.399721	0.0660661	6.05032	1.44561e-09	7.5734e-08	4830
AT4TE09135	785.486	0.399719	0.107774	3.70886	0.000208195	0.00367292	1348
AT5TE45200	1526.72	0.399698	0.0831013	4.80977	1.51106e-06	4.56655e-05	3170
AT4TE15965	408.189	0.399681	0.125371	3.18799	0.00143264	0.0192664	1516
AT4TE19170	2072.91	0.399567	0.0727935	5.48905	4.04099e-08	1.70433e-06	4229
AT2TE16160	938.061	0.399415	0.0914344	4.36833	1.25203e-05	0.000311099	3356
AT2TE13955	1737.83	0.39872	0.0818533	4.87115	1.10953e-06	3.45612e-05	5234
AT2TE16695	571.413	0.39866	0.118926	3.35216	0.000801833	0.0117188	2244
AT4TE19135	8712.13	0.398544	0.0598471	6.65937	2.74998e-11	1.8491e-09	18470
AT4TE18720	2109	0.398211	0.0702172	5.67113	1.41862e-08	6.39531e-07	5208
AT2TE11330	2351.19	0.397875	0.0700794	5.67749	1.36683e-08	6.19963e-07	4190
AT2TE18435	1931.56	0.397722	0.0711835	5.58727	2.30664e-08	1.00907e-06	3716
AT4TE17470	4051.21	0.397688	0.0628126	6.33134	2.43045e-10	1.44121e-08	8211
AT4TE18745	687.986	0.397471	0.101577	3.91299	9.1162e-05	0.00176746	1387
AT4TE18765	993.234	0.397286	0.0977617	4.06382	4.82765e-05	0.00102139	2632
AT4TE08970	593.96	0.397083	0.11699	3.39415	0.000688408	0.0102671	1092
AT2TE18440	869.153	0.397075	0.0953227	4.16558	3.10557e-05	0.000690975	1738
AT4TE18905	1156.45	0.39705	0.0870211	4.56268	5.05049e-06	0.00013781	2709
AT2TE17155	595.875	0.396964	0.113724	3.4906	0.000481941	0.00757683	1619
AT5TE41485	1812.46	0.396915	0.0798224	4.97247	6.61054e-07	2.15931e-05	4092
AT2TE18415	3885.38	0.396784	0.0618311	6.41722	1.38781e-10	8.49243e-09	8455
AT4TE16430	1112.31	0.396486	0.0862524	4.59681	4.29009e-06	0.00011831	4060
AT5TE46095	600.069	0.396322	0.11207	3.53638	0.000405646	0.006565	1439
AT4TE14035	6491.63	0.396154	0.0623138	6.3574	2.05192e-10	1.23087e-08	11760
AT2TE16310	2251.98	0.395794	0.0762077	5.19362	2.06241e-07	7.48373e-06	8534
AT4TE18065	2968.89	0.395639	0.0667461	5.92752	3.07539e-09	1.52613e-07	5169
AT4TE19830	3298.53	0.395561	0.0654421	6.04444	1.49931e-09	7.82305e-08	7004
AT2TE18410	6696.47	0.394859	0.057638	6.85066	7.3509e-12	5.27917e-10	15754
AT4TE15680	569.713	0.394753	0.109679	3.59917	0.000319239	0.00531975	2009
AT4TE13470	361.655	0.39406	0.13263	2.97113	0.00296703	0.0357038	883
AT5TE42825	942.625	0.393919	0.0910969	4.32418	1.53099e-05	0.000371838	2168
AT2TE11340	1163.36	0.393595	0.0858341	4.58553	4.52829e-06	0.000124349	2426
AT4TE19915	8864.08	0.392499	0.0579041	6.77843	1.21491e-11	8.53538e-10	13459
AT5TE45090	4892.27	0.392472	0.0664938	5.90238	3.58295e-09	1.7611e-07	10392
AT4TE18775	2261.55	0.392429	0.124955	3.14057	0.00168622	0.0221185	5149
AT4TE16745	1250.5	0.392311	0.0841008	4.66477	3.08957e-06	8.80197e-05	3703
AT2TE16570	600.13	0.392197	0.109384	3.58551	0.000336421	0.00556006	1911
AT4TE18615	347.524	0.392095	0.133861	2.92913	0.00339917	0.0399418	1057
AT4TE16200	1361.2	0.391973	0.0888484	4.4117	1.02561e-05	0.000259937	4577
AT2TE17390	1603.82	0.391894	0.0898046	4.36386	1.2779e-05	0.00031616	4709
AT2TE16230	6522.45	0.391835	0.0604999	6.47661	9.38033e-11	5.87925e-09	16105
AT2TE19055	1956.48	0.391481	0.0725748	5.39417	6.88408e-08	2.76368e-06	5210
AT2TE15495	398.7	0.391041	0.130331	3.00036	0.00269661	0.0329481	1572
AT1TE47295	393.898	0.390899	0.127967	3.05468	0.00225297	0.0283187	1441
AT1TE47515	377.538	0.390859	0.131991	2.96125	0.00306393	0.0366821	1441
AT4TE18315	4039.28	0.390787	0.0642116	6.08592	1.15828e-09	6.1491e-08	10494
AT2TE16580	1340.88	0.3902	0.0827445	4.71572	2.40861e-06	7.02847e-05	3410
AT3TE54695	945.001	0.39007	0.090629	4.30403	1.67717e-05	0.000402427	1887
AT4TE18730	706.892	0.390015	0.103774	3.75831	0.000171064	0.00310355	2098
AT4TE15585	3370.4	0.389887	0.0681833	5.71822	1.07647e-08	4.97429e-07	11337
AT4TE18690	373.872	0.389837	0.131318	2.96864	0.00299122	0.0359279	795
AT5TE43450	5169.65	0.389263	0.063373	6.14241	8.1278e-10	4.40999e-08	10760
AT4TE15685	2328.31	0.389248	0.078547	4.95561	7.21038e-07	2.33021e-05	9028
AT4TE14220	561.146	0.388915	0.11792	3.29813	0.000973313	0.0138074	1557
AT4TE18245	5521.1	0.388806	0.0600125	6.47876	9.24819e-11	5.81051e-09	10683
AT4TE13290	1891.02	0.388006	0.0759338	5.10979	3.22512e-07	1.11474e-05	3830
AT4TE16020	1160.26	0.387838	0.0880247	4.40601	1.0529e-05	0.000265836	4041
AT4TE15470	614.948	0.387327	0.114778	3.37458	0.000739294	0.0109252	2107
AT3TE54700	882.864	0.387071	0.0930867	4.15818	3.208e-05	0.000711623	1762
AT5TE45005	3526.17	0.387066	0.0680168	5.69074	1.2649e-08	5.77788e-07	9438
AT1TE67645	603.163	0.387038	0.113656	3.40533	0.000660837	0.00991888	2028
AT2TE19065	830.154	0.386967	0.0955865	4.04834	5.15817e-05	0.00108422	1840
AT2TE16665	537.857	0.386601	0.113239	3.41404	0.00064007	0.00965765	1619
AT2TE16545	1257.32	0.386369	0.0854628	4.5209	6.15763e-06	0.000164377	3576
AT2TE12425	1816.03	0.385824	0.0744377	5.18318	2.18135e-07	7.87228e-06	3928
AT4TE14500	1217.13	0.385814	0.0931228	4.14307	3.42688e-05	0.00075371	4553
AT4TE20955	1382.95	0.385801	0.08149	4.73434	2.19768e-06	6.46034e-05	1910
AT3TE59230	876.413	0.385576	0.0929972	4.1461	3.38188e-05	0.000745397	2356
AT2TE19585	416.838	0.385439	0.129769	2.9702	0.00297607	0.0357792	1156
AT2TE20105	1279.6	0.385261	0.082578	4.66542	3.07984e-06	8.78875e-05	3978
AT3TE57215	535.346	0.385141	0.117534	3.27684	0.00104977	0.0147264	1493
AT3TE42270	461.441	0.385052	0.122693	3.13833	0.00169914	0.0222653	1763
AT2TE16445	851.733	0.384713	0.107975	3.56298	0.000366662	0.0059979	2304
AT2TE11300	728.903	0.38439	0.107136	3.58786	0.000333399	0.00551837	1504
AT4TE14555	920.528	0.384227	0.0961586	3.99577	6.44853e-05	0.0013216	2843
AT3TE60635	2833.01	0.384202	0.0708745	5.42088	5.93078e-08	2.41662e-06	4369
AT4TE19030	3344.01	0.384188	0.0648068	5.92821	3.06257e-09	1.52123e-07	9716
AT3TE54455	1964.25	0.383743	0.0741072	5.17821	2.2402e-07	8.03859e-06	5201
AT4TE16120	567.324	0.383675	0.112901	3.39833	0.000677985	0.0101322	1765
AT2TE16915	344.551	0.383674	0.134005	2.86313	0.0041948	0.0473384	1028
AT4TE15820	2663.31	0.383634	0.0737741	5.20012	1.99163e-07	7.24576e-06	8255
AT4TE17500	2308.5	0.383616	0.0752417	5.09845	3.42439e-07	1.1781e-05	4140
AT3TE55365	2034.2	0.383296	0.0757013	5.06326	4.1214e-07	1.39561e-05	4049
AT1TE45795	1556.31	0.383028	0.0802377	4.77366	1.80904e-06	5.41018e-05	3682
AT5TE41265	3896.53	0.38302	0.0678282	5.64691	1.6336e-08	7.29449e-07	7660
AT2TE15565	1707.59	0.382614	0.0775566	4.93335	8.08306e-07	2.58159e-05	5665
AT2TE13520	2218.01	0.382455	0.0702182	5.44667	5.13224e-08	2.12643e-06	9765
AT5TE60290	3836.8	0.382219	0.0612188	6.24349	4.27921e-10	2.45038e-08	4926
AT3TE52355	1298.14	0.381846	0.0851297	4.48547	7.27541e-06	0.000191644	2991
AT4TE17065	395.808	0.38177	0.12688	3.0089	0.00262192	0.0322182	1272
AT2TE15925	681.597	0.381709	0.104383	3.65682	0.000255361	0.0043737	2520
AT1TE51705	2019.97	0.38157	0.0783904	4.86756	1.12984e-06	3.50881e-05	1655
AT1TE53395	2303.83	0.380844	0.0690232	5.51762	3.43617e-08	1.46478e-06	5081
AT5TE42715	402.473	0.380782	0.12605	3.02087	0.0025205	0.0311719	339
AT4TE09800	2325.85	0.380756	0.070064	5.4344	5.49804e-08	2.26167e-06	4732
AT5TE43765	1520.51	0.380723	0.0806333	4.72166	2.33924e-06	6.85313e-05	4016
AT4TE18705	740.522	0.380721	0.101638	3.74586	0.00017978	0.00323679	1725
AT4TE18605	1278.72	0.380721	0.0842884	4.51688	6.27572e-06	0.000167271	3214
AT2TE19580	496.218	0.380552	0.117009	3.25235	0.00114456	0.0158413	1290
AT4TE13975	959.352	0.38008	0.0913857	4.15907	3.19541e-05	0.000709438	2407
AT2TE00095	540.131	0.379513	0.111877	3.39224	0.000693232	0.0103361	6037
AT2TE12435	531.842	0.379306	0.114239	3.3203	0.000899214	0.0129229	1298
AT3TE52740	382.969	0.379292	0.13275	2.8572	0.00427392	0.0481053	900
AT4TE13315	2321.08	0.379129	0.0700716	5.4106	6.28155e-08	2.54152e-06	5224
AT4TE20535	3296.13	0.379102	0.0633583	5.98347	2.18436e-09	1.10843e-07	7591
AT5TE43435	1019.85	0.379062	0.0989216	3.83195	0.000127134	0.00237838	2180
AT4TE14225	576.006	0.378996	0.113	3.35395	0.000796661	0.0116465	2032
AT4TE16380	6657.6	0.378917	0.10111	3.74759	0.000178545	0.00322128	17485
AT2TE11050	2099.28	0.378779	0.0730934	5.18212	2.19373e-07	7.90477e-06	4559
AT4TE16590	968.084	0.378738	0.0906329	4.17882	2.93028e-05	0.000656494	3418
AT2TE19850	1360.1	0.378067	0.0812403	4.65369	3.26047e-06	9.23289e-05	3519
AT2TE19445	1730.17	0.378025	0.0822949	4.59354	4.35787e-06	0.000120052	4809
AT4TE18610	1401.64	0.377615	0.0832762	4.53449	5.77442e-06	0.000155431	3549
AT5TE46055	615.647	0.377526	0.106404	3.54802	0.000388132	0.00630126	1515
AT2TE17640	594.543	0.37726	0.113053	3.33702	0.000846824	0.0122723	1302
AT4TE18915	626.085	0.376773	0.110444	3.41145	0.000646188	0.0097286	1859
AT4TE50995	954.3	0.376582	0.0899178	4.18807	2.81335e-05	0.000633316	2665
AT2TE10980	4857.31	0.376264	0.0605719	6.21186	5.23615e-10	2.94756e-08	10627
AT3TE59170	4143.18	0.376015	0.0598558	6.28202	3.34204e-10	1.95046e-08	8347
AT5TE43855	3120.17	0.375992	0.0703909	5.34148	9.21912e-08	3.61686e-06	7773
AT5TE44055	2610.76	0.375821	0.0716118	5.24804	1.53729e-07	5.76853e-06	4687
AT4TE20970	1086.93	0.375556	0.0906307	4.1438	3.41594e-05	0.000751623	1806
AT2TE17940	845.606	0.375368	0.0953821	3.93541	8.30537e-05	0.00164102	1696
AT3TE55440	1158.51	0.375246	0.0888253	4.22454	2.39429e-05	0.000548291	2448
AT2TE21045	2151.25	0.37521	0.0689457	5.44211	5.26532e-08	2.17286e-06	4391
AT4TE19835	859.47	0.37495	0.0932764	4.01977	5.82538e-05	0.00120681	2496
AT3TE55240	2093.21	0.374824	0.0808459	4.63628	3.5474e-06	9.9798e-05	4776
AT4TE18700	1506.07	0.374205	0.0889664	4.20614	2.59775e-05	0.000591997	3703
AT3TE51820	1228.7	0.373587	0.0868046	4.30377	1.67914e-05	0.000402526	2075
AT4TE19040	2011.07	0.373584	0.0747782	4.99589	5.85649e-07	1.93007e-05	5097
AT2TE17620	537.313	0.373405	0.116795	3.19711	0.00138814	0.018741	1272
AT2TE17695	1934.17	0.373382	0.0769281	4.85364	1.21213e-06	3.73743e-05	3685
AT2TE11765	1013.78	0.373377	0.0929328	4.0177	5.87681e-05	0.00121697	1828
AT2TE17610	1359.82	0.373285	0.0882135	4.23161	2.32026e-05	0.000534414	3163
AT2TE20420	2097.69	0.373178	0.0720007	5.18297	2.18381e-07	7.87449e-06	4796
AT2TE17625	3640.83	0.372878	0.0681549	5.47103	4.47421e-08	1.87027e-06	7562
AT4TE14330	3230.07	0.37275	0.110544	3.37197	0.000746333	0.0110198	8114
AT4TE19150	2978.78	0.372671	0.071256	5.23002	1.69488e-07	6.29591e-06	5431
AT3TE54715	418.325	0.372374	0.126504	2.94357	0.00324452	0.0384083	1124
AT4TE09580	1115.03	0.372036	0.0856151	4.34545	1.38992e-05	0.000341236	2498
AT2TE19565	749.85	0.371721	0.0986784	3.767	0.000165224	0.00301674	2519
AT3TE57110	1943.55	0.37117	0.0740048	5.01549	5.28997e-07	1.75793e-05	3610
AT4TE10165	1850.32	0.370976	0.076311	4.86137	1.16574e-06	3.61379e-05	4439
AT4TE19850	1740.74	0.370723	0.0773763	4.79117	1.65811e-06	4.98473e-05	4171
AT4TE18330	2560.62	0.370722	0.0754624	4.91267	8.98458e-07	2.83796e-05	6934
AT3TE61455	653.159	0.370578	0.103542	3.57902	0.000344888	0.00567047	1878
AT4TE18365	3320.16	0.37037	0.0652775	5.67379	1.39674e-08	6.31558e-07	8530
AT5TE45135	404.346	0.370151	0.128112	2.88928	0.00386129	0.0443787	1324
AT3TE56630	2290.38	0.370114	0.0722333	5.12387	2.99326e-07	1.04437e-05	4456
AT2TE19845	842.379	0.369604	0.101275	3.6495	0.000262756	0.00448311	2268
AT2TE19515	656.249	0.369527	0.105079	3.51666	0.00043702	0.00697883	1171
AT5TE43820	2147.02	0.369487	0.074691	4.94687	7.54169e-07	2.42818e-05	4446
AT5TE42710	14900.1	0.369199	0.0564823	6.53655	6.29553e-11	4.01888e-09	10371
AT3TE61555	2799.98	0.3691	0.0722539	5.10837	3.24955e-07	1.12093e-05	4492
AT3TE57265	1952.58	0.369074	0.0727477	5.07335	3.90872e-07	1.33056e-05	4974
AT1TE48765	3053.08	0.36907	0.0696379	5.29985	1.15898e-07	4.43585e-06	9556
AT4TE17510	5042.57	0.369067	0.0596649	6.18566	6.18413e-10	3.43188e-08	9978
AT4TE18060	2128.29	0.369012	0.0709635	5.20002	1.99263e-07	7.24576e-06	4596
AT3TE59155	3789.22	0.368949	0.0668066	5.52264	3.33935e-08	1.42703e-06	8444
AT2TE12555	4086.33	0.36869	0.0603706	6.10711	1.01449e-09	5.436e-08	10587
AT3TE53690	3140.1	0.368661	0.070385	5.23778	1.62523e-07	6.05022e-06	8062
AT3TE48170	1583.3	0.368542	0.0779904	4.72547	2.29583e-06	6.73738e-05	2761
AT2TE11040	3011	0.367904	0.0674994	5.45048	5.02343e-08	2.08468e-06	7277
AT3TE55395	6450.03	0.367824	0.0614994	5.98093	2.21864e-09	1.12472e-07	11608
AT2TE09100	1433.5	0.367689	0.081471	4.51313	6.38793e-06	0.000170174	4708
AT4TE17240	4958.34	0.367453	0.0652668	5.63001	1.80197e-08	8.00788e-07	8553
AT3TE63050	4440.37	0.367288	0.0602516	6.0959	1.08821e-09	5.79499e-08	5628
AT4TE19875	1136.97	0.367161	0.0866893	4.23536	2.28183e-05	0.000526735	2788
AT4TE20745	7680.01	0.367157	0.056213	6.53153	6.50997e-11	4.14554e-09	11402
AT3TE59175	416.043	0.366806	0.124013	2.95782	0.00309828	0.0370246	831
AT2TE16390	912.679	0.366631	0.095008	3.85895	0.000113874	0.00215843	3334
AT2TE12060	1075.04	0.366622	0.0897474	4.08504	4.4069e-05	0.000944527	2978
AT5TE43670	1279.99	0.366249	0.0819368	4.46989	7.82582e-06	0.000204476	2990
AT2TE11560	988.17	0.366147	0.0885727	4.13386	3.5672e-05	0.00078158	1992
AT2TE10945	1972.12	0.3658	0.0733178	4.98924	6.06169e-07	1.99388e-05	4084
AT3TE55370	663.914	0.365292	0.106794	3.42054	0.000624977	0.00945474	1254
AT3TE52490	510.899	0.36527	0.121455	3.00744	0.00263459	0.0323479	1002
AT5TE42260	542.236	0.365245	0.113643	3.21396	0.0013092	0.0178241	1209
AT4TE08945	1529.78	0.365189	0.0815325	4.47906	7.49727e-06	0.000196886	2801
AT4TE08440	543.936	0.364794	0.119794	3.04518	0.00232539	0.0291211	1316
AT4TE16190	591.961	0.364562	0.111593	3.26691	0.0010873	0.0151828	1783
AT5TE42440	14072.4	0.364198	0.0617467	5.89826	3.67362e-09	1.80394e-07	11328
AT1TE48230	1267.74	0.363952	0.0875873	4.15531	3.24845e-05	0.00071967	4879
AT4TE16390	3407.46	0.363854	0.0703238	5.17397	2.29167e-07	8.20054e-06	10053
AT2TE13850	442.618	0.36326	0.120703	3.00953	0.00261653	0.0321673	2114
AT2TE17145	2907.49	0.362337	0.0716497	5.05706	4.25775e-07	1.43895e-05	9214
AT4TE15570	1058.94	0.362161	0.0886274	4.08633	4.38248e-05	0.000941068	4337
AT2TE18400	675.037	0.362086	0.103522	3.49768	0.000469332	0.00739885	1513
AT5TE81385	1760.07	0.361998	0.0799861	4.52577	6.01766e-06	0.00016114	4911
AT2TE12310	2264.75	0.361641	0.069286	5.21953	1.79374e-07	6.62507e-06	8957
AT1TE51020	2002.19	0.361564	0.0747032	4.84001	1.2983e-06	3.98411e-05	3447
AT5TE42880	1745.51	0.36152	0.0777157	4.65183	3.29e-06	9.3114e-05	3702
AT2TE11540	2949.69	0.361511	0.0685464	5.27396	1.33514e-07	5.0466e-06	7914
AT4TE13565	1095.95	0.361509	0.0934051	3.87034	0.000108684	0.00206687	2705
AT2TE17655	1487.83	0.361031	0.0782578	4.61335	3.96234e-06	0.000110272	2782
AT3TE53095	1082.62	0.360558	0.0901252	4.00063	6.31729e-05	0.00129934	3005
AT4TE14065	901.879	0.360419	0.0994373	3.62459	0.000289423	0.00486999	2870
AT5TE46280	2357.78	0.360389	0.0708096	5.08955	3.58907e-07	1.23148e-05	5175
AT2TE19485	933.171	0.360355	0.092196	3.90857	9.28422e-05	0.00179801	2446
AT3TE57920	909.379	0.360317	0.0929659	3.8758	0.000106275	0.00202479	2780
AT3TE54705	3742.78	0.360265	0.0666804	5.40287	6.55822e-08	2.64725e-06	7065
AT3TE53680	624.858	0.360016	0.108238	3.32616	0.0008805	0.0126892	1514
AT1TE48750	482.453	0.359983	0.123804	2.90769	0.00364107	0.0422609	2549
AT5TE46260	1400.12	0.359647	0.082171	4.37681	1.20427e-05	0.000300389	3333
AT5TE43815	2078.2	0.359335	0.0746871	4.8112	1.50023e-06	4.5418e-05	4262
AT2TE20445	1047.17	0.359285	0.0883891	4.06481	4.80711e-05	0.00101788	2190
AT2TE12315	1524.48	0.359233	0.0797182	4.50628	6.5973e-06	0.00017494	6359
AT3TE56730	1950.76	0.359095	0.0807254	4.44836	8.65302e-06	0.000224051	3881
AT2TE11445	2016.53	0.358898	0.0724065	4.95672	7.16945e-07	2.31884e-05	6187
AT3TE50670	2720.76	0.358701	0.0670575	5.34916	8.83641e-08	3.48257e-06	3460
AT1TE45805	2089.4	0.358616	0.0770167	4.65634	3.2188e-06	9.12989e-05	3725
AT5TE40420	2101.18	0.358503	0.072561	4.94071	7.78369e-07	2.49677e-05	4826
AT5TE40175	1001.4	0.358467	0.0933056	3.84186	0.000122106	0.00229679	1704
AT5TE39100	880.855	0.35846	0.0933007	3.84198	0.000122044	0.00229645	1709
AT3TE50170	973.889	0.358236	0.0944622	3.79237	0.000149215	0.00274773	1702
AT3TE66890	508.639	0.357564	0.115691	3.09067	0.00199706	0.025558	1000
AT4TE54700	1849.91	0.357454	0.0745858	4.79252	1.64701e-06	4.95714e-05	2819
AT2TE08225	3090.3	0.357405	0.0651803	5.48332	4.17416e-08	1.75335e-06	5245
AT4TE14370	1259.98	0.357331	0.0910022	3.92662	8.61491e-05	0.00168799	4205
AT2TE11315	624.79	0.357191	0.108249	3.29973	0.000967785	0.0137479	1327
AT2TE18715	1938.34	0.356753	0.0733323	4.86488	1.14529e-06	3.55252e-05	4163
AT1TE49330	1069.9	0.356664	0.0892976	3.99411	6.49382e-05	0.0013272	2182
AT3TE55360	4704.11	0.356205	0.0660872	5.38993	7.04864e-08	2.82317e-06	9480
AT4TE17145	656.394	0.356163	0.10596	3.36129	0.000775806	0.0113964	1777
AT2TE16585	617.049	0.356141	0.10814	3.29333	0.000990071	0.0140144	1594
AT2TE17420	1024.82	0.356133	0.0941494	3.78263	0.000155177	0.00284636	2698
AT2TE12960	738.228	0.355868	0.0986795	3.6063	0.000310595	0.00518574	2384
AT5TE41135	3135.65	0.355852	0.0624259	5.70038	1.1954e-08	5.47975e-07	7091
AT2TE11820	1208.2	0.3558	0.0847987	4.19582	2.71892e-05	0.000614197	2890
AT2TE16825	4922.17	0.355789	0.0604482	5.88585	3.96003e-09	1.93357e-07	7174
AT4TE13450	3448.58	0.355615	0.0677663	5.24768	1.5403e-07	5.77563e-06	8197
AT4TE15110	1073.38	0.355499	0.0928624	3.82823	0.000129069	0.00241196	3644
AT5TE44750	2562.48	0.355409	0.067271	5.28324	1.26921e-07	4.82561e-06	5218
AT2TE19540	1622.66	0.355313	0.077059	4.61093	4.00881e-06	0.000111325	4408
AT5TE38340	3612.73	0.355142	0.0623236	5.69835	1.20972e-08	5.53068e-07	8688
AT3TE50760	9677.34	0.354974	0.0583344	6.08516	1.16377e-09	6.17193e-08	11428
AT3TE57180	1899.96	0.354772	0.0759335	4.67214	2.98078e-06	8.52018e-05	4307
AT5TE40165	893.976	0.354579	0.0922016	3.84569	0.000120214	0.00226698	1993
AT4TE16385	1493.85	0.354516	0.0867591	4.0862	4.38489e-05	0.000941195	3974
AT2TE16800	9543.47	0.354252	0.0605002	5.85538	4.75911e-09	2.302e-07	20083
AT2TE17660	1469.83	0.354197	0.0785471	4.50936	6.50226e-06	0.000172952	2734
AT3TE57480	1264.99	0.354175	0.0834243	4.24547	2.18137e-05	0.000506078	3775
AT2TE00045	607.7	0.354028	0.113251	3.12606	0.00177167	0.0230871	2056
AT1TE49960	924.246	0.353839	0.0913734	3.87245	0.000107746	0.00204979	4038
AT5TE44740	601.007	0.353783	0.107549	3.28952	0.0010036	0.0141787	1676
AT4TE50435	5737.03	0.35366	0.0564202	6.26832	3.64961e-10	2.1109e-08	5062
AT4TE22095	3092.82	0.353249	0.0645186	5.47515	4.3714e-08	1.83174e-06	5276
AT4TE08475	6211	0.353179	0.0588866	5.9976	2.00252e-09	1.02929e-07	10921
AT2TE11370	2399.71	0.353111	0.0743242	4.75096	2.02454e-06	5.99226e-05	5372
AT1TE46665	1834.67	0.352698	0.0761175	4.6336	3.59356e-06	0.000100987	3485
AT5TE42850	1129.61	0.352325	0.0871165	4.0443	5.248e-05	0.00109997	2394
AT3TE57995	917.501	0.352093	0.100907	3.48929	0.000484299	0.00760466	2780
AT4TE19885	584.218	0.352073	0.115662	3.04397	0.0023348	0.0292117	1399
AT4TE14185	1390.12	0.351943	0.0858316	4.10039	4.12453e-05	0.000890857	3647
AT3TE57340	1160.85	0.351748	0.0901503	3.9018	9.54811e-05	0.00184635	2720
AT5TE41895	2228.12	0.351505	0.0714188	4.92174	8.57802e-07	2.71785e-05	4205
AT4TE14815	988.467	0.351403	0.0893443	3.93314	8.38446e-05	0.00165222	3876
AT3TE51810	1182.8	0.351318	0.0916383	3.83375	0.000126204	0.00236184	1735
AT4TE19910	3725.28	0.351229	0.0683259	5.14049	2.74017e-07	9.66499e-06	7211
AT4TE14285	755.013	0.351156	0.102017	3.44215	0.000577117	0.00882103	2147
AT5TE42420	6641.95	0.350954	0.0652048	5.38233	7.35266e-08	2.93358e-06	11392
AT3TE53080	4033.4	0.350651	0.0673619	5.20547	1.93504e-07	7.07618e-06	9981
AT5TE40255	570.517	0.350611	0.112021	3.12987	0.00174884	0.0228359	1116
AT4TE14580	684.086	0.350591	0.107442	3.26308	0.00110207	0.0153394	2101
AT5TE40560	1868.12	0.35057	0.0758427	4.62233	3.7946e-06	0.000105831	4024
AT5TE42680	5413.92	0.350536	0.0637764	5.49632	3.878e-08	1.6396e-06	11403
AT5TE56585	2571.99	0.350465	0.0656403	5.33918	9.33679e-08	3.65747e-06	4976
AT3TE50660	2851.32	0.350391	0.0665136	5.26796	1.3795e-07	5.20285e-06	4238
AT3TE52805	3931.89	0.350291	0.0631209	5.54953	2.86445e-08	1.23635e-06	8267
AT5TE45115	3175.88	0.350218	0.0631567	5.54523	2.93569e-08	1.26394e-06	7215
AT4TE16570	6947.03	0.350072	0.0630932	5.54849	2.88142e-08	1.2416e-06	7964
AT4TE14305	671.371	0.349924	0.1028	3.40393	0.000664232	0.00995829	1382
AT4TE09060	536.434	0.349633	0.112744	3.10113	0.00192781	0.0248277	1269
AT5TE42330	3568.79	0.349577	0.0698434	5.00516	5.58162e-07	1.84891e-05	5912
AT3TE58895	5613.41	0.348964	0.0628772	5.54992	2.85797e-08	1.23459e-06	15455
AT3TE50655	4343.78	0.348646	0.0656419	5.31133	1.08829e-07	4.18388e-06	6209
AT3TE52495	1263.05	0.348586	0.0831526	4.19213	2.76349e-05	0.000623449	4086
AT5TE42265	5009.34	0.348528	0.064399	5.41202	6.23184e-08	2.52536e-06	10342
AT3TE51650	1888.12	0.348406	0.075911	4.58967	4.43951e-06	0.000122105	3198
AT1TE47775	785.076	0.348226	0.100589	3.46188	0.000536416	0.0082797	1524
AT2TE12320	1047.82	0.347853	0.0887157	3.92098	8.81891e-05	0.00172144	3723
AT2TE11665	1054.14	0.347764	0.0937602	3.70908	0.000208011	0.00367102	2794
AT5TE43665	4058.29	0.347622	0.0608741	5.71051	1.12636e-08	5.18628e-07	8525
AT2TE12505	764.612	0.34725	0.104861	3.31151	0.000927926	0.0132508	1672
AT3TE53605	2179.88	0.346482	0.07389	4.68916	2.74331e-06	7.90256e-05	5484
AT4TE14520	3198.7	0.346373	0.0649333	5.33429	9.59169e-08	3.74597e-06	11447
AT5TE43575	508.904	0.346289	0.115431	2.99997	0.00270003	0.0329627	1456
AT3TE55425	1632.38	0.346217	0.0864824	4.00333	6.24582e-05	0.00128669	3489
AT1TE46405	2796.33	0.346207	0.0664891	5.20698	1.91936e-07	7.02878e-06	5079
AT4TE40685	2594.76	0.346028	0.0690446	5.01166	5.39631e-07	1.79097e-05	3977
AT5TE42670	1446.18	0.345918	0.0807353	4.28459	1.83078e-05	0.000433255	2639
AT4TE20205	2026.3	0.345541	0.0728388	4.74391	2.09629e-06	6.19399e-05	4536
AT5TE42135	16188.5	0.345467	0.0560594	6.16251	7.16028e-10	3.92623e-08	11346
AT1TE51830	2129.43	0.34539	0.0788618	4.37969	1.18851e-05	0.000296886	4222
AT4TE17180	551.966	0.345346	0.113955	3.03056	0.00244104	0.0303562	1753
AT2TE16180	710.794	0.345266	0.104044	3.31848	0.000905094	0.0129821	2398
AT1TE49320	2118.24	0.345262	0.0711257	4.85426	1.20839e-06	3.72812e-05	4345
AT5TE43300	1754.49	0.344809	0.0749896	4.59808	4.26392e-06	0.000117714	3971
AT5TE44070	1593.27	0.344698	0.080839	4.264	2.00796e-05	0.000470874	3641
AT5TE46215	7002.4	0.344423	0.0585324	5.88431	3.99729e-09	1.94992e-07	16300
AT4TE16900	5855.61	0.344392	0.0604287	5.69915	1.20408e-08	5.51468e-07	5357
AT1TE49260	15772.8	0.344349	0.0591058	5.82597	5.67806e-09	2.706e-07	14635
AT4TE19860	911.417	0.344302	0.0961075	3.58247	0.000340364	0.00560852	2428
AT2TE16420	542.207	0.344286	0.115935	2.96965	0.00298136	0.0358345	1972
AT5TE41070	16128.5	0.344148	0.0551628	6.23877	4.41014e-10	2.51978e-08	11365
AT2TE20095	706.682	0.344064	0.102429	3.35905	0.000782112	0.0114754	1516
AT3TE55025	2152.41	0.343774	0.0693241	4.95894	7.08798e-07	2.2964e-05	4221
AT5TE43325	2385.43	0.34375	0.0707176	4.86088	1.16865e-06	3.62064e-05	5769
AT2TE18860	785.433	0.3437	0.100816	3.40919	0.000651561	0.00979388	1864
AT2TE19435	467.652	0.343358	0.117941	2.91127	0.0035996	0.0418548	1578
AT5TE45060	2775.5	0.343351	0.0685562	5.00831	5.49098e-07	1.82122e-05	7245
AT3TE59855	2476.59	0.343097	0.0716329	4.78965	1.67071e-06	5.01972e-05	7107
AT3TE51315	2435.79	0.343001	0.0689363	4.97562	6.504e-07	2.12854e-05	4285
AT2TE16660	2489.61	0.342964	0.0675056	5.08052	3.76399e-07	1.28552e-05	10166
AT3TE66885	563.793	0.342958	0.112395	3.05138	0.00227795	0.0285894	1053
AT3TE54760	2070.53	0.342922	0.0695851	4.9281	8.3031e-07	2.6437e-05	6317
AT4TE15825	573.692	0.342862	0.117643	2.91443	0.00356335	0.0415173	2008
AT4TE13370	1360.87	0.342683	0.0850069	4.03124	5.54836e-05	0.0011559	4512
AT5TE43275	4437.36	0.342599	0.0654656	5.23327	1.66537e-07	6.19072e-06	8686
AT3TE61640	4246.99	0.342488	0.0619294	5.5303	3.19682e-08	1.36839e-06	6783
AT5TE44690	794.744	0.342385	0.0978587	3.49877	0.000467412	0.00737308	1211
AT3TE53305	965.057	0.342243	0.0952367	3.59361	0.00032613	0.00542061	2819
AT5TE42470	22607.4	0.342199	0.0546993	6.256	3.94988e-10	2.27186e-08	21051
AT2TE21060	492.169	0.342191	0.117402	2.91469	0.00356037	0.0415013	1197
AT5TE43975	3445.97	0.342015	0.0655197	5.22003	1.78895e-07	6.61209e-06	7441
AT3TE60385	1548.02	0.341958	0.0851799	4.01454	5.9563e-05	0.00123245	2788
AT5TE43345	2170	0.341924	0.070754	4.83257	1.34781e-06	4.12383e-05	5116
AT3TE57085	4363.78	0.341869	0.0665437	5.13751	2.78402e-07	9.77963e-06	10207
AT5TE47115	11548.3	0.341687	0.0579827	5.89292	3.79425e-09	1.85789e-07	11489
AT1TE46685	2126.33	0.341507	0.0692726	4.9299	8.2273e-07	2.62118e-05	3358
AT2TE20190	548.606	0.341362	0.111299	3.06706	0.00216176	0.0273301	1692
AT2TE16265	1163.76	0.341302	0.0868895	3.92801	8.56533e-05	0.00168117	2429
AT4TE64180	5857.64	0.341234	0.0584943	5.83362	5.42364e-09	2.60154e-07	7280
AT1TE47050	3509.08	0.340984	0.0678805	5.0233	5.07919e-07	1.69114e-05	5660
AT2TE18455	2022.59	0.340963	0.0745672	4.57256	4.81812e-06	0.000131887	4622
AT4TE13555	1904.59	0.340883	0.0723571	4.71112	2.46356e-06	7.17668e-05	5779
AT4TE19780	2163.02	0.340832	0.0736629	4.62691	3.7116e-06	0.000103796	5350
AT4TE20950	783.7	0.340781	0.0995694	3.42255	0.000620374	0.00941118	1234
AT1TE51065	2550.41	0.34064	0.0751587	4.53228	5.83508e-06	0.000156819	4471
AT5TE46040	1402.87	0.340476	0.0816902	4.1679	3.07417e-05	0.000685169	3458
AT4TE18995	1222.2	0.339648	0.0859513	3.95163	7.76206e-05	0.00154191	4007
AT4TE08995	2694.99	0.339606	0.0646393	5.25386	1.48948e-07	5.59318e-06	5340
AT3TE59385	693.486	0.339048	0.103956	3.26146	0.00110839	0.0154025	1555
AT4TE08455	1158.23	0.338989	0.0886527	3.82379	0.000131418	0.00244965	2433
AT2TE17795	810.069	0.338964	0.102768	3.29833	0.000972633	0.0138016	1795
AT2TE21355	648.724	0.338938	0.106271	3.18937	0.00142584	0.0191948	1031
AT5TE42320	992.449	0.338925	0.0914064	3.70789	0.000208996	0.0036858	1894
AT5TE41545	850.151	0.33882	0.100048	3.38656	0.000707741	0.0105282	2685
AT5TE46320	644.332	0.338512	0.106441	3.18029	0.00147129	0.0196836	1548
AT5TE40575	3115.94	0.338504	0.0674341	5.01977	5.17336e-07	1.72139e-05	4901
AT2TE16510	1327.12	0.338159	0.0875376	3.86302	0.000111995	0.00212516	4944
AT5TE46045	737.417	0.338017	0.102889	3.28527	0.00101886	0.0143668	1616
AT3TE57150	2817.28	0.337752	0.0665861	5.07242	3.92795e-07	1.33623e-05	5908
AT2TE16365	852.167	0.337695	0.0932957	3.61962	0.000295031	0.00496274	3907
AT2TE17725	5568.95	0.33765	0.0629311	5.3654	8.07687e-08	3.21014e-06	14062
AT3TE51075	2376.68	0.337479	0.0687944	4.90562	9.31323e-07	2.93461e-05	4655
AT3TE53045	2591.55	0.337447	0.0718426	4.69704	2.63961e-06	7.62933e-05	8127
AT4TE18370	594.08	0.337222	0.107286	3.14319	0.00167114	0.0219374	1163
AT4TE08990	1491.34	0.337157	0.0811496	4.15477	3.25622e-05	0.000720539	2896
AT5TE40345	658.571	0.336848	0.102892	3.27382	0.00106106	0.0148726	1444
AT1TE51700	2686	0.336796	0.0706265	4.76868	1.85433e-06	5.52326e-05	3303
AT2TE19660	621.583	0.336637	0.105229	3.19909	0.00137863	0.0186419	1714
AT3TE57225	1817.18	0.336554	0.0822778	4.09046	4.30521e-05	0.0009264	4746
AT4TE14840	787.553	0.336506	0.0972658	3.45966	0.000540868	0.00834344	2826
AT5TE42855	8062.27	0.336243	0.0575859	5.83899	5.25179e-09	2.52145e-07	8311
AT4TE18485	1342.24	0.335973	0.0799296	4.20336	2.62978e-05	0.00059798	4462
AT1TE47880	807.973	0.335731	0.100706	3.33378	0.000856744	0.0123971	2044
AT5TE38285	1315.9	0.335347	0.0850602	3.94246	8.06486e-05	0.00159645	2739
AT1TE46065	1538.31	0.335183	0.077814	4.30749	1.65114e-05	0.000396734	2777
AT5TE44700	1785.84	0.33508	0.0740354	4.52594	6.01274e-06	0.00016114	3201
AT3TE57095	968.783	0.334857	0.0934141	3.58466	0.000337521	0.00557062	2612
AT3TE52800	6098.52	0.334832	0.0600061	5.57997	2.40554e-08	1.04878e-06	14250
AT4TE20400	6280.13	0.334684	0.0555273	6.02738	1.66636e-09	8.62503e-08	11211
AT3TE55230	1611.8	0.334579	0.0831242	4.02505	5.6964e-05	0.00118245	4031
AT5TE41095	975.669	0.334291	0.090493	3.69411	0.000220659	0.00386511	2102
AT5TE42925	726.889	0.334048	0.10324	3.23564	0.00121371	0.0166867	1249
AT5TE42965	4078.95	0.333821	0.0639768	5.21784	1.81022e-07	6.67162e-06	6188
AT3TE52370	742.815	0.333602	0.0984713	3.38781	0.000704519	0.0104893	1782
AT5TE42975	6196.46	0.333571	0.0597781	5.58016	2.40298e-08	1.04855e-06	7748
AT2TE16820	745.885	0.333336	0.107104	3.11227	0.00185652	0.0240202	995
AT3TE52365	2950.09	0.333215	0.0650382	5.12338	3.00108e-07	1.04639e-05	7783
AT1TE46395	721.799	0.332844	0.100028	3.3275	0.000876292	0.0126391	1317
AT5TE43260	8845.96	0.332592	0.0598356	5.55843	2.72219e-08	1.18086e-06	12779
AT5TE45105	521.604	0.332505	0.115585	2.8767	0.00401855	0.0458599	1223
AT4TE17530	883.774	0.332219	0.0923125	3.59885	0.000319628	0.00532453	1725
AT4TE24825	785.456	0.33204	0.100129	3.31613	0.000912728	0.013059	2085
AT2TE20435	6116.69	0.331646	0.0634255	5.2289	1.70522e-07	6.32522e-06	11606
AT3TE55410	950.144	0.331562	0.0946617	3.5026	0.000460742	0.00729009	1749
AT3TE54735	5111.92	0.331353	0.0572907	5.78372	7.30644e-09	3.42211e-07	13996
AT5TE40465	1125.24	0.330977	0.0942698	3.51095	0.000446502	0.00710173	1474
AT3TE59605	803.614	0.330641	0.0981099	3.37011	0.000751385	0.0110849	1759
AT4TE19675	2576.23	0.330638	0.0781608	4.23023	2.33453e-05	0.000536935	7053
AT1TE19430	2904.34	0.330354	0.0635124	5.2014	1.97794e-07	7.20755e-06	4800
AT5TE40410	1943.44	0.330285	0.0749108	4.40904	1.03828e-05	0.000262658	4224
AT5TE40355	1272.24	0.330111	0.0874765	3.77371	0.000160836	0.00294285	2696
AT3TE59600	1888.17	0.329677	0.080754	4.08249	4.45566e-05	0.000952432	3913
AT5TE46105	1185.34	0.329441	0.0837568	3.9333	8.37881e-05	0.00165174	2741
AT4TE13560	683.058	0.329258	0.104277	3.15752	0.00159117	0.0210318	1976
AT5TE41680	1255.84	0.329212	0.0825332	3.98884	6.6396e-05	0.00135432	3839
AT3TE59105	1123.84	0.328744	0.0900739	3.64971	0.000262534	0.00448172	1819
AT4TE19050	626.514	0.328659	0.115371	2.84872	0.00438954	0.0491499	1905
AT5TE43520	2969.85	0.328544	0.0645397	5.09057	3.56995e-07	1.22573e-05	7287
AT2TE21025	1407.74	0.328481	0.0821375	3.99916	6.35688e-05	0.00130593	3767
AT4TE18890	653.399	0.328022	0.111303	2.94711	0.00320758	0.0380582	1661
AT4TE19925	1894.28	0.327991	0.0770842	4.25497	2.09074e-05	0.000487621	1548
AT4TE15565	1235.42	0.327856	0.0938469	3.49352	0.000476696	0.0075035	4775
AT5TE43785	551.522	0.327517	0.113564	2.88399	0.00392668	0.0450002	1584
AT3TE59625	756.096	0.327306	0.104015	3.14673	0.00165109	0.0217183	1832
AT5TE42900	9221.31	0.327114	0.0564312	5.79668	6.76391e-09	3.17376e-07	11393
AT4TE09315	3555.13	0.326814	0.0640668	5.10115	3.37595e-07	1.16298e-05	5523
AT5TE42020	524.244	0.326568	0.114762	2.84561	0.0044327	0.049526	1162
AT1TE22850	2959.43	0.326309	0.0635663	5.13336	2.84617e-07	9.97086e-06	5069
AT2TE16255	1837.97	0.326136	0.0799449	4.07951	4.51308e-05	0.000963908	3681
AT1TE45475	889.428	0.325209	0.0960771	3.38488	0.000712102	0.0105839	1790
AT4TE18825	2187.61	0.325014	0.0754375	4.30839	1.64445e-05	0.000395678	5881
AT2TE20440	962.528	0.325006	0.0919994	3.5327	0.000411337	0.00664255	1673
AT5TE43980	5082.16	0.324196	0.0625758	5.18084	2.20886e-07	7.95375e-06	11683
AT3TE53975	1098.93	0.323904	0.0921089	3.51653	0.00043723	0.00698002	2429
AT2TE21505	2241.13	0.323814	0.0707018	4.58	4.64982e-06	0.000127483	3981
AT1TE48775	599.131	0.323661	0.107443	3.0124	0.00259194	0.0319333	2969
AT3TE53100	1071.18	0.323659	0.0900296	3.59503	0.000324359	0.00539464	3106
AT5TE44370	4125.13	0.323569	0.0661172	4.89386	9.88768e-07	3.10238e-05	8036
AT1TE49325	1067.84	0.323384	0.0896578	3.60687	0.000309908	0.0051778	1911
AT2TE17730	960.747	0.323132	0.0921947	3.50489	0.000456797	0.00723875	1822
AT4TE08465	7842.95	0.323092	0.0566949	5.69878	1.20667e-08	5.52166e-07	14401
AT3TE55430	1738.26	0.322995	0.0834005	3.87281	0.000107586	0.00204825	4552
AT5TE42190	12920.7	0.322909	0.0567851	5.68652	1.29655e-08	5.90158e-07	11296
AT5TE41425	961.095	0.322882	0.0930981	3.46819	0.000523978	0.00811437	1750
AT2TE18005	1358.91	0.322187	0.0837581	3.84663	0.000119751	0.00225989	3763
AT3TE57125	1760.27	0.322153	0.0758586	4.24675	2.16893e-05	0.000503598	3483
AT3TE53630	2274.19	0.322061	0.0760191	4.23658	2.26951e-05	0.000524594	6051
AT3TE57355	703.117	0.322029	0.108972	2.95515	0.00312521	0.0372552	2007
AT3TE59205	1231.25	0.321968	0.0855291	3.76443	0.000166929	0.00304464	2658
AT4TE09460	1047.58	0.321644	0.0867012	3.7098	0.00020742	0.00366301	2678
AT2TE20205	5930.07	0.32136	0.0610062	5.26765	1.38178e-07	5.20768e-06	8478
AT4TE14850	801.17	0.321297	0.09805	3.27687	0.00104966	0.0147264	2914
AT3TE54865	1736.98	0.320996	0.0769785	4.16994	3.04674e-05	0.000679348	4050
AT5TE45055	1545.97	0.3206	0.0828811	3.86819	0.000109645	0.00208362	4587
AT2TE19535	1685.06	0.320594	0.0811136	3.95241	7.73684e-05	0.0015375	3699
AT5TE40565	653.522	0.320254	0.106175	3.01629	0.00255885	0.0315934	1742
AT3TE61535	6013.05	0.320164	0.0615807	5.19909	2.00263e-07	7.27702e-06	11433
AT3TE55375	3205.37	0.319961	0.0740649	4.32	1.56026e-05	0.000377705	6234
AT3TE61160	985.946	0.319952	0.0937269	3.41366	0.000640955	0.00966536	2990
AT5TE50380	1825.98	0.319938	0.0732959	4.36501	1.27114e-05	0.00031508	5270
AT4TE21050	2548.47	0.319768	0.0699622	4.57059	4.86359e-06	0.000133062	4709
AT5TE41865	4913.6	0.319745	0.0625617	5.11087	3.20678e-07	1.11062e-05	10104
AT4TE16565	5234.58	0.319712	0.0619133	5.16387	2.41893e-07	8.63202e-06	6035
AT3TE57705	2140.64	0.319693	0.0723947	4.41598	1.00553e-05	0.000255124	3735
AT4TE18785	714.211	0.319688	0.100853	3.16983	0.0015253	0.0203012	2266
AT1TE47235	1095.54	0.319678	0.0905876	3.52893	0.000417239	0.00671897	3794
AT1TE45355	2445.26	0.319623	0.0696855	4.58666	4.50395e-06	0.000123746	3664
AT5TE43540	824.032	0.319574	0.0973915	3.28133	0.00103317	0.014533	3096
AT4TE18360	1182.61	0.319371	0.0880083	3.62888	0.000284656	0.00479758	3069
AT4TE13825	950.129	0.319354	0.091082	3.50622	0.000454519	0.0072115	2778
AT4TE08435	1795.39	0.319207	0.0780647	4.089	4.33233e-05	0.000931693	4828
AT1TE49850	5043.3	0.319115	0.066292	4.81379	1.48098e-06	4.49404e-05	5983
AT3TE54710	4015.93	0.318517	0.0638435	4.98902	6.06857e-07	1.99487e-05	9810
AT2TE16220	1231.14	0.318407	0.0852007	3.73714	0.000186127	0.00333713	7268
AT2TE12660	1631.97	0.318269	0.0771692	4.12429	3.71874e-05	0.000812715	4787
AT5TE47100	2296.69	0.318099	0.0747234	4.25702	2.07173e-05	0.000484072	4828
AT1TE48745	3100.44	0.317765	0.06773	4.69164	2.71022e-06	7.82033e-05	9556
AT4TE15235	1155.54	0.317634	0.0863768	3.6773	0.000235713	0.00408591	3993
AT4TE19055	1013.12	0.317616	0.0936878	3.39015	0.000698536	0.0104122	3146
AT5TE43885	953.099	0.317598	0.0897813	3.53747	0.000403985	0.00654221	2124
AT3TE59985	2493.14	0.317361	0.0718248	4.41854	9.93697e-06	0.000253239	5994
AT5TE44185	2815.6	0.316912	0.0715542	4.42898	9.4679e-06	0.00024248	8296
AT4TE18500	6778.82	0.31691	0.0594076	5.3345	9.58065e-08	3.74449e-06	17193
AT5TE56665	4360.67	0.3167	0.0611331	5.1805	2.21291e-07	7.96277e-06	4938
AT4TE18070	701.192	0.316462	0.108677	2.91194	0.0035919	0.041784	1467
AT1TE47570	1196.09	0.316441	0.0919222	3.44249	0.000576393	0.00881778	2290
AT4TE17885	1225.6	0.316228	0.0860321	3.67569	0.000237204	0.00410321	3083
AT3TE53970	5332.62	0.316145	0.0639231	4.94571	7.58666e-07	2.43962e-05	8301
AT2TE20450	1005.02	0.315882	0.088298	3.57745	0.000346963	0.00569975	1998
AT3TE61645	3903.7	0.315861	0.0628789	5.02332	5.07871e-07	1.69114e-05	7329
AT4TE18435	4090.74	0.315838	0.062323	5.06777	4.02514e-07	1.36749e-05	12671
AT5TE39940	880.317	0.315689	0.0929356	3.39685	0.000681657	0.0101753	2853
AT1TE42225	1171.5	0.314809	0.092389	3.40743	0.000655786	0.00985166	4040
AT5TE43235	1810.06	0.314647	0.0773826	4.06612	4.78025e-05	0.00101261	2938
AT1TE45800	2947.51	0.314642	0.0690605	4.55604	5.21282e-06	0.000141642	4935
AT3TE51630	1103.63	0.314434	0.0904607	3.47592	0.000509111	0.00792447	2399
AT3TE57785	1045.33	0.314418	0.091464	3.43762	0.000586854	0.0089408	1877
AT5TE44205	1644.48	0.314118	0.0807983	3.88768	0.000101206	0.0019382	3649
AT3TE60650	604.073	0.313514	0.107991	2.90314	0.00369444	0.0427556	824
AT1TE47580	2404.29	0.313443	0.0705923	4.44019	8.98812e-06	0.000231479	5193
AT3TE55340	3329.77	0.313417	0.0641014	4.88939	1.01149e-06	3.16792e-05	6184
AT3TE51620	817.963	0.313176	0.0960201	3.26157	0.00110799	0.015401	1288
AT3TE53085	1108.86	0.313118	0.0890055	3.51796	0.000434873	0.00694883	2843
AT3TE53835	835.916	0.313054	0.0954726	3.279	0.00104176	0.0146377	2851
AT5TE39170	5095.41	0.312929	0.0580628	5.38951	7.0652e-08	2.82761e-06	8260
AT3TE53995	1038.77	0.31285	0.0938436	3.33374	0.00085687	0.0123971	3682
AT1TE49740	3260.7	0.312509	0.0662338	4.71827	2.37864e-06	6.94885e-05	7133
AT5TE42665	1295.65	0.312499	0.0812857	3.84445	0.000120822	0.00227594	2837
AT3TE59660	3807.9	0.312427	0.0664848	4.69922	2.61154e-06	7.56513e-05	10365
AT5TE43405	1380.71	0.312155	0.0827572	3.77194	0.000161983	0.00296156	3580
AT3TE59100	4712.13	0.312099	0.0687935	4.53675	5.71276e-06	0.000154173	9864
AT4TE19655	1481.81	0.312007	0.0824476	3.78431	0.000154138	0.00282932	5813
AT1TE49845	6024.64	0.311556	0.0618452	5.03768	4.71214e-07	1.5791e-05	8055
AT4TE16575	1832.65	0.311532	0.0810726	3.84263	0.000121725	0.00229211	4193
AT2TE19475	691.849	0.311208	0.105354	2.95393	0.00313757	0.0373561	2416
AT4TE10245	742.644	0.311162	0.10083	3.08602	0.00202858	0.0258869	1751
AT5TE40260	1144.55	0.31114	0.0866084	3.5925	0.000327527	0.00543335	2384
AT3TE57050	2698.62	0.311008	0.069974	4.44463	8.80446e-06	0.000227517	6851
AT5TE45080	798.756	0.311005	0.0969573	3.20765	0.00133825	0.0181765	1968
AT3TE59480	3286.34	0.310991	0.0636392	4.88679	1.02495e-06	3.20619e-05	10276
AT5TE46175	3669.36	0.310861	0.0635503	4.89157	1.00037e-06	3.13686e-05	7856
AT5TE41345	1648.45	0.310819	0.0826697	3.75977	0.000170067	0.0030899	3936
AT4TE15255	4049.4	0.310749	0.0604511	5.14051	2.74e-07	9.66499e-06	9914
AT3TE52445	2426.92	0.310649	0.0713906	4.35141	1.35267e-05	0.000333226	7481
AT2TE11355	1524.55	0.310557	0.0779419	3.98446	6.76329e-05	0.00137534	3641
AT1TE48835	3029.67	0.31044	0.071724	4.32827	1.50287e-05	0.000366214	10981
AT2TE21440	2203.53	0.310369	0.0692035	4.48487	7.2958e-06	0.000192083	4273
AT5TE40545	892.434	0.310277	0.094173	3.29475	0.000985088	0.0139553	1563
AT5TE40320	700.546	0.310254	0.105174	2.9499	0.00317877	0.0377596	1961
AT3TE61050	2546.41	0.309832	0.0775636	3.99455	6.48177e-05	0.0013272	5158
AT2TE21420	1888.49	0.309777	0.0730134	4.24275	2.20801e-05	0.000511219	3347
AT3TE57275	1394.12	0.309679	0.0846307	3.65918	0.000253023	0.0043394	4438
AT3TE57200	1254.23	0.309591	0.0827537	3.74112	0.000183204	0.00329385	3480
AT2TE11770	1268.4	0.309503	0.0882846	3.50574	0.000455333	0.0072205	2891
AT2TE06885	1880.44	0.309441	0.0759607	4.0737	4.62713e-05	0.000983394	5272
AT1TE52025	1315.59	0.309279	0.0931119	3.32158	0.00089509	0.0128708	2253
AT4TE18075	1603.44	0.309234	0.0752217	4.11096	3.94014e-05	0.000856037	4149
AT4TE09075	2372.42	0.309068	0.0708796	4.36047	1.29783e-05	0.000320479	4889
AT4TE19900	2327.27	0.309058	0.0730577	4.23032	2.33355e-05	0.000536935	5729
AT5TE42365	1121.81	0.308314	0.087729	3.51439	0.000440766	0.00702129	1629
AT1TE52110	2623.4	0.308179	0.0683808	4.50681	6.58109e-06	0.0001746	4057
AT5TE44770	5592.05	0.307814	0.0637353	4.82957	1.36831e-06	4.17911e-05	11221
AT2TE84695	2361.67	0.30751	0.0693211	4.43602	9.16366e-06	0.000235504	2838
AT4TE10345	3802.24	0.307475	0.0638756	4.81365	1.48201e-06	4.49452e-05	9029
AT4TE14000	1291.04	0.307296	0.0884282	3.4751	0.000510671	0.00794159	3011
AT3TE57230	823.482	0.307168	0.103538	2.96673	0.00300988	0.036127	2660
AT1TE47720	3284.74	0.307102	0.0706623	4.34605	1.38614e-05	0.000340496	5432
AT3TE60520	2470.04	0.306774	0.0664192	4.61875	3.86053e-06	0.000107612	4058
AT5TE41290	800.212	0.306764	0.0975063	3.14609	0.00165467	0.0217599	2055
AT1TE47280	1358.71	0.306677	0.084258	3.63973	0.000272919	0.0046254	6737
AT3TE55330	1570.73	0.306625	0.077986	3.9318	8.43125e-05	0.0016603	2287
AT1TE46265	7015.05	0.306536	0.0587584	5.21689	1.81954e-07	6.69641e-06	11481
AT1TE59745	2872.91	0.306492	0.0652108	4.70002	2.60135e-06	7.53982e-05	5193
AT5TE43990	866.763	0.306221	0.0975442	3.13931	0.00169349	0.0222026	2337
AT1TE48020	2606.05	0.306146	0.0779502	3.92746	8.58487e-05	0.00168402	5254
AT1TE52125	7783.72	0.305981	0.0644	4.75126	2.02153e-06	5.98679e-05	11558
AT5TE41285	843.974	0.305749	0.0951954	3.2118	0.00131905	0.017944	2176
AT5TE43255	5444.43	0.305468	0.0619937	4.9274	8.33299e-07	2.65158e-05	9082
AT1TE51855	718.714	0.30529	0.105407	2.89631	0.00377581	0.0435317	1842
AT5TE40190	904.301	0.305135	0.0939863	3.24659	0.00116797	0.0161308	1720
AT1TE51070	2614.81	0.305119	0.0712445	4.28271	1.84633e-05	0.000436335	4517
AT3TE60915	699.805	0.304815	0.101205	3.01186	0.00259652	0.031982	2335
AT4TE40695	2693.48	0.304656	0.0647504	4.70508	2.53762e-06	7.36751e-05	3854
AT5TE40455	4038.76	0.304597	0.0621279	4.90274	9.4511e-07	2.97261e-05	3758
AT5TE41250	8503.54	0.304224	0.0593208	5.12846	2.92123e-07	1.02269e-05	19045
AT2TE15995	1266.26	0.304102	0.0871993	3.48744	0.000487674	0.00765069	4005
AT1TE52105	16999.8	0.303945	0.0569758	5.33464	9.57362e-08	3.74449e-06	26096
AT5TE41270	811.646	0.303388	0.103008	2.94527	0.0032267	0.0382324	1952
AT3TE57565	1444.93	0.303352	0.082928	3.65801	0.000254177	0.00435487	4022
AT5TE41420	1903.03	0.303323	0.0763422	3.97321	7.09116e-05	0.00142895	5354
AT3TE51660	2353.5	0.303106	0.0672206	4.50912	6.50971e-06	0.000173061	4009
AT2TE21445	799.316	0.303103	0.0974407	3.11064	0.00186681	0.0241383	1367
AT5TE44355	2519.33	0.302917	0.0723613	4.18618	2.83693e-05	0.000638068	5315
AT4TE15970	1020.61	0.302796	0.091069	3.32491	0.000884464	0.0127357	3423
AT5TE41110	3177.13	0.30275	0.0641187	4.7217	2.33876e-06	6.85313e-05	7392
AT4TE50655	890.72	0.30267	0.0921815	3.28342	0.00102557	0.0144497	2556
AT5TE46800	2137.08	0.302637	0.0756618	3.99987	6.33765e-05	0.00130301	4209
AT5TE39050	1116.37	0.302378	0.0869109	3.47917	0.000502967	0.00784774	1964
AT2TE23845	2787.29	0.302215	0.0654673	4.61627	3.907e-06	0.000108849	5171
AT1TE46700	2011.42	0.30212	0.0776956	3.88851	0.000100863	0.00193362	2986
AT2TE20905	2347.4	0.301848	0.0676399	4.46257	8.09818e-06	0.000210528	5218
AT1TE51305	1857.35	0.300889	0.0778012	3.8674	0.000110001	0.00208961	3694
AT2TE19970	1543.22	0.300771	0.0808157	3.72169	0.000197896	0.00351885	3602
AT1TE46305	1248.85	0.300152	0.0835943	3.59058	0.000329944	0.00546994	3178
AT1TE40355	2295.31	0.300025	0.0687086	4.36663	1.26176e-05	0.000313067	3291
AT1TE54480	30227.2	0.299951	0.0547086	5.4827	4.18883e-08	1.75666e-06	19088
AT1TE49300	3709.31	0.299647	0.0708113	4.23163	2.32006e-05	0.000534414	8538
AT1TE48830	1837.21	0.29957	0.0746705	4.01189	6.02337e-05	0.00124368	5755
AT5TE42360	1409.04	0.298729	0.082192	3.63452	0.000278497	0.00471068	2259
AT4TE18630	746.904	0.298565	0.0995675	2.99862	0.00271205	0.0330665	2255
AT1TE46805	2694.17	0.298518	0.0715063	4.1747	2.98373e-05	0.000666737	5056
AT3TE59620	2249.51	0.298514	0.0694926	4.29562	1.74204e-05	0.000415678	5053
AT5TE39105	1781.3	0.298233	0.0733749	4.06451	4.81341e-05	0.0010188	3390
AT4TE36845	3465.41	0.298164	0.0626829	4.7567	1.96782e-06	5.84446e-05	5410
AT5TE43835	1031.67	0.297542	0.0900935	3.30259	0.000957948	0.0136156	2212
AT3TE58010	1971	0.297123	0.0750441	3.95931	7.51681e-05	0.00150243	4081
AT1TE35855	974.032	0.297121	0.0903612	3.28815	0.0010085	0.0142246	2441
AT5TE46060	1205.68	0.297114	0.0882821	3.3655	0.000764045	0.0112364	2697
AT4TE10335	2890.41	0.296971	0.0649189	4.57449	4.77379e-06	0.000130812	5828
AT3TE68730	4217.77	0.296797	0.0586087	5.06403	4.10482e-07	1.3909e-05	5266
AT4TE16710	2628.44	0.296287	0.069139	4.28538	1.82429e-05	0.000432198	8472
AT4TE20975	2279.12	0.296283	0.0689712	4.29575	1.74104e-05	0.000415632	4256
AT3TE58020	2847.27	0.296055	0.0690932	4.28486	1.82852e-05	0.000432917	6077
AT2TE11900	3120.15	0.295837	0.0652825	4.53165	5.85254e-06	0.000157207	11218
AT3TE57255	1061.77	0.29536	0.0876255	3.37071	0.000749739	0.0110665	3217
AT3TE62940	5727.4	0.294835	0.0558152	5.28234	1.27541e-07	4.83853e-06	8711
AT3TE61295	1890.5	0.294822	0.0765669	3.85051	0.000117873	0.00222769	4591
AT5TE41140	1298.82	0.294672	0.0902839	3.26384	0.00109912	0.0153149	2961
AT4TE20965	840.848	0.294639	0.102302	2.88009	0.00397565	0.0454304	1646
AT5TE46310	1206.16	0.294571	0.0863876	3.40988	0.000649922	0.00977492	3390
AT2TE10160	899.586	0.294571	0.0931484	3.16238	0.00156485	0.020721	1424
AT1TE51210	1144.39	0.294435	0.0914062	3.22117	0.00127669	0.017432	2369
AT2TE10970	723.63	0.29443	0.102807	2.86391	0.00418441	0.0472728	1684
AT3TE52335	845.178	0.294246	0.0949208	3.0999	0.00193583	0.0249248	1917
AT3TE53765	1225.52	0.293824	0.0835688	3.51595	0.000438177	0.00698652	3671
AT3TE55005	900.166	0.293527	0.0984926	2.98019	0.00288067	0.0348185	2607
AT3TE53185	1219.88	0.293426	0.0822818	3.56611	0.000362322	0.0059363	4273
AT1TE48660	2918.93	0.293425	0.0688427	4.26225	2.02375e-05	0.000473452	10439
AT5TE46355	948.545	0.293364	0.0931698	3.1487	0.00163997	0.021605	2610
AT1TE44770	1679.82	0.293349	0.0799882	3.6674	0.000245034	0.00421637	3510
AT3TE58875	1126.86	0.293057	0.087505	3.34904	0.000810927	0.0118283	4290
AT3TE57490	1382.28	0.292938	0.0861218	3.40143	0.000670335	0.010041	3744
AT2TE21055	2726.64	0.292808	0.0687491	4.25909	2.05265e-05	0.00047983	6803
AT4TE14130	1220.73	0.292714	0.0871192	3.35992	0.000779647	0.0114463	3541
AT4TE19845	911.757	0.29266	0.0966702	3.02741	0.0024666	0.0306225	2385
AT1TE47725	864.914	0.292197	0.101365	2.88263	0.00394373	0.0451556	1422
AT2TE12020	1183.61	0.291894	0.0941756	3.09947	0.0019387	0.0249493	1648
AT3TE59195	1120.72	0.291842	0.089278	3.26891	0.00107961	0.0150918	3012
AT3TE50940	2277.84	0.291835	0.0724871	4.02602	5.67292e-05	0.00117805	6633
AT1TE51735	5847.16	0.291747	0.060647	4.81058	1.50495e-06	4.55075e-05	11077
AT2TE18980	3540.22	0.291047	0.0650163	4.47651	7.58716e-06	0.000199045	7605
AT5TE41355	3618.37	0.290851	0.0655386	4.43786	9.08584e-06	0.00023362	9285
AT2TE18445	869.218	0.290802	0.0927742	3.13452	0.00172138	0.0225339	2313
AT1TE49675	1859.04	0.290745	0.0796897	3.64847	0.000263811	0.00449312	2756
AT5TE42910	994.186	0.290683	0.0913596	3.18174	0.00146392	0.0196156	2062
AT3TE54780	4050.51	0.290627	0.0627862	4.62884	3.67727e-06	0.000102892	9198
AT1TE47550	5954.9	0.290151	0.0591494	4.90539	9.32401e-07	2.93621e-05	10729
AT5TE43360	1968.45	0.289919	0.0743949	3.89703	9.73801e-05	0.00187536	5509
AT5TE15640	1086.45	0.289893	0.0863289	3.35801	0.000785051	0.0115061	1444
AT5TE42660	2870.68	0.289802	0.0698734	4.14753	3.36084e-05	0.000741936	6042
AT3TE63020	1535.34	0.289725	0.0786649	3.68303	0.000230479	0.00401033	2422
AT3TE64600	2464.79	0.289658	0.066281	4.37015	1.24162e-05	0.000308811	4752
AT4TE17925	2494.3	0.289605	0.073791	3.92466	8.68528e-05	0.00169984	8656
AT2TE18875	1539.2	0.289538	0.0767749	3.77126	0.000162425	0.00296773	5269
AT2TE18920	2149.77	0.28932	0.0705341	4.10185	4.09858e-05	0.000885621	9988
AT4TE09385	6648.21	0.289249	0.0562017	5.14663	2.65212e-07	9.39285e-06	11570
AT2TE19985	740.871	0.289189	0.0985526	2.93436	0.00334239	0.039397	1753
AT2TE22505	7597.46	0.288544	0.0572126	5.04336	4.57416e-07	1.53784e-05	7972
AT1TE51050	4454.36	0.288482	0.0669109	4.31143	1.62199e-05	0.000390637	7912
AT5TE41455	1770.41	0.288392	0.0767655	3.7568	0.000172103	0.00311998	4395
AT4TE17480	1815.12	0.288185	0.0758241	3.8007	0.000144286	0.00266835	3543
AT3TE52415	973.69	0.288075	0.089727	3.21058	0.00132469	0.0180018	3064
AT3TE57060	1883.53	0.287981	0.0733982	3.92354	8.72572e-05	0.00170711	4777
AT2TE21765	5247.04	0.287445	0.0578398	4.96967	6.70672e-07	2.1852e-05	9722
AT2TE22220	999.68	0.287317	0.0917998	3.12982	0.00174914	0.0228359	2472
AT5TE46220	1615.02	0.28719	0.0753379	3.81202	0.000137837	0.002561	5332
AT2TE17425	818.435	0.286878	0.100099	2.86594	0.00415777	0.0470026	1785
AT4TE16815	1466.45	0.28673	0.0898584	3.1909	0.00141828	0.019118	6269
AT5TE42435	1020.76	0.286672	0.0905036	3.16752	0.00153746	0.0204211	1794
AT3TE54950	1049.79	0.286657	0.0903043	3.17435	0.00150172	0.0200493	2469
AT1TE47340	1905.44	0.286628	0.0742369	3.86099	0.000112928	0.00214207	5188
AT4TE18445	1428.78	0.286477	0.0780117	3.67223	0.000240441	0.0041461	3699
AT3TE50605	2210.97	0.286249	0.0695666	4.11475	3.87598e-05	0.000844582	3894
AT1TE51155	5047.26	0.286046	0.0626803	4.56356	5.02925e-06	0.000137303	10088
AT4TE19755	4364.89	0.285922	0.0636503	4.49208	7.05316e-06	0.000186264	14178
AT5TE45010	2216.85	0.285729	0.0725549	3.93811	8.21271e-05	0.00162333	7479
AT5TE46100	1064.67	0.285649	0.09437	3.0269	0.00247074	0.0306592	2298
AT5TE42865	2237.33	0.284854	0.0711197	4.00527	6.19456e-05	0.00127664	5665
AT2TE20075	3635.31	0.284455	0.0641281	4.43572	9.17631e-06	0.000235712	9861
AT1TE42210	1808.01	0.284218	0.0763444	3.72284	0.000196992	0.0035064	4185
AT2TE10975	2145.15	0.28411	0.0711631	3.99238	6.54139e-05	0.00133534	8659
AT2TE22315	806.039	0.283861	0.0964507	2.94307	0.00324971	0.0384522	2472
AT4TE08445	4643.15	0.283673	0.062764	4.51969	6.19315e-06	0.00016524	10882
AT4TE12355	3207.56	0.28366	0.0618762	4.58431	4.55485e-06	0.000125012	5480
AT2TE20330	3518.78	0.283512	0.06668	4.25184	2.12026e-05	0.000493403	10470
AT3TE52775	3276.01	0.283445	0.0693245	4.08868	4.33842e-05	0.000932382	8962
AT4TE20650	1259.47	0.283429	0.0920606	3.07872	0.00207889	0.0264507	2975
AT2TE24960	1261.61	0.283345	0.0856117	3.30965	0.000934125	0.0133283	2778
AT1TE45135	4855.71	0.283223	0.0599307	4.72584	2.2917e-06	6.72909e-05	8832
AT2TE20260	1753.12	0.28318	0.0832999	3.39953	0.000675025	0.0100908	3337
AT3TE53655	1447.61	0.283139	0.0832702	3.40024	0.000673267	0.0100733	4503
AT3TE57550	1049.2	0.283007	0.087488	3.2348	0.00121726	0.0167266	2895
AT3TE54690	1213.82	0.282481	0.0878381	3.21593	0.00130023	0.0177113	3246
AT2TE16835	846.947	0.282324	0.0986462	2.86198	0.00421004	0.0474897	2544
AT4TE14410	1272.71	0.282087	0.0912508	3.09134	0.00199258	0.0255152	3809
AT5TE43060	924.401	0.282012	0.0912774	3.08962	0.00200413	0.0256318	1665
AT4TE18270	1665.02	0.281998	0.080937	3.48417	0.000493667	0.00771911	5879
AT3TE57445	3535.49	0.281839	0.066999	4.20662	2.5922e-05	0.000590995	8227
AT5TE49915	3216.67	0.281655	0.0637656	4.41703	1.00067e-05	0.000254264	5431
AT5TE40275	1610.39	0.281607	0.0766547	3.67371	0.000239054	0.00412445	3925
AT2TE21485	1043.69	0.281496	0.0927638	3.03455	0.00240895	0.030015	2200
AT4TE08980	3727.48	0.281479	0.0622479	4.5219	6.12873e-06	0.000163887	8696
AT4TE21085	1807.57	0.281241	0.0747066	3.76461	0.000166809	0.00304436	2861
AT1TE18410	4940.76	0.280958	0.0602094	4.66635	3.06591e-06	8.75384e-05	4931
AT4TE21295	4400.5	0.280936	0.0626641	4.48321	7.35281e-06	0.000193387	8051
AT1TE50775	1299.87	0.28055	0.0821067	3.41689	0.000633397	0.00957092	5336
AT3TE51590	3490.46	0.280264	0.0634032	4.42034	9.85463e-06	0.000251264	6774
AT1TE51000	1908.66	0.280243	0.0720708	3.88844	0.000100892	0.00193362	3729
AT1TE46390	1004.84	0.280144	0.0891857	3.14113	0.00168298	0.0220816	1947
AT5TE56645	4653.1	0.279618	0.0578704	4.83181	1.353e-06	4.13724e-05	4926
AT3TE62455	3179.97	0.279532	0.0654039	4.27393	1.92056e-05	0.000452223	5098
AT3TE63540	12402.5	0.27953	0.056905	4.91222	9.00491e-07	2.84265e-05	11217
AT5TE41150	1884.86	0.279451	0.0726116	3.84857	0.000118807	0.00224371	3972
AT1TE46140	951.663	0.279357	0.092237	3.02868	0.00245623	0.0305158	1572
AT3TE54740	792.751	0.279351	0.0971658	2.875	0.00404034	0.0460577	1998
AT5TE44710	1356.46	0.279123	0.0839796	3.3237	0.000888329	0.0127878	7725
AT3TE57165	1552.77	0.278773	0.0763811	3.64976	0.000262482	0.00448172	4990
AT2TE21760	8495.14	0.278753	0.0547201	5.09416	3.503e-07	1.20354e-05	16011
AT2TE11210	2595.02	0.278565	0.0717585	3.88197	0.000103612	0.00198061	6497
AT3TE63040	1004.19	0.278508	0.0959104	2.90384	0.00368622	0.0426796	1573
AT1TE51040	17614.4	0.278474	0.0576148	4.83338	1.34236e-06	4.10958e-05	31018
AT3TE53170	3726.36	0.278459	0.0667457	4.17194	3.0202e-05	0.000674012	8092
AT5TE43490	996.146	0.278371	0.0907032	3.06903	0.00214752	0.02717	2611
AT1TE50860	2392.62	0.2776	0.0722455	3.84245	0.000121811	0.0022929	5143
AT2TE20480	1962.53	0.277431	0.0772127	3.59307	0.000326802	0.00542714	4443
AT1TE47035	7852.38	0.276906	0.0600782	4.6091	4.0442e-06	0.000112187	15801
AT1TE47540	10565.6	0.276585	0.0571031	4.84362	1.27497e-06	3.92418e-05	21256
AT3TE55035	1751.93	0.276523	0.0797239	3.46851	0.000523355	0.00810715	3646
AT1TE51080	3699.76	0.276345	0.0661101	4.18008	2.9141e-05	0.000653437	7334
AT2TE18710	3820.45	0.275854	0.0630167	4.37748	1.20062e-05	0.000299622	10269
AT1TE47765	1780.82	0.275732	0.0774084	3.56204	0.000367986	0.00601765	3342
AT1TE46780	1242.49	0.275477	0.0836527	3.29311	0.000990872	0.0140181	1990
AT5TE08630	1370.25	0.27544	0.0805543	3.41931	0.0006278	0.00948912	3370
AT3TE61290	7053.19	0.275236	0.0598317	4.60017	4.2214e-06	0.00011679	17291
AT4TE20800	969.379	0.275078	0.0930511	2.95621	0.00311446	0.0371837	3957
AT4TE17535	994.388	0.274982	0.0936421	2.93653	0.00331912	0.0391659	2577
AT1TE51990	1115.46	0.2747	0.0861548	3.18845	0.00143039	0.019241	1942
AT1TE47780	1130.16	0.274007	0.0885609	3.094	0.00197479	0.0253255	2483
AT5TE46855	1059.51	0.273966	0.0946988	2.89303	0.00381549	0.0439303	3105
AT1TE43605	1450.09	0.273885	0.0802851	3.41141	0.000646278	0.0097286	2732
AT5TE41460	809.763	0.273884	0.0962551	2.8454	0.00443564	0.049548	2228
AT2TE22520	5061.29	0.273796	0.0613802	4.46065	8.17122e-06	0.000212214	5260
AT3TE59015	2128.7	0.273551	0.0788053	3.47122	0.000518098	0.00804258	5207
AT3TE52195	946.288	0.273394	0.0951892	2.87211	0.00407737	0.0463569	2803
AT3TE51930	4056.51	0.273369	0.0626286	4.36492	1.2717e-05	0.00031508	7631
AT2TE21360	4906.01	0.27267	0.0625611	4.35846	1.30982e-05	0.000323285	8822
AT3TE55145	820.149	0.272581	0.0946552	2.87973	0.0039802	0.0454724	2590
AT2TE11435	1141.04	0.272469	0.0844849	3.22507	0.00125944	0.0172283	4068
AT5TE46015	1196.35	0.272239	0.0868562	3.13437	0.00172224	0.0225395	3693
AT1TE45395	1625.21	0.272105	0.0772279	3.5234	0.000426043	0.00682884	4499
AT4TE36905	1138.57	0.272085	0.0863338	3.15154	0.00162409	0.0214122	2083
AT5TE41835	2782.53	0.271497	0.0692562	3.92018	8.84822e-05	0.00172651	7186
AT3TE59490	1565.99	0.27133	0.0773758	3.50665	0.000453788	0.00720432	4800
AT5TE43190	7669.17	0.270647	0.0605616	4.46895	7.86063e-06	0.000205218	13048
AT1TE47500	1370.66	0.270598	0.0800033	3.38234	0.00071872	0.0106639	6740
AT4TE10350	1917.29	0.270386	0.0735642	3.6755	0.00023738	0.00410321	3973
AT3TE59290	1991.98	0.270324	0.0790234	3.4208	0.000624364	0.00945301	5164
AT2TE19110	1314.9	0.270056	0.087178	3.09776	0.00194992	0.0250625	4807
AT3TE61685	1127.89	0.269758	0.0909942	2.96456	0.00303116	0.0363401	3733
AT3TE54575	1932.71	0.269213	0.0824324	3.26587	0.00109129	0.0152221	5735
AT3TE60525	3830.64	0.269126	0.0614312	4.38093	1.18173e-05	0.000295764	6352
AT1TE40340	904.721	0.268898	0.0923589	2.91144	0.00359764	0.0418413	1319
AT4TE19810	1302.72	0.268544	0.0825543	3.25294	0.00114219	0.0158127	4023
AT1TE51105	1630.25	0.268534	0.0759926	3.53369	0.000409805	0.00661987	4668
AT5TE38635	2488.39	0.268019	0.070027	3.82736	0.000129524	0.00241871	3974
AT1TE49755	2579.82	0.267764	0.0714671	3.74668	0.000179191	0.00322732	5706
AT1TE45160	1575.47	0.267711	0.0809574	3.30682	0.000943628	0.0134268	2474
AT2TE21705	3085.41	0.267616	0.0656993	4.07335	4.63413e-05	0.000984477	6409
AT5TE23185	3062.88	0.267521	0.0639622	4.18248	2.88344e-05	0.000647404	5005
AT1TE45175	5218.24	0.267335	0.0598216	4.46886	7.86363e-06	0.000205218	8510
AT3TE59535	4183.75	0.267308	0.0605059	4.41789	9.96691e-06	0.000253751	15346
AT5TE42940	1123.97	0.267243	0.0931049	2.87035	0.00410024	0.0465475	2025
AT1TE46765	4106.81	0.267176	0.0654283	4.08349	4.43644e-05	0.000949107	6906
AT3TE60400	2993.59	0.266625	0.0651719	4.0911	4.29324e-05	0.000924208	4452
AT1TE48730	1434.52	0.266522	0.0842225	3.1645	0.0015535	0.0206148	7419
AT5TE36230	3683.87	0.266427	0.062367	4.27192	1.93799e-05	0.000455652	5231
AT3TE57860	1724.16	0.266266	0.0770011	3.45795	0.000544297	0.0083895	4999
AT1TE51820	4816.03	0.266122	0.0632878	4.20495	2.61143e-05	0.000594854	11940
AT3TE37690	2940.43	0.265935	0.0650557	4.08781	4.35467e-05	0.000935485	5977
AT1TE47730	1121.51	0.265723	0.0907184	2.92909	0.00339954	0.0399418	1855
AT3TE56710	1899.25	0.265442	0.0783735	3.38689	0.000706908	0.0105218	4651
AT3TE58050	2231.54	0.265184	0.0731167	3.62686	0.000286894	0.00483373	5975
AT3TE52155	1562.76	0.265021	0.0812668	3.26113	0.0011097	0.0154166	4720
AT4TE21695	3401.96	0.26482	0.0643941	4.11248	3.91423e-05	0.000852198	5857
AT1TE46575	3356.65	0.264416	0.0661415	3.99773	6.39541e-05	0.0013128	5473
AT1TE45790	3837.38	0.26435	0.0668362	3.95519	7.64733e-05	0.00152205	6269
AT2TE26380	2979.03	0.264292	0.0646825	4.08598	4.38906e-05	0.000941699	5748
AT2TE13385	3046.46	0.264169	0.066179	3.99174	6.55911e-05	0.00133843	5564
AT5TE43400	1554.88	0.264109	0.078903	3.34726	0.000816157	0.0118945	3557
AT5TE43315	2530.39	0.263979	0.0719201	3.67045	0.000242127	0.00417052	5263
AT1TE46635	5717.6	0.263523	0.0590593	4.462	8.11986e-06	0.000210986	10023
AT2TE21450	1618.34	0.263304	0.0789016	3.33712	0.000846526	0.0122714	3005
AT3TE43460	1294.23	-0.266171	0.0884881	-3.00799	0.00262983	0.0323001	2056
AT4TE32060	2182.24	-0.277655	0.0735884	-3.77308	0.000161247	0.00294932	5144
AT2TE33540	874.84	-0.278284	0.0941644	-2.9553	0.00312365	0.0372552	2223
AT3TE65875	799.374	-0.29659	0.0968702	-3.06173	0.00220065	0.0277607	12935
AT5TE49755	3763.07	-0.301313	0.0636714	-4.73231	2.21979e-06	6.52164e-05	7966
AT1TE56135	1207.56	-0.303464	0.083447	-3.6366	0.000276258	0.00467469	3796
AT3TE63950	1607.12	-0.308472	0.0800657	-3.85273	0.000116808	0.00220998	3674
AT2TE04085	1831.1	-0.310522	0.0745186	-4.16705	3.08574e-05	0.000687154	4607
AT5TE34040	1420.67	-0.31256	0.0802376	-3.89543	9.80229e-05	0.00188633	4305
AT1TE53815	876.779	-0.313836	0.0945317	-3.3199	0.000900489	0.0129322	5445
AT5TE94555	695.46	-0.316497	0.102741	-3.08053	0.00206633	0.0263167	1590
AT1TE38090	1339.39	-0.323853	0.0861592	-3.75878	0.000170743	0.00309891	2816
AT1TE75780	534.415	-0.329191	0.113733	-2.89442	0.00379862	0.0437654	2219
AT3TE65015	851.503	-0.330238	0.0994211	-3.3216	0.000895014	0.0128708	2940
AT2TE29220	1218.89	-0.33217	0.0886405	-3.74739	0.000178686	0.0032227	3721
AT1TE01615	612.075	-0.332387	0.109196	-3.04396	0.00233488	0.0292117	2236
AT2TE41180	699.897	-0.335989	0.101441	-3.31216	0.000925789	0.0132276	1087
AT4TE25205	509.629	-0.33782	0.11477	-2.94345	0.00324579	0.0384145	625
AT2TE29730	1053.51	-0.341587	0.099306	-3.43974	0.000582264	0.00888132	2708
AT1TE35720	784.355	-0.345438	0.106444	-3.24525	0.00117349	0.016194	2683
AT3TE89830	2888.66	-0.345898	0.0741961	-4.66195	3.13233e-06	8.90905e-05	4794
AT5TE59075	544.176	-0.349324	0.114164	-3.05985	0.00221445	0.0278975	3167
AT4TE06300	763.722	-0.349557	0.0983277	-3.55502	0.000377949	0.00615527	1003
AT1TE31590	475.461	-0.350068	0.120596	-2.90281	0.00369827	0.0427808	2855
AT5TE64195	644.415	-0.351353	0.108818	-3.22882	0.001243	0.0170342	2578
AT1TE21710	502.379	-0.351511	0.119034	-2.95304	0.00314662	0.037438	1617
AT5TE74510	549.395	-0.352534	0.11849	-2.97522	0.00292778	0.0352972	2351
AT5TE47895	1285.43	-0.355016	0.0811	-4.37751	1.20045e-05	0.000299622	11095
AT3TE66230	573.64	-0.359669	0.122267	-2.94167	0.00326446	0.0386002	1632
AT4TE09825	796.82	-0.365381	0.100616	-3.63145	0.000281836	0.00475937	3511
AT2TE29725	919.568	-0.366269	0.099198	-3.6923	0.000222236	0.00389143	2511
AT1TE42875	645.391	-0.367346	0.104835	-3.50405	0.000458245	0.00725948	901
AT3TE90045	550.778	-0.367824	0.115551	-3.18323	0.00145644	0.0195255	2217
AT5TE62865	683.033	-0.370051	0.109229	-3.38784	0.000704464	0.0104893	1757
AT1TE60665	551.477	-0.370841	0.114587	-3.23632	0.0012108	0.0166554	1675
AT5TE39480	436.261	-0.371937	0.130306	-2.85434	0.00431269	0.0484671	4444
AT5TE06875	465.553	-0.37199	0.122474	-3.03731	0.00238703	0.0297706	2377
AT3TE47400	443.607	-0.375005	0.124927	-3.00178	0.00268404	0.0328411	1175
AT4TE01640	362.48	-0.378413	0.132036	-2.86599	0.00415702	0.0470026	967
AT1TE26120	463.734	-0.378511	0.120266	-3.14728	0.00164795	0.0216825	2209
AT2TE24415	544.371	-0.37967	0.111833	-3.39497	0.000686353	0.0102424	1896
AT2TE10200	438.614	-0.381231	0.1224	-3.11464	0.00184172	0.0238557	1073
AT1TE41905	382.485	-0.381339	0.132682	-2.87409	0.00405193	0.0461288	3880
AT1TE74085	500.377	-0.382121	0.116797	-3.27167	0.00106914	0.0149697	2546
AT1TE36890	488.936	-0.384731	0.121284	-3.17214	0.00151319	0.0201712	3858
AT2TE61325	434.734	-0.385144	0.123209	-3.12595	0.00177233	0.0230899	2440
AT5TE15610	570.111	-0.386892	0.110058	-3.51535	0.000439169	0.00699802	3542
AT3TE69195	369.59	-0.387066	0.130818	-2.95882	0.00308824	0.0369303	2096
AT5TE01260	531.856	-0.389967	0.122355	-3.18717	0.00143671	0.0193111	632
AT5TE87010	558.088	-0.391678	0.110387	-3.54823	0.000387836	0.00629844	2089
AT5TE52405	533.495	-0.392778	0.115298	-3.40663	0.000657713	0.00987486	882
AT5TE62740	747.474	-0.392813	0.0990278	-3.9667	7.28752e-05	0.00146169	7571
AT4TE06880	364.295	-0.393357	0.131065	-3.00124	0.0026888	0.0328682	2858
AT5TE50245	319.306	-0.394614	0.13805	-2.85849	0.00425658	0.0479415	2070
AT3TE64215	368.747	-0.394828	0.135825	-2.90688	0.0036505	0.0423329	1901
AT2TE06750	548.633	-0.395448	0.112463	-3.51624	0.000437701	0.00698107	2920
AT3TE75575	608.345	-0.395457	0.120204	-3.28988	0.0010023	0.0141643	2874
AT3TE84550	573.557	-0.395702	0.113562	-3.48444	0.000493162	0.00771911	2132
AT1TE61755	516.468	-0.39735	0.115616	-3.4368	0.000588626	0.00896514	1606
AT5TE17300	464.318	-0.398707	0.119752	-3.32943	0.00087025	0.012566	2373
AT5TE32645	635.554	-0.403552	0.107426	-3.75657	0.000172255	0.00312086	2249
AT1TE57635	320.28	-0.404561	0.140121	-2.88723	0.00388647	0.0446185	1501
AT2TE28760	370.507	-0.404882	0.136969	-2.95601	0.00311646	0.037199	1496
AT3TE48990	605.861	-0.405017	0.111729	-3.62501	0.00028895	0.00486361	3277
AT3TE24145	541.271	-0.405885	0.124409	-3.2625	0.00110436	0.0153588	2183
AT4TE35580	471.401	-0.406418	0.120012	-3.38647	0.000707986	0.0105288	2572
AT3TE63155	414.828	-0.407439	0.133469	-3.05268	0.00226805	0.0284928	1199
AT4TE09255	369.029	-0.40755	0.131199	-3.10636	0.00189408	0.0244526	3666
AT2TE52670	448.997	-0.41013	0.124277	-3.30014	0.000966381	0.0137317	2534
AT1TE66090	584.463	-0.411949	0.109446	-3.76396	0.000167245	0.00304826	2046
AT2TE04145	583.093	-0.412423	0.115985	-3.55583	0.000376781	0.00613818	1443
AT5TE74305	571.665	-0.412988	0.111451	-3.70557	0.000210918	0.00371463	2476
AT1TE76530	369.047	-0.416231	0.132751	-3.13542	0.0017161	0.0224762	2034
AT5TE36165	494.634	-0.416513	0.116543	-3.57391	0.000351687	0.00576936	1551
AT2TE13800	377.439	-0.417576	0.134429	-3.1063	0.00189443	0.0244526	3371
AT4TE23690	437.396	-0.417956	0.123844	-3.37485	0.000738573	0.01092	1000
AT5TE09455	512.803	-0.418166	0.11778	-3.55041	0.000384631	0.00625424	2431
AT2TE02335	306.377	-0.418186	0.146442	-2.85565	0.00429491	0.0483101	2485
AT5TE36855	380.415	-0.422158	0.136194	-3.09969	0.00193726	0.0249369	1889
AT5TE53515	382.432	-0.424206	0.14061	-3.01689	0.00255383	0.0315464	2216
AT1TE32765	454.639	-0.424739	0.120412	-3.52738	0.000419695	0.00674381	1589
AT3TE67160	363.527	-0.424879	0.132853	-3.19813	0.00138324	0.0186845	3225
AT5TE35230	285.428	-0.424894	0.145346	-2.92333	0.00346315	0.0405511	1095
AT3TE54245	327.732	-0.424932	0.139127	-3.05428	0.00225604	0.0283488	2779
AT4TE41060	284.176	-0.425102	0.14493	-2.93316	0.00335527	0.0395114	1206
AT5TE96875	279.758	-0.425191	0.147614	-2.88043	0.00397134	0.0454013	1886
AT2TE32315	442.026	-0.425477	0.12315	-3.45494	0.00055041	0.00847294	2701
AT3TE70585	341.927	-0.425619	0.135457	-3.14211	0.00167736	0.0220135	228
AT5TE07950	473.939	-0.425799	0.130333	-3.26701	0.0010869	0.0151814	2441
AT4TE50260	326.756	-0.425858	0.137573	-3.0955	0.00196483	0.0252103	2160
AT1TE10935	305.064	-0.427143	0.141395	-3.02091	0.00252015	0.0311719	690
AT5TE69870	285.555	-0.428125	0.149498	-2.86375	0.00418659	0.0472767	2343
AT1TE21370	336.634	-0.428883	0.135383	-3.16794	0.00153526	0.0203993	1445
AT5TE42000	284.435	-0.429707	0.147489	-2.91348	0.00357424	0.0416348	1298
AT2TE29340	736.075	-0.429983	0.100859	-4.26319	2.01532e-05	0.000472129	1963
AT1TE73190	545.839	-0.43015	0.11161	-3.85404	0.000116185	0.00219902	1303
AT2TE41170	484.785	-0.431689	0.117841	-3.66333	0.000248959	0.00427823	914
AT1TE12430	879.146	-0.432049	0.097812	-4.41713	1.00018e-05	0.000254264	1916
AT5TE50515	411.066	-0.43277	0.125619	-3.44511	0.000570832	0.00874824	2070
AT3TE16150	272.126	-0.433993	0.149033	-2.91207	0.00359042	0.041784	1244
AT5TE68990	414.459	-0.434409	0.130704	-3.32361	0.000888619	0.0127884	1324
AT3TE47925	571.724	-0.434834	0.110346	-3.94063	8.12694e-05	0.0016076	1859
AT1TE21790	476.928	-0.436471	0.125276	-3.48408	0.000493823	0.00771911	1991
AT2TE79235	268.156	-0.436627	0.149499	-2.92059	0.00349364	0.0408523	1048
AT3TE70130	583.299	-0.43872	0.110851	-3.95773	7.56638e-05	0.00151059	2437
AT1TE72980	577.146	-0.438983	0.112699	-3.89519	9.81208e-05	0.00188751	1273
AT5TE71030	414.796	-0.440188	0.126111	-3.49049	0.000482137	0.00757761	2780
AT2TE24390	401.417	-0.440603	0.127594	-3.45317	0.000554031	0.00852106	695
AT1TE80035	930.919	-0.441535	0.0968559	-4.55868	5.14762e-06	0.000140194	2245
AT1TE37890	391.409	-0.444174	0.134265	-3.30818	0.000939041	0.0133763	2668
AT2TE58530	646.093	-0.445461	0.107238	-4.15396	3.26765e-05	0.000722686	3800
AT4TE23520	677.341	-0.445463	0.104695	-4.25488	2.09164e-05	0.000487621	2431
AT1TE44255	655.92	-0.445612	0.105441	-4.22619	2.37684e-05	0.000544777	3566
AT3TE50070	316.881	-0.446145	0.147089	-3.03317	0.00241999	0.0301235	1269
AT3TE74700	285.213	-0.446258	0.147556	-3.02433	0.00249185	0.0308767	2443
AT2TE78945	537.82	-0.446352	0.119481	-3.73575	0.000187159	0.00335213	1860
AT4TE23560	429.99	-0.446384	0.127159	-3.51045	0.000447343	0.00711292	1607
AT1TE59755	3857.11	-0.446576	0.0625785	-7.13624	9.59152e-13	7.67737e-11	5273
AT3TE45970	357.732	-0.447492	0.134247	-3.33334	0.0008581	0.0124079	805
AT1TE69270	466.908	-0.44804	0.121807	-3.67827	0.000234824	0.00407323	2249
AT4TE88425	263.653	-0.448168	0.1505	-2.97786	0.00290265	0.0350514	1982
AT3TE65460	254.164	-0.448947	0.151938	-2.95481	0.00312864	0.0372583	1651
AT1TE55670	311.36	-0.449707	0.139711	-3.21883	0.00128715	0.0175563	3353
AT1TE44265	374.552	-0.450102	0.132044	-3.40872	0.000652679	0.00980783	2611
AT1TE45635	560.611	-0.450359	0.120504	-3.73729	0.000186013	0.00333713	1824
AT1TE09970	433.123	-0.450733	0.129213	-3.48829	0.000486122	0.00763097	1809
AT5TE58250	287.713	-0.450818	0.145759	-3.09291	0.00198204	0.0254059	1332
AT5TE74190	546.386	-0.452099	0.112341	-4.02434	5.7136e-05	0.00118555	2476
AT1TE26665	443.706	-0.453331	0.129901	-3.48981	0.000483372	0.0075924	994
AT1TE54760	310.743	-0.453826	0.140323	-3.23414	0.00122008	0.016752	918
AT3TE45180	741.639	-0.453897	0.103418	-4.38894	1.13904e-05	0.000285744	2036
AT1TE50020	270.777	-0.454395	0.15455	-2.94012	0.00328084	0.0387673	636
AT1TE98920	503.728	-0.454795	0.118295	-3.84457	0.000120762	0.00227564	1862
AT5TE34810	606.619	-0.455385	0.111818	-4.07257	4.64971e-05	0.00098738	4813
AT5TE01760	270.22	-0.455558	0.150609	-3.02477	0.00248822	0.0308465	1016
AT5TE79680	280.205	-0.45606	0.148298	-3.0753	0.00210291	0.0266971	1050
AT2TE30510	241.968	-0.456378	0.156516	-2.91585	0.00354717	0.0413847	981
AT5TE95380	526.344	-0.456653	0.115486	-3.95418	7.67968e-05	0.00152672	2466
AT5TE50540	262.362	-0.456685	0.151537	-3.01369	0.00258089	0.0318351	1169
AT1TE26515	275.61	-0.456775	0.152036	-3.00439	0.00266111	0.032586	1665
AT1TE63525	488.895	-0.45681	0.123526	-3.69808	0.000217236	0.00381292	1862
AT4TE23705	466.389	-0.456848	0.127267	-3.58967	0.000331098	0.00548555	1454
AT1TE42630	311.96	-0.457193	0.141351	-3.23446	0.00121871	0.0167376	1504
AT1TE40925	333.427	-0.458595	0.145037	-3.16191	0.00156737	0.0207437	2183
AT1TE24850	3464.76	-0.458771	0.068306	-6.71641	1.86255e-11	1.28755e-09	7839
AT3TE46565	465.157	-0.458831	0.120131	-3.81942	0.000133764	0.00248891	1934
AT5TE75710	437.408	-0.459205	0.123578	-3.71591	0.000202472	0.00359279	808
AT1TE40090	437.717	-0.460283	0.122929	-3.7443	0.000180895	0.0032546	2577
AT1TE18295	363.588	-0.462189	0.132654	-3.48417	0.00049366	0.00771911	1437
AT4TE52280	505.265	-0.462248	0.118522	-3.90009	9.61561e-05	0.00185732	4317
AT1TE50475	461.343	-0.465443	0.119352	-3.89975	9.62924e-05	0.00185856	977
AT1TE15510	291.316	-0.466209	0.153657	-3.03408	0.00241269	0.030047	2563
AT1TE53540	230.444	-0.466819	0.159682	-2.92344	0.00346192	0.0405511	1389
AT1TE40240	430.125	-0.467469	0.125992	-3.7103	0.000207016	0.00365837	3044
AT1TE38925	227.402	-0.467884	0.162424	-2.88064	0.0039687	0.0453912	637
AT5TE34100	466.655	-0.468355	0.126168	-3.71214	0.000205514	0.00363431	3123
AT4TE03530	331.901	-0.46865	0.136761	-3.42678	0.000610775	0.00927516	2635
AT2TE24760	222.248	-0.468684	0.161196	-2.90754	0.00364283	0.0422718	2814
AT5TE50535	542.516	-0.468986	0.117736	-3.98338	6.79424e-05	0.00137825	3301
AT1TE56795	335.608	-0.469871	0.136777	-3.43531	0.000591884	0.00901211	1270
AT5TE43145	237.419	-0.470142	0.156987	-2.99479	0.00274638	0.033422	1784
AT5TE62750	472.847	-0.470266	0.119559	-3.93333	8.37766e-05	0.00165174	2139
AT1TE40120	392.45	-0.471079	0.131226	-3.58982	0.000330905	0.00548411	4861
AT3TE68400	263.962	-0.471337	0.1517	-3.10703	0.00188977	0.0244108	636
AT5TE60220	241.243	-0.472048	0.161041	-2.93123	0.00337628	0.0397226	706
AT1TE58195	285.206	-0.472548	0.146898	-3.21685	0.00129607	0.017664	2115
AT3TE43880	226.228	-0.473024	0.16019	-2.9529	0.00314803	0.0374456	2906
AT1TE58820	270.51	-0.473438	0.148916	-3.17922	0.0014767	0.0197407	2625
AT5TE31640	393.487	-0.473853	0.12892	-3.67557	0.000237319	0.00410321	2431
AT1TE56365	470.919	-0.473898	0.120475	-3.93357	8.36926e-05	0.00165112	1596
AT1TE82640	217.255	-0.475245	0.165405	-2.87322	0.00406306	0.046225	2021
AT5TE36260	377.832	-0.475402	0.130592	-3.64035	0.000272268	0.00461587	2866
AT2TE02160	433.225	-0.476164	0.125366	-3.79818	0.000145764	0.00268896	4039
AT2TE28370	244.191	-0.476244	0.155482	-3.06302	0.00219117	0.0276546	1244
AT2TE10265	355.375	-0.476802	0.138689	-3.43791	0.000586212	0.00893365	1228
AT5TE49245	494.33	-0.477218	0.123004	-3.87971	0.000104582	0.00199694	1604
AT1TE23505	560.919	-0.477497	0.120637	-3.95813	7.55383e-05	0.00150867	3245
AT2TE10255	309.933	-0.477681	0.143788	-3.32212	0.000893375	0.0128533	1319
AT5TE50290	248.715	-0.479141	0.154486	-3.10152	0.00192531	0.0248017	3544
AT4TE23700	955.217	-0.479787	0.0933534	-5.13946	2.75523e-07	9.71147e-06	2124
AT4TE30830	266.52	-0.48102	0.155773	-3.08796	0.00201533	0.0257496	1392
AT3TE70600	279.969	-0.481132	0.158391	-3.03762	0.00238451	0.0297518	1665
AT2TE04875	244.326	-0.481318	0.160903	-2.99136	0.00277741	0.0337444	656
AT2TE30980	392.509	-0.481322	0.133959	-3.59304	0.000326838	0.00542714	1288
AT1TE46925	221.835	-0.481339	0.164627	-2.92381	0.00345776	0.0405153	1385
AT1TE70615	201.178	-0.48245	0.168482	-2.86351	0.0041897	0.0473015	1046
AT5TE73020	207.452	-0.483055	0.169883	-2.84345	0.00446283	0.0498195	1070
AT4TE22535	361.967	-0.483812	0.132554	-3.64993	0.000262315	0.00448093	2463
AT1TE42635	366.315	-0.483821	0.131173	-3.68842	0.00022565	0.00394186	2830
AT5TE02710	480.312	-0.483925	0.120316	-4.02212	5.76776e-05	0.00119583	1251
AT4TE39330	249.008	-0.485078	0.154222	-3.14531	0.00165911	0.0218016	1277
AT3TE75240	255.601	-0.485218	0.160268	-3.02755	0.00246546	0.0306157	1304
AT2TE42855	414.901	-0.485449	0.1332	-3.64452	0.00026789	0.0045536	2387
AT2TE24245	207.877	-0.485601	0.164434	-2.95316	0.00314534	0.0374367	1149
AT4TE23180	460.357	-0.486711	0.120553	-4.03732	5.40657e-05	0.00113046	2984
AT5TE73035	649.833	-0.487677	0.109872	-4.43858	9.05542e-06	0.000232954	3355
AT1TE53925	201.516	-0.488308	0.166838	-2.92685	0.00342417	0.0401946	1887
AT1TE63530	218.49	-0.488974	0.169214	-2.88967	0.00385643	0.0443327	550
AT3TE63215	1188.33	-0.489453	0.0857906	-5.70521	1.16201e-08	5.33142e-07	4252
AT1TE22750	500.849	-0.490762	0.11591	-4.23398	2.29589e-05	0.00052951	2345
AT5TE11330	552.721	-0.491325	0.116099	-4.23194	2.31683e-05	0.0005341	2384
AT5TE57805	223.473	-0.491673	0.16369	-3.00367	0.00266742	0.0326531	1855
AT5TE01270	599.618	-0.491699	0.108758	-4.52103	6.15383e-06	0.000164361	1164
AT5TE77565	428.355	-0.491713	0.125061	-3.93178	8.43188e-05	0.0016603	2046
AT3TE65005	321.506	-0.491942	0.140662	-3.49732	0.000469951	0.00740635	2918
AT5TE48680	192.611	-0.492087	0.171473	-2.86976	0.00410781	0.0466177	2153
AT4TE17760	716.129	-0.49244	0.102494	-4.80459	1.55068e-06	4.6781e-05	3666
AT2TE25970	240.138	-0.493281	0.160633	-3.07086	0.00213446	0.0270247	3575
AT1TE85730	474.092	-0.49363	0.12217	-4.04052	5.33339e-05	0.00111606	2329
AT2TE37380	385.351	-0.493789	0.129963	-3.79946	0.000145014	0.002678	1747
AT2TE18760	226.258	-0.494189	0.165962	-2.97772	0.00290397	0.0350581	2069
AT4TE26270	507.709	-0.494599	0.11806	-4.1894	2.79697e-05	0.000630177	2246
AT2TE32755	194.589	-0.49494	0.172491	-2.86937	0.0041129	0.0466569	768
AT2TE22485	263.799	-0.496315	0.150522	-3.2973	0.000976194	0.0138407	804
AT3TE40655	245.719	-0.496401	0.154798	-3.20677	0.00134235	0.0182227	1373
AT1TE43305	274.973	-0.496996	0.15063	-3.29944	0.000968784	0.0137543	2689
AT1TE54100	187.715	-0.499106	0.17501	-2.85187	0.00434633	0.0487506	739
AT3TE43660	513.141	-0.499832	0.117131	-4.26728	1.97868e-05	0.000464429	2243
AT4TE81120	397.721	-0.500103	0.131427	-3.80519	0.000141698	0.00262519	2045
AT2TE04900	243.233	-0.500625	0.158258	-3.16334	0.00155968	0.0206684	2991
AT4TE46800	543.063	-0.501008	0.116222	-4.31079	1.62669e-05	0.000391588	2045
AT4TE10840	669.961	-0.501319	0.104191	-4.81155	1.49763e-06	4.53924e-05	4516
AT2TE03875	310.195	-0.502492	0.147564	-3.40525	0.000661034	0.00991896	2049
AT4TE25005	644.704	-0.502895	0.105208	-4.77998	1.7531e-06	5.25503e-05	1153
AT4TE26665	197.692	-0.503703	0.174244	-2.89079	0.00384274	0.0441949	1734
AT2TE03055	524.755	-0.503785	0.116774	-4.31418	1.60194e-05	0.000386709	3173
AT2TE63435	338.555	-0.504666	0.138346	-3.64784	0.000264452	0.00450256	2459
AT3TE78850	353.804	-0.505045	0.13503	-3.74023	0.000183852	0.00330436	1504
AT5TE48085	297.741	-0.505118	0.143747	-3.51393	0.000441527	0.00702909	2245
AT1TE37975	197.524	-0.505634	0.168459	-3.00153	0.0026863	0.0328532	2154
AT4TE25000	236.964	-0.505701	0.162152	-3.11869	0.0018166	0.0235774	1125
AT1TE54715	207.284	-0.505929	0.167351	-3.02317	0.00250141	0.0309655	441
AT3TE47385	514.277	-0.506483	0.117965	-4.29349	1.75884e-05	0.0004193	1885
AT1TE65360	430.429	-0.506611	0.123209	-4.11181	3.92576e-05	0.000853989	1969
AT2TE23815	231.284	-0.506867	0.160394	-3.16013	0.00157697	0.0208654	2000
AT1TE55985	405.32	-0.507203	0.127351	-3.98271	6.81335e-05	0.00138105	3481
AT3TE83280	689.675	-0.507396	0.114179	-4.44385	8.8363e-06	0.000228225	2871
AT5TE62440	179.851	-0.508163	0.175363	-2.89778	0.0037581	0.0433952	1375
AT1TE42880	209.074	-0.508919	0.166054	-3.06477	0.00217835	0.0275063	1613
AT5TE38875	343.423	-0.510225	0.137268	-3.717	0.000201604	0.00357985	3136
AT1TE54250	171.778	-0.510653	0.177655	-2.8744	0.00404793	0.046124	1453
AT4TE84225	408.067	-0.511887	0.131881	-3.88143	0.000103846	0.00198435	1766
AT2TE29225	421.309	-0.511888	0.126988	-4.03101	5.55385e-05	0.00115658	2295
AT1TE42930	546.328	-0.512084	0.112489	-4.55231	5.30589e-06	0.000143868	1043
AT4TE25010	605.927	-0.512344	0.173197	-2.95816	0.00309484	0.0370007	1617
AT3TE29145	282.23	-0.512652	0.150721	-3.40133	0.000670588	0.0100419	2238
AT4TE21775	235.241	-0.513304	0.166924	-3.07508	0.00210446	0.0267102	2363
AT4TE33100	220.226	-0.514371	0.162889	-3.1578	0.00158963	0.0210168	1415
AT1TE26675	404.79	-0.514761	0.139712	-3.68445	0.000229197	0.00399438	1467
AT1TE25685	284.908	-0.514808	0.148881	-3.45785	0.000544503	0.0083895	1294
AT3TE24355	213.388	-0.515187	0.163869	-3.1439	0.00166713	0.0219014	911
AT1TE56765	292.083	-0.516	0.144117	-3.58043	0.000343025	0.00564338	1256
AT3TE65520	285.469	-0.516191	0.14587	-3.53871	0.000402081	0.00651341	1324
AT5TE30560	319.799	-0.516683	0.151015	-3.42141	0.000622974	0.00944277	1026
AT2TE27160	310.853	-0.516876	0.140511	-3.67853	0.000234582	0.00407039	738
AT1TE56300	304.279	-0.516953	0.153992	-3.357	0.000787931	0.0115352	2125
AT5TE36680	187.389	-0.517281	0.17272	-2.99491	0.00274527	0.0334163	1456
AT5TE14290	480.511	-0.518181	0.119089	-4.35121	1.35385e-05	0.000333339	2205
AT1TE81275	209.102	-0.518782	0.168513	-3.07859	0.00207981	0.0264558	1496
AT3TE58540	204.239	-0.519166	0.171173	-3.03299	0.00242143	0.0301269	502
AT2TE06255	171.842	-0.520378	0.182005	-2.85914	0.00424792	0.0478752	1038
AT1TE38035	335.307	-0.520548	0.148768	-3.49907	0.000466892	0.00736711	2484
AT5TE03880	185.427	-0.521012	0.178411	-2.9203	0.00349698	0.0408821	1035
AT1TE31985	214.27	-0.522731	0.164885	-3.17029	0.00152289	0.0202796	1172
AT1TE20180	177.454	-0.523428	0.175402	-2.98416	0.0028436	0.034451	1799
AT1TE56775	328.996	-0.523912	0.13917	-3.76454	0.000166855	0.00304436	1288
AT2TE77260	165.151	-0.524446	0.181212	-2.89411	0.0038024	0.0437992	901
AT5TE49770	165.962	-0.524951	0.180793	-2.9036	0.00368899	0.0427021	1144
AT2TE09430	334.156	-0.526408	0.152116	-3.46058	0.000539021	0.00831743	1861
AT2TE27165	1069.35	-0.527974	0.0903035	-5.84667	5.01517e-09	2.41681e-07	3433
AT4TE28365	229.188	-0.528419	0.171954	-3.07302	0.00211901	0.026849	1572
AT3TE66525	402.357	-0.528503	0.134471	-3.93023	8.48633e-05	0.00166785	3125
AT4TE01625	262.585	-0.529127	0.167242	-3.16384	0.00155701	0.0206489	610
AT2TE64500	545.975	-0.530432	0.113012	-4.69361	2.68431e-06	7.74989e-05	2162
AT1TE63240	212.329	-0.531385	0.168346	-3.1565	0.00159674	0.0210945	1737
AT1TE65365	179.764	-0.53166	0.174814	-3.04129	0.00235568	0.0294434	613
AT3TE65930	252.018	-0.532936	0.158813	-3.35575	0.0007915	0.0115842	1600
AT5TE15240	3361.71	-0.533953	0.0682115	-7.8279	4.96069e-15	4.83976e-13	5001
AT1TE98910	697.919	-0.534487	0.102428	-5.21817	1.80696e-07	6.66436e-06	2370
AT2TE20975	226.735	-0.534504	0.161404	-3.31159	0.00092769	0.0132508	2240
AT5TE39705	301.14	-0.534511	0.144691	-3.69416	0.000220611	0.00386511	1969
AT5TE50115	221.254	-0.534899	0.163941	-3.26275	0.00110338	0.0153493	2265
AT3TE73690	218.029	-0.534909	0.167584	-3.1919	0.00141342	0.0190624	1429
AT4TE11520	195.168	-0.535485	0.179866	-2.97713	0.00290964	0.0350866	1001
AT2TE23905	574.005	-0.535542	0.11612	-4.61197	3.98877e-06	0.000110888	2717
AT3TE48840	263.23	-0.535829	0.154626	-3.46533	0.000529576	0.00819123	1266
AT3TE72005	448.216	-0.535947	0.121805	-4.40006	1.08221e-05	0.000272838	1707
AT2TE24420	182.597	-0.536491	0.174782	-3.06948	0.00214433	0.0271364	967
AT1TE65925	622.106	-0.536592	0.110407	-4.86011	1.17319e-06	3.63255e-05	4049
AT2TE23255	792.107	-0.537509	0.100346	-5.35655	8.48259e-08	3.36105e-06	1895
AT5TE31735	380.46	-0.537711	0.134878	-3.98665	6.70116e-05	0.00136472	2487
AT4TE25805	624.102	-0.538208	0.115399	-4.66388	3.103e-06	8.83534e-05	2775
AT5TE19645	383.926	-0.538565	0.132142	-4.07567	4.58828e-05	0.000977144	2308
AT2TE10130	262.696	-0.538899	0.151379	-3.55993	0.000370958	0.00605667	1057
AT1TE43690	158.525	-0.539637	0.187033	-2.88525	0.00391103	0.0448605	1270
AT2TE27490	903.239	-0.539735	0.0926691	-5.82433	5.73437e-09	2.7253e-07	2061
AT3TE70580	340.6	-0.539961	0.140372	-3.84664	0.00011975	0.00225989	554
AT1TE01400	164.287	-0.540503	0.180973	-2.98665	0.0028205	0.0341952	156
AT4TE19520	163.604	-0.540524	0.186567	-2.89721	0.00376493	0.0434546	655
AT4TE25540	191.988	-0.540794	0.174501	-3.09909	0.00194116	0.0249685	420
AT3TE64515	217.819	-0.541269	0.162033	-3.34048	0.000836337	0.0121544	2693
AT5TE88075	338.426	-0.541516	0.135444	-3.99809	6.38547e-05	0.00131128	1391
AT1TE56170	584.662	-0.541597	0.121438	-4.45987	8.20098e-06	0.000212666	2758
AT2TE54845	602.485	-0.541909	0.111919	-4.84198	1.28551e-06	3.94957e-05	1680
AT1TE40595	305.755	-0.542349	0.141421	-3.835	0.000125564	0.00235072	1223
AT2TE23825	158.516	-0.544502	0.191068	-2.84978	0.00437496	0.0490493	630
AT3TE43225	160.946	-0.54478	0.185688	-2.93385	0.00334784	0.0394468	563
AT1TE71045	3355.02	-0.545141	0.0639769	-8.52089	1.58326e-17	1.86911e-15	4856
AT1TE62285	494.913	-0.545151	0.125194	-4.35446	1.33393e-05	0.000329079	3233
AT4TE33025	196.499	-0.545669	0.179756	-3.03561	0.00240053	0.0299245	1159
AT2TE25470	352.747	-0.545776	0.13414	-4.06872	4.72717e-05	0.00100342	2066
AT3TE47190	237.272	-0.546577	0.156979	-3.48186	0.000497951	0.00777887	1815
AT5TE27905	492.025	-0.546648	0.116886	-4.67675	2.91462e-06	8.34029e-05	2878
AT1TE36510	191.912	-0.547857	0.172687	-3.17255	0.00151108	0.0201587	1069
AT2TE10275	180.352	-0.548847	0.174462	-3.14594	0.00165555	0.0217659	498
AT1TE44395	237.33	-0.549308	0.159355	-3.44708	0.000566685	0.00869242	1691
AT2TE25525	271.644	-0.54951	0.148679	-3.69594	0.000219071	0.00383991	769
AT2TE10585	224.257	-0.549976	0.166409	-3.30496	0.000949887	0.0135085	1203
AT1TE20195	329.272	-0.550402	0.140486	-3.91784	8.93441e-05	0.00174135	1489
AT1TE54675	176.842	-0.551057	0.184299	-2.99003	0.00278954	0.0338595	1177
AT1TE56975	297.376	-0.551774	0.147083	-3.75145	0.000175815	0.00317869	915
AT5TE40050	192.168	-0.55203	0.176709	-3.12395	0.00178441	0.0232297	921
AT3TE46525	200.777	-0.553359	0.175754	-3.14848	0.00164122	0.021616	567
AT2TE41185	263.171	-0.554249	0.153166	-3.61861	0.000296186	0.00497407	534
AT5TE55655	361.912	-0.555268	0.134389	-4.1318	3.59935e-05	0.000787957	2375
AT1TE40605	254.428	-0.556012	0.156251	-3.55845	0.000373056	0.00608709	837
AT2TE35115	357.856	-0.556451	0.135498	-4.10672	4.01319e-05	0.00087008	2493
AT5TE56765	164.003	-0.556804	0.184805	-3.01292	0.00258746	0.0318984	1124
AT1TE54770	424.632	-0.557572	0.132663	-4.20292	2.63494e-05	0.000598484	3925
AT4TE29795	364.173	-0.558881	0.131663	-4.24478	2.18803e-05	0.000507349	2849
AT2TE22585	163.565	-0.559056	0.188173	-2.97096	0.00296866	0.0357151	1391
AT4TE21985	148.879	-0.559106	0.189345	-2.95283	0.00314871	0.0374456	1811
AT3TE74275	522.292	-0.559298	0.11714	-4.77462	1.80046e-06	5.38763e-05	2163
AT1TE54670	542.713	-0.56129	0.121198	-4.63117	3.63606e-06	0.000101904	3060
AT3TE63935	327.014	-0.561485	0.140574	-3.99424	6.49034e-05	0.0013272	981
AT5TE66785	250.556	-0.561534	0.155157	-3.61913	0.000295597	0.00496846	1039
AT3TE58535	227.098	-0.561783	0.164228	-3.42075	0.000624497	0.00945301	389
AT3TE46555	174.672	-0.561857	0.180926	-3.10545	0.00189989	0.0244987	1061
AT2TE07645	158.184	-0.562574	0.183321	-3.06879	0.00214926	0.0271853	670
AT2TE29365	163.779	-0.562848	0.184913	-3.04386	0.00233566	0.0292145	1434
AT5TE70795	199.219	-0.563415	0.169661	-3.32082	0.00089753	0.0129023	637
AT2TE09710	262.102	-0.563663	0.158177	-3.5635	0.000365943	0.00598803	2008
AT1TE34365	172.21	-0.563977	0.180572	-3.12328	0.00178847	0.0232532	1344
AT2TE28270	285.367	-0.564835	0.147031	-3.8416	0.000122235	0.00229814	831
AT2TE44910	188.536	-0.565053	0.175252	-3.22422	0.00126315	0.0172608	609
AT5TE01410	503.703	-0.565278	0.11545	-4.89629	9.76647e-07	3.06621e-05	1180
AT1TE84245	324.064	-0.565444	0.140971	-4.01107	6.04448e-05	0.0012472	2023
AT1TE71755	246.704	-0.567954	0.157323	-3.61013	0.000306049	0.00512142	898
AT2TE22690	401.348	-0.568276	0.137942	-4.11968	3.79392e-05	0.000828447	2103
AT1TE53510	205.148	-0.568946	0.171556	-3.31639	0.000911876	0.0130504	1280
AT1TE26720	194.659	-0.56917	0.174768	-3.25673	0.00112705	0.0156282	613
AT4TE25580	237.516	-0.569679	0.159297	-3.57621	0.000348609	0.00572432	1329
AT5TE52230	730.388	-0.570292	0.110987	-5.13837	2.77136e-07	9.74838e-06	1894
AT2TE48795	344.898	-0.570356	0.148944	-3.82934	0.000128485	0.00240192	2390
AT3TE23630	223.739	-0.571196	0.161719	-3.53204	0.000412373	0.00665512	637
AT1TE40560	386.06	-0.571498	0.131663	-4.34059	1.42098e-05	0.000347733	879
AT2TE29350	128.608	-0.571734	0.199129	-2.87118	0.00408942	0.0464534	944
AT3TE70555	161.982	-0.57207	0.183059	-3.12506	0.00177769	0.023148	615
AT1TE54710	662.966	-0.572994	0.107244	-5.34292	9.14596e-08	3.59088e-06	2016
AT3TE43530	192.067	-0.573282	0.171724	-3.33838	0.000842673	0.0122293	760
AT1TE84335	190.501	-0.573802	0.176684	-3.24762	0.00116375	0.0160768	1003
AT4TE29805	208.742	-0.574055	0.166381	-3.45024	0.000560084	0.00860648	1194
AT2TE29090	154.739	-0.574534	0.185897	-3.09061	0.00199745	0.025558	1888
AT1TE60645	136.61	-0.574712	0.196032	-2.93173	0.00337079	0.039667	990
AT3TE48380	302.146	-0.575171	0.144752	-3.97348	7.0831e-05	0.00142835	1443
AT1TE63030	258.643	-0.575553	0.162082	-3.551	0.000383765	0.00624409	1039
AT5TE07520	168.644	-0.576027	0.181075	-3.18115	0.00146693	0.0196406	1095
AT1TE45615	135.32	-0.576472	0.201217	-2.86492	0.00417112	0.047133	428
AT3TE63255	125.935	-0.57656	0.200661	-2.8733	0.00406213	0.0462246	654
AT1TE87630	561.021	-0.577327	0.112372	-5.13763	2.78223e-07	9.77963e-06	2644
AT3TE69470	248.989	-0.578085	0.163684	-3.53171	0.000412879	0.0066612	1544
AT4TE10060	137.801	-0.578086	0.200015	-2.89021	0.00384981	0.0442663	1416
AT2TE28205	725.68	-0.578155	0.10514	-5.49889	3.82193e-08	1.61987e-06	3528
AT3TE92525	3348.03	-0.579038	0.0651261	-8.89102	6.05515e-19	8.04884e-17	4956
AT1TE37925	371.699	-0.579343	0.134145	-4.31877	1.56901e-05	0.000379646	2404
AT3TE63245	172.888	-0.580335	0.183741	-3.15844	0.00158614	0.0209759	749
AT3TE69325	143.851	-0.58118	0.192714	-3.01576	0.00256333	0.0316411	974
AT5TE49800	131.302	-0.581373	0.197386	-2.94537	0.00322573	0.0382296	660
AT1TE42750	184.564	-0.582174	0.179622	-3.2411	0.00119071	0.0164097	702
AT2TE18320	540.707	-0.58224	0.120586	-4.82843	1.37617e-06	4.20064e-05	3434
AT3TE49905	212.082	-0.582496	0.163535	-3.5619	0.000368174	0.00601882	694
AT3TE47185	855.192	-0.583208	0.0976461	-5.97267	2.33396e-09	1.17626e-07	5331
AT4TE06320	245.384	-0.584643	0.156761	-3.72951	0.000191851	0.00342078	1190
AT2TE27170	193.893	-0.585712	0.170128	-3.44277	0.000575788	0.00881375	1249
AT5TE48360	136.053	-0.587362	0.195502	-3.00437	0.0026613	0.032586	2070
AT3TE33545	389.866	-0.588156	0.129025	-4.55846	5.15297e-06	0.000140237	2367
AT4TE42635	295.381	-0.588262	0.148525	-3.9607	7.47302e-05	0.00149484	1553
AT1TE42670	176.143	-0.588919	0.180453	-3.26356	0.00110021	0.0153218	844
AT1TE71540	236.175	-0.589773	0.159519	-3.6972	0.000217991	0.00382487	933
AT3TE69710	289.029	-0.591355	0.157812	-3.7472	0.000178818	0.00322397	1152
AT5TE48505	227.08	-0.592019	0.160359	-3.69184	0.000222634	0.00389576	1525
AT3TE39205	609.921	-0.592026	0.114711	-5.16104	2.45577e-07	8.73937e-06	2626
AT2TE26170	130.163	-0.592984	0.200341	-2.95987	0.00307765	0.0368207	1184
AT5TE55020	1106.03	-0.593046	0.098679	-6.00985	1.85695e-09	9.56369e-08	2789
AT4TE25480	133.333	-0.593335	0.196529	-3.01908	0.00253547	0.0313352	1293
AT5TE52445	235.875	-0.593524	0.169307	-3.50561	0.000455564	0.00722143	325
AT4TE21520	531.136	-0.594935	0.115182	-5.16518	2.40202e-07	8.57761e-06	2116
AT4TE26070	152.203	-0.595102	0.186753	-3.18656	0.00143974	0.0193316	675
AT2TE27440	454.093	-0.595284	0.120851	-4.92576	8.4034e-07	2.66906e-05	1322
AT1TE43275	126.697	-0.595539	0.201542	-2.95491	0.00312765	0.0372552	554
AT4TE24595	313.064	-0.596392	0.142044	-4.19866	2.685e-05	0.00060813	1714
AT3TE63200	163.886	-0.596538	0.182949	-3.26068	0.00111146	0.0154369	870
AT2TE54840	112.329	-0.596584	0.208575	-2.86028	0.00423261	0.0477235	181
AT2TE03060	157.211	-0.597171	0.184757	-3.23219	0.00122844	0.0168444	558
AT3TE49975	126.475	-0.597916	0.20107	-2.97367	0.0029426	0.0354594	1559
AT1TE91165	429.475	-0.59856	0.127751	-4.68537	2.79458e-06	8.03236e-05	1319
AT1TE12295	3448.51	-0.599195	0.0695694	-8.61291	7.12321e-18	8.6996e-16	4956
AT3TE75665	373.987	-0.599283	0.137317	-4.36423	1.27572e-05	0.000315772	1059
AT5TE50100	138.429	-0.603301	0.193302	-3.12104	0.00180217	0.0234078	888
AT4TE26075	134.35	-0.60332	0.197261	-3.0585	0.00222452	0.0280101	1071
AT2TE59995	247.714	-0.605459	0.155344	-3.89753	9.71793e-05	0.00187219	1491
AT2TE22545	281.467	-0.605589	0.14758	-4.10347	4.07005e-05	0.000880923	1232
AT3TE84000	444.427	-0.60645	0.125223	-4.84296	1.27919e-06	3.93482e-05	3407
AT2TE35805	263.455	-0.606875	0.162387	-3.73722	0.000186065	0.00333713	1201
AT2TE28295	479.857	-0.607782	0.120412	-5.04751	4.47603e-07	1.50878e-05	408
AT5TE50130	172.934	-0.608852	0.182302	-3.3398	0.0008384	0.012181	1675
AT3TE45550	126.12	-0.609693	0.20156	-3.02486	0.00248747	0.0308446	518
AT5TE54925	259.865	-0.61073	0.15343	-3.98052	6.8766e-05	0.00139141	1330
AT1TE62125	170.882	-0.611408	0.181669	-3.3655	0.000764045	0.0112364	620
AT5TE48415	257.988	-0.612621	0.155874	-3.93024	8.48619e-05	0.00166785	2043
AT1TE54750	186.68	-0.613605	0.178376	-3.43996	0.000581802	0.00888095	782
AT2TE22565	111.759	-0.61393	0.211041	-2.90905	0.00362527	0.0421343	231
AT2TE03635	188.243	-0.616255	0.172336	-3.57589	0.000349034	0.00572766	541
AT4TE10920	138.562	-0.617609	0.197171	-3.13235	0.00173414	0.0226838	377
AT1TE57675	107.208	-0.618044	0.214765	-2.87776	0.00400504	0.0457259	625
AT1TE27340	122.333	-0.618187	0.207915	-2.97327	0.00294647	0.0354894	1819
AT4TE24100	289.386	-0.619835	0.146838	-4.22122	2.42985e-05	0.000555695	1109
AT2TE52900	140.106	-0.620013	0.192891	-3.21431	0.00130756	0.0178066	1113
AT1TE55190	134.497	-0.620948	0.195511	-3.17603	0.00149304	0.0199386	535
AT4TE70790	145.6	-0.621769	0.193644	-3.21088	0.00132327	0.0179921	979
AT1TE13375	1098.58	-0.623009	0.0968571	-6.43226	1.25724e-10	7.76696e-09	1951
AT2TE23395	387.519	-0.623279	0.128892	-4.83567	1.32699e-06	4.06976e-05	1635
AT1TE42745	119.987	-0.624914	0.207932	-3.00538	0.00265248	0.032501	563
AT3TE43220	163.609	-0.625163	0.187931	-3.32656	0.00087925	0.0126747	572
AT3TE40690	128.333	-0.625209	0.205318	-3.04508	0.00232621	0.0291244	1099
AT5TE61715	268.026	-0.625216	0.150475	-4.15496	3.25347e-05	0.000720473	1265
AT4TE85270	307.393	-0.626238	0.159176	-3.93424	8.34588e-05	0.00164776	1244
AT4TE06555	467.69	-0.626662	0.120819	-5.1868	2.13943e-07	7.73918e-06	2644
AT4TE18150	154.441	-0.629404	0.191708	-3.28313	0.0010266	0.0144602	1013
AT3TE66225	129.215	-0.630773	0.203271	-3.10311	0.00191497	0.0246807	553
AT4TE10845	143	-0.630955	0.19219	-3.28299	0.00102714	0.0144639	936
AT3TE83260	148.267	-0.630988	0.190073	-3.31972	0.000901071	0.0129322	556
AT3TE51445	173.765	-0.631367	0.179858	-3.51035	0.000447512	0.00711341	870
AT1TE42755	195.862	-0.631835	0.17309	-3.65031	0.000261919	0.00447565	1606
AT5TE49260	169.22	-0.633281	0.18441	-3.4341	0.000594535	0.00904715	1098
AT2TE27500	191.043	-0.633353	0.172066	-3.68086	0.000232446	0.00403844	593
AT3TE63620	228.03	-0.634414	0.159239	-3.98404	6.77527e-05	0.00137614	1264
AT3TE20050	115.681	-0.634427	0.206908	-3.06622	0.0021678	0.0273931	985
AT1TE46940	190.162	-0.636785	0.172898	-3.68301	0.0002305	0.00401033	634
AT2TE30025	169.001	-0.63684	0.179818	-3.54158	0.000397738	0.00644911	1334
AT2TE10590	115.692	-0.636841	0.213463	-2.98337	0.0028509	0.0345151	650
AT1TE34015	863.31	-0.638762	0.104635	-6.10464	1.03032e-09	5.50939e-08	4977
AT1TE26535	324.847	-0.63888	0.138544	-4.61138	4e-06	0.00011114	1394
AT3TE49850	201.745	-0.639947	0.169086	-3.78475	0.000153864	0.00282628	1232
AT3TE51470	790.607	-0.640263	0.0986088	-6.49296	8.41676e-11	5.32697e-09	1772
AT2TE29180	262.144	-0.64212	0.158707	-4.04595	5.21109e-05	0.00109312	2804
AT1TE02540	110.536	-0.642514	0.214212	-2.99943	0.00270481	0.0329938	1554
AT2TE29105	343.918	-0.644355	0.136782	-4.71081	2.46739e-06	7.18378e-05	1811
AT3TE64495	168.602	-0.644396	0.179341	-3.59312	0.000326741	0.00542714	2368
AT1TE55305	510.645	-0.644875	0.117039	-5.50991	3.59013e-08	1.52663e-06	782
AT3TE50455	241.991	-0.646656	0.163263	-3.96083	7.46896e-05	0.0014946	2382
AT1TE19285	396.035	-0.647489	0.130145	-4.97515	6.51968e-07	2.13097e-05	1526
AT4TE23680	207.201	-0.648986	0.170074	-3.81591	0.00013568	0.00252366	382
AT4TE36590	167.515	-0.648987	0.181105	-3.58349	0.000339031	0.00559368	1090
AT3TE43440	96.2387	-0.649703	0.220447	-2.94722	0.0032065	0.0380541	1473
AT5TE37215	331.099	-0.655316	0.138251	-4.74005	2.13661e-06	6.3e-05	2199
AT2TE49335	402.346	-0.656541	0.13064	-5.02558	5.01916e-07	1.67439e-05	2996
AT5TE18290	322.028	-0.657476	0.139287	-4.72029	2.35506e-06	6.88776e-05	1290
AT3TE63160	197.53	-0.658327	0.168793	-3.90021	9.61085e-05	0.00185709	751
AT3TE49945	122.364	-0.659785	0.203939	-3.23521	0.00121555	0.0167076	1393
AT5TE52645	251.709	-0.660738	0.157033	-4.20765	2.58045e-05	0.000588574	1514
AT2TE25475	94.5445	-0.660889	0.221956	-2.97757	0.00290543	0.0350605	469
AT1TE62220	178.191	-0.661387	0.177393	-3.72837	0.000192725	0.00343518	2486
AT3TE43235	341.559	-0.664749	0.138487	-4.80008	1.58605e-06	4.77922e-05	1260
AT5TE34965	572.165	-0.664842	0.122888	-5.41016	6.29692e-08	2.54575e-06	1945
AT3TE50090	623.409	-0.668876	0.107948	-6.19627	5.78178e-10	3.22508e-08	2041
AT5TE49765	106.775	-0.670018	0.21269	-3.1502	0.00163158	0.0215	571
AT1TE56360	158.974	-0.670677	0.183787	-3.64921	0.000263045	0.00448452	1022
AT3TE42795	782.401	-0.671311	0.0993139	-6.75949	1.3848e-11	9.66335e-10	4098
AT2TE71730	121.598	-0.67386	0.203685	-3.30834	0.0009385	0.013376	1263
AT2TE28950	352.049	-0.674404	0.136376	-4.94517	7.60766e-07	2.44485e-05	1819
AT3TE45170	164.662	-0.677149	0.191833	-3.52989	0.000415728	0.00669672	622
AT5TE49785	77.6526	-0.677863	0.2366	-2.86502	0.00416979	0.0471281	654
AT4TE82985	136.403	-0.678276	0.203319	-3.33601	0.000849895	0.0123134	1367
AT3TE43470	717.097	-0.67839	0.102801	-6.59904	4.13824e-11	2.72586e-09	1678
AT3TE46775	292.304	-0.678748	0.145951	-4.65051	3.31114e-06	9.35658e-05	1136
AT1TE60640	486.267	-0.678929	0.124274	-5.46315	4.67749e-08	1.94894e-06	2713
AT2TE44355	202.66	-0.679311	0.168314	-4.03599	5.43735e-05	0.00113552	887
AT4TE05825	190.939	-0.68011	0.171878	-3.95693	7.59182e-05	0.0015145	1457
AT2TE23245	302.035	-0.685786	0.150309	-4.56251	5.05456e-06	0.000137849	1524
AT4TE23675	221.794	-0.688276	0.169812	-4.05317	5.05272e-05	0.00106509	405
AT1TE42055	85.5163	-0.68916	0.230144	-2.99448	0.00274915	0.0334371	512
AT1TE54720	176.155	-0.692172	0.176501	-3.92164	8.79493e-05	0.00171805	1082
AT1TE55895	98.8621	-0.692702	0.230989	-2.99886	0.00270992	0.0330482	587
AT3TE63110	96.8524	-0.695049	0.221446	-3.13868	0.0016971	0.0222443	492
AT4TE03420	88.4098	-0.695693	0.238617	-2.91552	0.00355098	0.0414012	1134
AT2TE26560	107.286	-0.695857	0.214553	-3.2433	0.00118156	0.0162922	510
AT1TE56255	491.865	-0.697887	0.1203	-5.80122	6.58335e-09	3.09184e-07	2825
AT2TE29120	359.469	-0.702781	0.134843	-5.21183	1.86983e-07	6.86684e-06	1097
AT3TE23635	85.5093	-0.705783	0.230435	-3.06282	0.00219258	0.0276657	417
AT2TE25980	97.6345	-0.709627	0.220018	-3.22532	0.00125832	0.0172192	1307
AT3TE46550	152.174	-0.709859	0.186962	-3.79681	0.000146572	0.00270265	788
AT5TE75705	156.402	-0.712374	0.18848	-3.77958	0.000157094	0.00287846	490
AT1TE56260	436.947	-0.712666	0.127495	-5.58976	2.27387e-08	9.96416e-07	2239
AT2TE30015	67.9137	-0.715821	0.248448	-2.88117	0.00396205	0.0453452	429
AT3TE19950	72.1032	-0.718393	0.246039	-2.91984	0.00350211	0.0409144	426
AT3TE43465	130.247	-0.718657	0.198632	-3.61804	0.000296846	0.00498354	196
AT2TE04150	88.0912	-0.721449	0.23429	-3.0793	0.00207488	0.026406	192
AT1TE71775	2856.05	-0.721578	0.0666	-10.8345	2.36242e-27	4.90587e-25	5194
AT1TE56735	105.832	-0.723407	0.21696	-3.33429	0.000855169	0.0123863	564
AT1TE54410	176.687	-0.725227	0.184557	-3.92956	8.51002e-05	0.00167123	1302
AT5TE36700	142.327	-0.730203	0.203655	-3.58548	0.000336455	0.00556006	639
AT3TE45525	156.857	-0.730272	0.186434	-3.91706	8.9636e-05	0.00174507	737
AT3TE63915	203.542	-0.731359	0.167281	-4.37203	1.23099e-05	0.000306462	928
AT1TE36060	310.81	-0.732421	0.143314	-5.1106	3.2113e-07	1.1107e-05	3290
AT2TE44915	153.129	-0.733419	0.186593	-3.93057	8.47441e-05	0.00166677	820
AT4TE12200	323.787	-0.735202	0.145146	-5.06524	4.07877e-07	1.38389e-05	671
AT3TE66215	309.378	-0.735473	0.147373	-4.99054	6.02104e-07	1.98177e-05	1245
AT3TE73255	159.584	-0.737325	0.191081	-3.8587	0.000113991	0.00215985	348
AT3TE46045	108.952	-0.741089	0.220365	-3.36301	0.000770969	0.0113286	532
AT1TE56250	72.9177	-0.742022	0.243165	-3.05152	0.00227688	0.0285829	205
AT5TE56770	677.292	-0.743588	0.112064	-6.63536	3.23701e-11	2.15973e-09	1800
AT5TE31745	359.435	-0.74419	0.143766	-5.1764	2.26212e-07	8.1004e-06	1225
AT4TE64310	74.3024	-0.745462	0.240755	-3.09636	0.00195915	0.0251436	923
AT2TE10360	61.5001	-0.746147	0.254438	-2.93253	0.00336213	0.0395741	650
AT5TE53600	56.8914	-0.747196	0.259843	-2.87557	0.00403302	0.0459946	268
AT1TE98075	63.8885	-0.747287	0.252062	-2.96469	0.00302988	0.0363333	226
AT3TE46545	97.5807	-0.749113	0.229022	-3.27092	0.001072	0.0149976	317
AT1TE43985	152.661	-0.750839	0.189439	-3.96348	7.38656e-05	0.00147983	757
AT1TE55800	94.0044	-0.757322	0.236283	-3.20514	0.00134995	0.0183115	473
AT4TE26265	133.384	-0.760996	0.198335	-3.83692	0.000124585	0.00233491	1387
AT4TE42880	117.631	-0.761881	0.212874	-3.57902	0.000344891	0.00567047	1853
AT4TE23785	246.123	-0.762431	0.167272	-4.55803	5.16361e-06	0.000140452	1849
AT2TE28935	127.941	-0.766481	0.201409	-3.80559	0.000141468	0.00262188	1319
AT4TE23765	388.746	-0.766755	0.138879	-5.52104	3.36992e-08	1.43891e-06	1465
AT5TE56570	582.131	-0.768583	0.111157	-6.91438	4.69911e-12	3.50117e-10	892
AT1TE53560	144.424	-0.770086	0.191025	-4.03134	5.54604e-05	0.00115588	1454
AT5TE36380	251.861	-0.771565	0.158081	-4.88081	1.05652e-06	3.29498e-05	1887
AT1TE39215	57.7185	-0.77309	0.260256	-2.9705	0.00297318	0.0357528	269
AT4TE23245	97.532	-0.774657	0.223538	-3.46543	0.000529377	0.00819061	727
AT1TE54115	102.199	-0.775427	0.220029	-3.5242	0.000424767	0.00681261	381
AT5TE49235	474.658	-0.776045	0.120409	-6.44508	1.15543e-10	7.19819e-09	3112
AT2TE22695	53.1823	-0.776174	0.26546	-2.92389	0.00345687	0.0405153	133
AT3TE28430	64.0819	-0.776428	0.252114	-3.07967	0.00207233	0.0263801	511
AT5TE89325	412.385	-0.783639	0.131202	-5.97279	2.33233e-09	1.17626e-07	1392
AT5TE38840	48.1589	-0.786826	0.27162	-2.89679	0.00376997	0.0435031	214
AT1TE38260	126.431	-0.789466	0.200838	-3.93087	8.46403e-05	0.00166536	1184
AT2TE04005	100.931	-0.790557	0.217725	-3.63099	0.000282341	0.00476478	1110
AT5TE62430	99.5649	-0.791627	0.220999	-3.58204	0.000340923	0.00561594	556
AT4TE23770	48.5619	-0.79276	0.276491	-2.86722	0.00414092	0.0468633	71
AT2TE04135	63.4982	-0.795393	0.255541	-3.11258	0.00185459	0.0240042	68
AT3TE34525	371.577	-0.796851	0.137213	-5.8074	6.34505e-09	2.99079e-07	1787
AT1TE54120	368.058	-0.805067	0.132434	-6.07902	1.2092e-09	6.39317e-08	3011
AT2TE09085	111.207	-0.806765	0.210776	-3.82759	0.000129406	0.00241738	659
AT1TE56230	54.2038	-0.80795	0.265869	-3.0389	0.00237443	0.0296348	661
AT1TE98915	150.21	-0.810426	0.193986	-4.17777	2.94385e-05	0.000658963	301
AT4TE10850	41.9655	-0.81097	0.282401	-2.87169	0.00408279	0.0463961	211
AT2TE49340	122.448	-0.811316	0.207229	-3.91507	9.03764e-05	0.00175552	623
AT5TE36385	122.622	-0.813639	0.208339	-3.90537	9.40812e-05	0.00182132	523
AT1TE56245	224.277	-0.834854	0.162102	-5.15016	2.60258e-07	9.22373e-06	1099
AT2TE22570	247.248	-0.842453	0.155686	-5.41123	6.25936e-08	2.53453e-06	1004
AT4TE29190	75.079	-0.843748	0.241032	-3.50056	0.000464281	0.00733487	539
AT3TE70545	67.9646	-0.844363	0.248302	-3.40055	0.000672503	0.0100648	368
AT5TE78155	40.6133	-0.845377	0.293509	-2.88024	0.00397368	0.045418	605
AT1TE70100	438.86	-0.845438	0.129043	-6.55161	5.69192e-11	3.67438e-09	1674
AT4TE42875	100.042	-0.84576	0.232101	-3.64393	0.00026851	0.00456265	960
AT5TE37345	72.9096	-0.847351	0.242675	-3.49171	0.000479932	0.00754755	218
AT1TE54110	324.556	-0.847757	0.141415	-5.99482	2.03708e-09	1.04335e-07	1245
AT5TE49295	229.516	-0.848853	0.163551	-5.19014	2.10137e-07	7.61363e-06	1851
AT1TE43350	272.316	-0.852355	0.149793	-5.69021	1.26886e-08	5.78572e-07	2607
AT4TE26700	87.4874	-0.852491	0.231394	-3.68416	0.000229458	0.00399757	620
AT1TE54725	93.1479	-0.85268	0.229646	-3.71302	0.0002048	0.00362417	526
AT1TE36565	81.907	-0.855085	0.234148	-3.65191	0.000260301	0.00445242	115
AT1TE54130	42.2748	-0.864046	0.280428	-3.08117	0.00206191	0.0262669	182
AT4TE21965	187.438	-0.867925	0.174887	-4.96278	6.94914e-07	2.25566e-05	1744
AT5TE27910	79.2511	-0.886017	0.237224	-3.73494	0.000187762	0.00335716	938
AT2TE26570	104.731	-0.891541	0.216549	-4.11704	3.83777e-05	0.000837315	659
AT3TE71445	68.8174	-0.899763	0.251284	-3.58066	0.000342732	0.00564058	538
AT1TE96435	62.2548	-0.900568	0.259967	-3.46416	0.000531895	0.00822219	133
AT5TE29230	39.0918	-0.922279	0.28792	-3.20325	0.00135885	0.0184129	261
AT2TE26140	115.656	-0.924474	0.209113	-4.42092	9.82808e-06	0.000250711	867
AT3TE63205	233.573	-0.936632	0.160176	-5.84752	4.98944e-09	2.4089e-07	942
AT3TE68470	44.3593	-0.937447	0.28033	-3.34409	0.000825529	0.0120108	598
AT1TE26520	27.7892	-0.944402	0.301553	-3.1318	0.00173739	0.0227148	202
AT1TE35535	21.0924	-0.945031	0.308825	-3.06008	0.00221276	0.0278863	229
AT1TE20040	153.065	-0.960707	0.195371	-4.91735	8.77244e-07	2.77265e-05	1612
AT4TE12760	60.1719	-0.974311	0.267564	-3.64141	0.000271151	0.00460146	219
AT1TE54685	44.5773	-0.981902	0.278354	-3.52753	0.000419459	0.00674211	141
AT2TE07000	45.893	-0.983214	0.279177	-3.52183	0.000428584	0.00686531	396
AT1TE59195	88.0772	-0.985344	0.23174	-4.25194	2.11925e-05	0.000493392	428
AT2TE04815	27.2054	-0.989057	0.303203	-3.26203	0.00110619	0.0153802	495
AT2TE27495	43.3367	-0.992404	0.28561	-3.47469	0.000511452	0.00795135	38
AT4TE23775	283.324	-0.992555	0.156689	-6.33454	2.38051e-10	1.41647e-08	1028
AT1TE56120	37.0977	-1.02104	0.289357	-3.52865	0.000417685	0.00672195	205
AT1TE41875	132.792	-1.03561	0.201958	-5.12785	2.93069e-07	1.02392e-05	614
AT4TE40115	40.3631	-1.07574	0.286236	-3.75823	0.000171119	0.00310355	217
AT1TE20035	84.0111	-1.1031	0.236462	-4.66503	3.08568e-06	8.79573e-05	982
AT1TE71770	120.393	-1.1562	0.208526	-5.54466	2.94533e-08	1.26493e-06	587
AT1TE64350	39.9897	-1.17205	0.286901	-4.08519	4.40407e-05	0.000944527	445
AT1TE72990	83.9343	-1.1833	0.235134	-5.03244	4.8427e-07	1.61996e-05	493
AT2TE29505	29.4746	-1.18629	0.302111	-3.92668	8.61282e-05	0.00168799	36
AT4TE32815	118.326	-1.18831	0.214376	-5.54312	2.97128e-08	1.27501e-06	942
AT2TE29500	154.705	-1.21808	0.191746	-6.35256	2.11765e-10	1.26882e-08	493
AT5TE61795	47.8936	-1.22351	0.275388	-4.44287	8.87687e-06	0.000229045	329
AT5TE60215	55.6962	-1.27659	0.268027	-4.76292	1.90813e-06	5.67697e-05	219
AT2TE29510	82.0844	-1.31431	0.241418	-5.44411	5.20636e-08	2.15196e-06	576
AT1TE30845	285.696	-1.34378	0.152712	-8.79945	1.3749e-18	1.79076e-16	1009
AT1TE57315	32.1078	-1.40636	0.299936	-4.68887	2.74722e-06	7.90941e-05	217
AT1TE30840	191.353	-1.48153	0.178311	-8.30869	9.67605e-17	1.07367e-14	1390
AT3TE08270	100.294	-1.52971	0.227477	-6.72469	1.75966e-11	1.21969e-09	277
AT3TE08290	87.9495	-1.65795	0.238502	-6.95152	3.6137e-12	2.7199e-10	277
AT1TE93275	115.855	-2.75287	0.241639	-11.3925	4.55741e-30	1.07116e-27	1056
