# Supplementary material for: The Arabidopsis PHD-finger protein EDM2 has multiple roles in balancing NLR immune receptor gene expression
Source: PLoS Genet. 2020 Sep 14;16(9):e1008993. doi: 10.1371/journal.pgen.1008993 (PMC7529245; doi:10.1371/journal.pgen.1008993)
Supplement: S3 Table — (XLSX) [file pgen.1008993.s023.xlsx]

## Sheet: S3 Table
S3 Table. List of differentially expressed genes in edm2 identified by RNA-seq
geneID	baseMean	log2FoldChange	lfcSE	stat	pval	padj	length	description
AT1G27565	72.39	9.43872	1.22213	7.72316	1.13485e-14	1.29791e-12	639	hypothetical protein
AT4G18900	51.429	7.08071	1.06339	6.65863	2.76384e-11	1.76504e-09	2704	Transducin/WD40 repeat-like superfamily protein
AT4G16590	47.91	6.97426	1.15959	6.0144	1.80552e-09	8.29134e-08	4108	cellulose synthase-like A01
AT1G30170	12.6866	6.92824	1.31839	5.25506	1.47977e-07	4.47337e-06	1730	hypothetical protein (DUF295)
AT1G06883	11.6393	6.80723	1.39264	4.888	1.01864e-06	2.47894e-05	1026	none
AT1G20750	10.5063	6.65598	1.38069	4.82078	1.42999e-06	3.36036e-05	5711	RAD3-like DNA-binding helicase protein
AT2G07213	8.8031	6.39995	1.37558	4.65256	3.27842e-06	7.02862e-05	1472	Natural antisense transcript overlaps with AT2G07215
AT3G24210	7.24196	6.12553	1.49123	4.10769	3.99629e-05	0.000613288	2766	Ankyrin repeat family protein
AT2G07215	7.20044	6.10971	1.41219	4.32642	1.5155e-05	0.000265028	1113	hypothetical protein
AT2G24255	6.74417	6.01942	1.43279	4.20119	2.65515e-05	0.000435465	1838	LOW protein: F-box/kelch-repeat protein
AT1G47920	6.49345	5.96701	1.47793	4.03741	5.40444e-05	0.000797119	1360	RNI-like superfamily protein
AT5G44940	6.51696	5.96443	1.44122	4.13845	3.49653e-05	0.000549776	1523	F-box/RNI-like superfamily protein
AT3G20710	6.36774	5.93513	1.44373	4.11097	3.94007e-05	0.000606207	1331	F-box family protein
AT2G08950	6.25769	5.90891	1.44872	4.0787	4.52879e-05	0.000683843	610	none
AT2G05420	6.20879	5.89489	1.45669	4.04678	5.19265e-05	0.000770167	1548	TRAF-like family protein
AT3G28330	6.10893	5.87439	1.45248	4.04438	5.24627e-05	0.000776969	1193	F-box family protein-like protein
AT5G54560	33.5449	5.86963	0.915437	6.41184	1.43774e-10	8.26882e-09	1582	hypothetical protein (DUF295)
AT1G75945	287.939	5.83571	0.840982	6.93916	3.94437e-12	2.96461e-10	671	hypothetical protein
AT4G05255	11.6559	5.81869	1.31869	4.41247	1.02199e-05	0.000189056	273	none
AT2G11778	5.79753	5.79953	1.46793	3.95083	7.7881e-05	0.00108252	167	transmembrane protein
AT5G47980	5.69558	5.77689	1.48478	3.89075	9.99336e-05	0.00133551	1629	HXXXD-type acyl-transferase family protein
AT5G05205	5.71586	5.77305	1.50345	3.83986	0.000123102	0.00158174	488	none
AT3G54530	5.70941	5.77151	1.49672	3.85611	0.000115206	0.00150077	1671	hypothetical protein
AT5G04500	5.19087	5.64089	1.49951	3.76182	0.00016868	0.00204833	2996	glycosyltransferase family protein 47
AT1G57800	5.06679	5.60532	1.52769	3.66915	0.000243355	0.00279918	3660	zinc finger (C3HC4-type RING finger) family protein
AT1G21245	10.0251	5.59795	1.77477	3.15418	0.00160948	0.0132308	500	Protein kinase superfamily protein
AT1G15640	5.0308	5.59117	1.50283	3.72043	0.000198884	0.002358	1353	transmembrane protein
AT5G05215	4.98512	5.57514	1.55	3.59686	0.000322088	0.00354874	237	none
AT1G30920	4.78976	5.5238	1.51663	3.64216	0.000270356	0.00305028	1360	F-box family protein
AT2G26130	4.69472	5.4929	1.51731	3.62015	0.000294427	0.00328555	1447	RING/U-box protein with C6HC-type zinc finger
AT4G12543	9.28531	5.4851	1.65055	3.32319	0.000889948	0.00820876	548	hypothetical protein
AT5G42580	4.59256	5.45722	1.73273	3.14949	0.00163555	0.0134121	1859	cytochrome P450, family 705, subfamily A, polypeptide 12
AT1G56410	4.51319	5.43209	1.56741	3.46564	0.000528967	0.00533382	2094	heat shock protein 70 (Hsp 70) family protein
AT4G06855	4.48528	5.42397	1.5551	3.48787	0.000486882	0.00497957	339	none
AT1G06993	16.5899	5.42283	1.14772	4.72486	2.30271e-06	5.1142e-05	302	none
AT5G53230	70.9128	5.35089	0.554038	9.65799	4.54679e-22	1.15901e-19	1160	hypothetical protein (DUF295)
AT5G24040	4.19441	5.33814	1.60851	3.31869	0.00090441	0.00830903	1397	F-box SKIP23-like protein (DUF295)
AT4G31710	4.211	5.33776	1.58538	3.36688	0.000760248	0.0072274	3841	glutamate receptor 2.4
AT3G54310	4.15888	5.316	1.58195	3.36041	0.00077828	0.00737087	1791	DNA-directed RNA polymerase subunit alpha
AT5G22410	3.95266	5.23961	1.6519	3.17188	0.00151456	0.0126055	1654	root hair specific 18
AT2G40450	3.88394	5.21652	1.61023	3.23961	0.00119693	0.0104113	950	BTB/POZ domain-containing protein
AT5G26290	13.8283	5.14408	1.36611	3.76549	0.00016622	0.00202091	1947	TRAF-like family protein
AT2G18190	13.6498	5.13435	1.16629	4.40231	1.07105e-05	0.0001968	1917	P-loop containing nucleoside triphosphate hydrolases superfamily protein
AT1G47915	3.58176	5.10666	1.62969	3.13351	0.00172729	0.0140079	306	F-box family protein
AT3G54590	3.5264	5.07979	1.61582	3.14379	0.00166773	0.0136129	2655	hydroxyproline-rich glycoprotein
AT1G48510	3.46413	5.05726	1.65541	3.05499	0.0022507	0.0173542	2200	Surfeit locus 1 cytochrome c oxidase biogenesis protein
AT2G05045	3.44959	5.04468	1.65293	3.05197	0.00227349	0.017494	241	none
AT5G53240	25.7162	5.04173	0.827033	6.09617	1.08643e-09	5.22023e-08	1258	hypothetical protein (DUF295)
AT3G22570	3.39976	5.0332	1.66954	3.01471	0.00257222	0.0193038	1556	Bifunctional inhibitor/lipid-transfer protein/seed storage 2S albumin superfamily protein
AT3G29340	3.3654	5.0202	1.6823	2.98413	0.00284386	0.0208825	2876	zinc finger (C2H2 type) family protein
AT5G07550	3.30682	4.99077	1.69621	2.94231	0.00325776	0.0234034	1024	glycine-rich protein 19
AT5G10130	3.2976	4.9811	1.81659	2.742	0.00610661	0.0382668	1435	Pollen Ole e 1 allergen and extensin family protein
AT1G59730	3.2976	4.9811	1.81659	2.742	0.00610661	0.0382668	883	thioredoxin H-type 7
AT3G44405	3.2676	4.96797	1.65598	3.00001	0.00269971	0.0200159	1299	hypothetical protein
AT1G05397	12.1092	4.95059	1.20547	4.10676	4.0124e-05	0.000615446	605	none
AT5G09720	3.17465	4.92471	1.78135	2.76459	0.00569945	0.0362516	2938	Magnesium transporter CorA-like family protein
AT1G15772	3.16933	4.92156	1.70487	2.88677	0.00389217	0.0270064	1074	mediator of RNA polymerase II transcription subunit
AT1G15320	3.10014	4.90055	1.75882	2.78628	0.00533166	0.0344514	1818	seed dormancy control protein
AT2G20800	46.4339	4.88856	0.608332	8.036	9.28165e-16	1.25758e-13	2774	NAD(P)H dehydrogenase B4
AT3G45840	3.08237	4.88587	1.6731	2.92024	0.00349756	0.0248472	2040	Cysteine/Histidine-rich C1 domain family protein
AT5G61750	3.07382	4.88233	1.77081	2.75711	0.00583139	0.0369502	632	RmlC-like cupins superfamily protein
AT4G08965	3.01801	4.85868	1.76726	2.74927	0.00597285	0.037664	199	none
AT5G35050	2.99588	4.84197	1.76116	2.7493	0.00597224	0.037664	818	hypothetical protein (DUF1985)
AT2G02690	2.99588	4.84197	1.76116	2.7493	0.00597224	0.037664	2034	Cysteine/Histidine-rich C1 domain family protein
AT4G12545	11.008	4.83639	1.55794	3.10435	0.00190701	0.015207	659	Bifunctional inhibitor/lipid-transfer protein/seed storage 2S albumin superfamily protein
AT2G16005	11.0609	4.83018	1.2125	3.98366	6.78612e-05	0.000967392	1124	MD-2-related lipid recognition domain-containing protein
AT2G15370	2.94652	4.82036	1.72559	2.79346	0.00521472	0.0338955	1918	fucosyltransferase 5
AT2G47540	2.90361	4.80161	1.69466	2.83338	0.00460581	0.0308411	854	Pollen Ole e 1 allergen and extensin family protein
AT1G12560	2.81988	4.76426	1.7547	2.71513	0.00662491	0.0408676	1464	expansin A7
AT3G06095	5.64697	4.74896	1.45289	3.26863	0.0010807	0.00960302	346	none
AT2G22760	10.5394	4.74036	1.23072	3.8517	0.0001173	0.00152145	1658	basic helix-loop-helix (bHLH) DNA-binding superfamily protein
AT5G03575	2.76775	4.73193	1.73417	2.72865	0.00635942	0.0395462	573	none
AT2G43960	10.1088	4.70825	1.28373	3.66763	0.000244814	0.00281381	1600	SWAP (Suppressor-of-White-APricot)/surp domain-containing protein
AT2G05915	30.3724	4.68867	0.711791	6.58714	4.48366e-11	2.80383e-09	449	hypothetical protein
AT4G07940	60.2107	4.67704	0.499102	9.3709	7.19148e-21	1.66394e-18	1656	pre-mRNA-splicing factor CWC22-like protein, putative (DUF3245)
AT3G29639	189.537	4.66719	0.303292	15.3884	1.95709e-53	2.35469e-50	1400	hypothetical protein
AT3G15604	2.6448	4.66476	1.73837	2.68341	0.00728761	0.0440346	164	hypothetical protein
AT4G19690	9.75431	4.62022	1.46866	3.14587	0.00165592	0.0135385	1671	iron-regulated transporter 1
AT2G06485	9.56719	4.59888	1.24033	3.70778	0.000209087	0.00246265	587	none
AT5G14490	18.6846	4.58058	0.91085	5.0289	4.93291e-07	1.30844e-05	2669	NAC domain containing protein 85
AT2G06475	9.41633	4.57524	1.23398	3.70772	0.00020913	0.00246265	625	none
AT1G63210	9.02868	4.5173	1.26322	3.57601	0.000348874	0.00378859	3666	Transcription elongation factor Spt6
AT5G38386	13.5366	4.51102	1.01573	4.44118	8.94672e-06	0.000167356	2041	F-box/RNI-like superfamily protein
AT5G47950	8.87229	4.48602	1.24429	3.60528	0.000311812	0.00345324	1637	HXXXD-type acyl-transferase family protein
AT3G06515	8.85453	4.4802	1.25082	3.58182	0.000341208	0.00371989	382	none
AT1G67105	394.417	4.47177	1.02463	4.36427	1.27551e-05	0.000227287	785	other_RNA
AT2G47520	17.17	4.45462	0.917364	4.85589	1.19844e-06	2.87235e-05	926	Integrase-type DNA-binding superfamily protein
AT2G27240	8.43714	4.42758	1.24956	3.5433	0.000395154	0.00420064	2829	aluminum activated malate transporter family protein
AT1G66270	66.208	4.38273	1.09024	4.01996	5.82075e-05	0.000845809	3298	Glycosyl hydrolase superfamily protein
AT2G05510	8.30624	4.37964	1.3554	3.23126	0.00123247	0.0106497	1148	Glycine-rich protein family
AT2G05440	114.271	4.34723	1.06858	4.06822	4.73738e-05	0.000711767	1139	GLYCINE RICH PROTEIN 9
AT2G05914	78.5575	4.31579	0.430561	10.0236	1.20012e-23	3.37367e-21	1419	Natural antisense transcript overlaps with AT2G05915
AT4G15396	7.90662	4.31211	1.25675	3.43116	0.000601012	0.00591359	3029	cytochrome P450, family 702, subfamily A, polypeptide 6
AT1G21738	4.04425	4.25111	1.56969	2.70825	0.0067639	0.0415716	233	hypothetical protein
AT2G01880	7.43355	4.24069	1.36897	3.09774	0.00195005	0.01549	2763	purple acid phosphatase 7
AT3G00620	11.2929	4.24044	1.04816	4.04559	5.21917e-05	0.000773337	624	none
AT3G06525	7.47954	4.22497	1.27951	3.30201	0.000959939	0.00873724	209	none
AT1G07143	7.44584	4.22249	1.28648	3.2822	0.00103	0.00923714	631	none
AT4G03035	29.4209	4.21888	0.664637	6.34764	2.18644e-10	1.22241e-08	1662	none
AT4G05380	58.9237	4.20664	0.497171	8.46115	2.64752e-17	4.21348e-15	2146	P-loop nucleoside triphosphate hydrolase superfamily protein
AT3G32030	7.24255	4.20326	1.31076	3.20674	0.00134247	0.0114165	3134	Terpenoid cyclases/Protein prenyltransferases superfamily protein
AT5G04960	10.8593	4.19721	1.07541	3.90291	9.50446e-05	0.00128257	2280	Plant invertase/pectin methylesterase inhibitor superfamily
AT3G45720	7.24009	4.1737	1.2966	3.21896	0.00128657	0.0110221	1899	Major facilitator superfamily protein
AT1G60500	3.81617	4.16346	1.55553	2.67656	0.00743827	0.0447292	2382	Dynamin related protein 4C
AT4G25820	13.9972	4.15896	1.05196	3.95354	7.70045e-05	0.00107334	1569	xyloglucan endotransglucosylase/hydrolase 14
AT5G54450	7.11555	4.15075	1.28444	3.23155	0.0012312	0.0106417	1106	hypothetical protein (DUF295)
AT1G04580	14.0831	4.13403	0.9031	4.5776	4.70348e-06	9.54777e-05	5888	aldehyde oxidase 4
AT3G61270	6.83012	4.10976	1.31355	3.12874	0.00175557	0.0141761	2475	O-glucosyltransferase rumi-like protein (DUF821)
AT5G66020	6.7722	4.09749	1.29308	3.16878	0.00153082	0.0127092	3532	Phosphoinositide phosphatase family protein
AT1G16290	6.8761	4.09667	1.29709	3.15836	0.0015866	0.0130758	3205	transglycosylase
AT3G51570	13.5384	4.08286	0.903341	4.51973	6.19186e-06	0.000121174	4376	Disease resistance protein (TIR-NBS-LRR class) family
AT2G13430	74.1333	4.07184	0.42586	9.56143	1.16135e-21	2.84003e-19	1370	hypothetical protein
AT3G45530	6.6173	4.03669	1.31235	3.07593	0.00209847	0.0164118	2326	Cysteine/Histidine-rich C1 domain family protein
AT1G14960	6.50566	4.01419	1.29907	3.09006	0.00200116	0.0158152	987	Polyketide cyclase/dehydrase and lipid transport superfamily protein
AT1G37113	6.41722	3.99375	1.31599	3.03478	0.00240715	0.0182932	2290	hypothetical protein
AT5G51480	209.287	3.9823	0.253789	15.6914	1.73275e-55	2.26606e-52	3343	SKU5 similar 2
AT2G25160	6.28413	3.96365	1.36714	2.89923	0.00374075	0.0261305	2288	cytochrome P450, family 82, subfamily F, polypeptide 1
AT5G55350	6.2615	3.95123	1.33912	2.95062	0.00317134	0.0229029	1168	MBOAT (membrane bound O-acyl transferase) family protein
AT2G23110	6.13441	3.9504	1.36322	2.89784	0.00375737	0.0262284	910	Late embryogenesis abundant protein, group 6
AT5G57620	6.22749	3.94609	1.33775	2.94979	0.00317986	0.0229479	1865	myb domain protein 36
AT3G47200	6.18458	3.93721	1.3159	2.99203	0.00277128	0.0204508	1952	transmembrane protein, putative (DUF247)
AT1G26970	18.4028	3.92939	0.766301	5.12774	2.93237e-07	8.31318e-06	2508	Protein kinase superfamily protein
AT3G22860	54.9329	3.91568	0.481964	8.12443	4.49476e-16	6.28828e-14	2594	eukaryotic translation initiation factor 3 subunit C2
AT2G18193	223.047	3.90454	0.236442	16.5137	2.92356e-61	4.6283e-58	1932	P-loop containing nucleoside triphosphate hydrolases superfamily protein
AT3G06505	24.2075	3.89728	0.726975	5.36096	8.2783e-08	2.69192e-06	1678	none
AT5G26120	5.81333	3.86856	1.34794	2.86998	0.00410498	0.0281453	4292	alpha-L-arabinofuranosidase 2
AT4G02270	5.87548	3.86368	1.4371	2.68852	0.00717702	0.0435296	928	root hair specific 13
AT4G15390	58.2375	3.85371	0.435281	8.85338	8.4905e-19	1.61637e-16	1735	HXXXD-type acyl-transferase family protein
AT2G10975	5.72085	3.83784	1.36513	2.81133	0.00493364	0.0324866	950	hypothetical protein
AT1G06417	11.5789	3.83736	0.995118	3.85619	0.000115169	0.00150077	280	none
AT1G70440	42.9289	3.82469	0.499297	7.66015	1.85713e-14	2.0537e-12	1684	similar to RCD one 3
AT3G29250	31.6813	3.81796	0.673636	5.66769	1.44732e-08	5.48979e-07	1782	NAD(P)-binding Rossmann-fold superfamily protein
AT5G05345	5.50516	3.78637	1.3823	2.73917	0.0061594	0.0385014	1036	none
AT2G18660	323.816	3.77903	0.299421	12.6211	1.61548e-36	9.34463e-34	2325	plant natriuretic peptide A
AT2G03130	5.41262	3.74515	1.35614	2.76163	0.00575138	0.0365356	469	Ribosomal protein L12/ ATP-dependent Clp protease adaptor protein ClpS family protein
AT5G44440	10.7597	3.73099	0.947457	3.9379	8.21977e-05	0.00113362	2163	FAD-binding Berberine family protein
AT3G48340	10.7361	3.72898	0.997667	3.7377	0.00018571	0.00222371	1845	Cysteine proteinases superfamily protein
AT3G60100	5.41636	3.72549	1.35394	2.75159	0.00593061	0.0374683	3717	citrate synthase 5
AT1G73280	5.29572	3.72299	1.3643	2.72887	0.0063551	0.0395357	2672	serine carboxypeptidase-like 3
AT3G32920	96.1889	3.72012	0.322354	11.5405	8.24487e-31	3.30663e-28	4840	P-loop containing nucleoside triphosphate hydrolases superfamily protein
AT1G61550	10.5293	3.68241	0.959922	3.83615	0.000124978	0.00160035	3631	S-locus lectin protein kinase family protein
AT1G76470	10.348	3.66283	1.00384	3.64881	0.00026346	0.00299154	1893	NAD(P)-binding Rossmann-fold superfamily protein
AT5G54030	5.06159	3.65077	1.37324	2.6585	0.00784895	0.0466118	2064	Cysteine/Histidine-rich C1 domain family protein
AT1G61840	25.5106	3.64218	0.627986	5.79979	6.63989e-09	2.70992e-07	2742	Cysteine/Histidine-rich C1 domain family protein
AT5G55270	32.4584	3.62093	0.606695	5.96829	2.39754e-09	1.06523e-07	1371	hypothetical protein (DUF295)
AT1G66800	7.4974	3.62066	1.24295	2.91296	0.00358024	0.0252853	1638	NAD(P)-binding Rossmann-fold superfamily protein
AT5G09570	100.33	3.61514	0.397756	9.08885	1.00092e-19	2.10536e-17	1724	Cox19-like CHCH family protein
AT2G41470	14.7343	3.59706	0.810918	4.43579	9.17371e-06	0.000171389	3797	agamous-like MADS-box protein
AT3G51560	19.8918	3.59281	0.869875	4.13027	3.62344e-05	0.00056618	4226	Disease resistance protein (TIR-NBS-LRR class) family
AT5G22545	19.6137	3.5723	0.752613	4.74654	2.0693e-06	4.66236e-05	702	hypothetical protein
AT5G48070	9.67285	3.56663	1.09676	3.25198	0.00114604	0.0100511	1630	xyloglucan endotransglucosylase/hydrolase 20
AT1G36675	54.9903	3.54226	0.41442	8.54752	1.25757e-17	2.06702e-15	1922	glycine-rich protein
AT3G28290	30.7223	3.51789	0.8723	4.03289	5.50945e-05	0.000808779	1960	transmembrane protein, putative (DUF677)
AT5G49310	27.9391	3.50681	0.628459	5.58002	2.40495e-08	8.76829e-07	2726	importin alpha isoform 5
AT5G41765	13.879	3.50595	0.833756	4.205	2.61081e-05	0.000429364	1006	DNA-binding storekeeper protein-related transcriptional regulator
AT5G60610	161.495	3.46504	0.24534	14.1234	2.7239e-45	2.73107e-42	2024	F-box/RNI-like superfamily protein
AT1G66280	68.85	3.46453	0.56776	6.10209	1.0469e-09	5.07897e-08	3484	Glycosyl hydrolase superfamily protein
AT3G46700	22.9025	3.45988	0.730197	4.73829	2.15532e-06	4.83444e-05	1907	UDP-Glycosyltransferase superfamily protein
AT5G15380	13.2036	3.44331	0.945508	3.64175	0.000270787	0.003054	3577	domains rearranged methylase 1
AT5G66150	48.9318	3.43876	0.470972	7.30141	2.84765e-13	2.56451e-11	5595	Glycosyl hydrolase family 38 protein
AT4G28940	22.0981	3.41586	0.644942	5.29638	1.18118e-07	3.67791e-06	2911	Phosphorylase superfamily protein
AT5G61730	21.6833	3.3894	0.645092	5.25414	1.4872e-07	4.49132e-06	4493	ABC2 homolog 11
AT2G04205	8.71818	3.38596	1.08786	3.1125	0.00185512	0.0148444	1055	none
AT1G20180	10.7194	3.36397	0.94695	3.55243	0.000381688	0.00408133	1767	transmembrane protein (DUF677)
AT4G17710	12.7174	3.35274	0.880286	3.80869	0.000139704	0.00175309	3033	homeodomain GLABROUS 4
AT2G42065	25.3087	3.34027	0.616506	5.41808	6.02441e-08	2.02467e-06	1553	DnaJ domain protein
AT4G11210	14.6644	3.33622	0.802736	4.15607	3.23771e-05	0.000515821	848	Disease resistance-responsive (dirigent-like protein) family protein
AT3G24240	12.2927	3.30673	1.00486	3.29075	0.000999195	0.00902546	4215	Leucine-rich repeat receptor-like protein kinase family protein
AT1G07560	6.17648	3.29474	1.2399	2.65727	0.00787768	0.0467362	3833	Leucine-rich repeat protein kinase family protein
AT2G04215	6.16173	3.29233	1.22825	2.68051	0.00735106	0.0442756	335	none
AT4G22610	12.2298	3.27564	1.01933	3.21352	0.00131117	0.0112042	939	Bifunctional inhibitor/lipid-transfer protein/seed storage 2S albumin superfamily protein
AT3G60710	34.1358	3.26983	0.516318	6.33298	2.40463e-10	1.33448e-08	1309	F-box family protein
AT5G01380	44.1838	3.26803	0.449366	7.27254	3.52798e-13	3.11196e-11	1991	Homeodomain-like superfamily protein
AT4G10265	19.9497	3.25015	0.819189	3.96753	7.26225e-05	0.00102555	659	Wound-responsive family protein
AT1G78760	21.6665	3.25004	0.676431	4.80469	1.54988e-06	3.60828e-05	1642	F-box/RNI-like superfamily protein
AT2G21450	32.0392	3.2468	0.638657	5.0838	3.69965e-07	1.01442e-05	3627	chromatin remodeling 34
AT2G27010	5.90369	3.24477	1.20464	2.69355	0.00706954	0.0430549	1686	cytochrome P450, family 705, subfamily A, polypeptide 9
AT4G30170	110.306	3.22715	0.882367	3.65738	0.000254808	0.00291089	1817	Peroxidase family protein
AT5G54040	7.74446	3.21692	1.01213	3.17838	0.001481	0.0123845	1790	Cysteine/Histidine-rich C1 domain family protein
AT3G28300	21.2374	3.19923	0.899084	3.55832	0.000373231	0.004008	1960	transmembrane protein, putative (DUF677)
AT1G29025	7.55131	3.19693	1.16617	2.74138	0.0061181	0.0383149	2812	Calcium-binding EF-hand family protein
AT2G33175	34.4075	3.18316	0.515801	6.1713	6.77328e-10	3.41262e-08	924	transmembrane protein
AT4G23310	94.8116	3.17487	0.327936	9.68137	3.61818e-22	9.30182e-20	3592	cysteine-rich RLK (RECEPTOR-like protein kinase) 23
AT3G60470	11.4225	3.16921	0.976554	3.2453	0.00117326	0.0102498	2363	transmembrane protein, putative (DUF247)
AT2G28960	11.3469	3.1691	0.970269	3.2662	0.00109	0.00966609	4874	Leucine-rich repeat protein kinase family protein
AT5G21150	43.2584	3.16776	0.454124	6.97554	3.04695e-12	2.33204e-10	6142	Argonaute family protein
AT5G41830	11.1235	3.14362	0.899693	3.49411	0.000475653	0.00488132	1883	RNI-like superfamily protein
AT2G24735	11.1581	3.13713	0.881782	3.55771	0.000374095	0.00401441	5823	other_RNA
AT1G02940	44.345	3.13147	0.432754	7.23614	4.61619e-13	3.98995e-11	1327	glutathione S-transferase (class phi) 5
AT1G13520	7.30898	3.12515	1.08611	2.87737	0.00401001	0.0276264	1666	hypothetical protein (DUF1262)
AT2G25980	10.9803	3.12219	1.06433	2.93347	0.00335199	0.0239944	2530	Mannose-binding lectin superfamily protein
AT2G01520	198.934	3.09741	1.08818	2.84641	0.00442158	0.0298533	1328	MLP-like protein 328
AT1G12950	43.0517	3.08763	0.422021	7.31631	2.54888e-13	2.31625e-11	2970	root hair specific 2
AT5G67400	12.4106	3.06985	0.863487	3.55518	0.00037772	0.00404754	1710	root hair specific 19
AT4G01820	10.6448	3.0667	0.886443	3.45956	0.000541067	0.00543216	4694	P-glycoprotein 3
AT3G23470	8.75084	3.04941	0.947813	3.21731	0.00129398	0.0110762	4168	Cyclopropane-fatty-acyl-phospholipid synthase
AT5G04355	13.741	3.02397	0.784693	3.8537	0.000116347	0.0015126	1016	none
AT2G21730	48.11	3.023	0.433917	6.96676	3.2432e-12	2.47595e-10	2247	cinnamyl alcohol dehydrogenase homolog 2
AT5G56960	13.5699	2.99225	0.769733	3.88739	0.000101329	0.001351	3228	basic helix-loop-helix (bHLH) DNA-binding family protein
AT5G22530	18.5213	2.98317	0.636425	4.68739	2.76712e-06	6.0357e-05	793	hypothetical protein
AT5G48010	113.42	2.97174	0.434244	6.84348	7.72897e-12	5.39396e-10	4869	thalianol synthase 1
AT1G44970	9.8413	2.95799	0.920049	3.21504	0.00130428	0.011158	1778	Peroxidase superfamily protein
AT3G01600	135.944	2.95485	0.333458	8.86123	7.91395e-19	1.5162e-16	2442	NAC domain containing protein 44
AT1G72260	74.1204	2.93772	0.980594	2.99586	0.00273672	0.0202454	1112	thionin 2.1
AT5G66985	13.075	2.93339	0.896741	3.27117	0.00107104	0.00954262	740	hypothetical protein
AT1G19530	25.6243	2.90736	0.55071	5.27929	1.29685e-07	3.99672e-06	1284	DNA polymerase epsilon catalytic subunit A
AT2G17850	19.2327	2.89629	0.706934	4.09698	4.18583e-05	0.000637497	834	Rhodanese/Cell cycle control phosphatase superfamily protein
AT2G01530	41.1218	2.87655	0.631456	4.55543	5.22793e-06	0.000104974	1018	MLP-like protein 329
AT5G38550	18.6542	2.85373	0.619973	4.603	4.16452e-06	8.5739e-05	3070	Mannose-binding lectin superfamily protein
AT4G33070	128.42	2.85243	0.328854	8.67384	4.17803e-18	7.1812e-16	2546	Thiamine pyrophosphate dependent pyruvate decarboxylase family protein
AT5G24140	7.72955	2.84521	0.981294	2.89945	0.00373819	0.0261187	3457	squalene monooxygenase 2
AT2G30210	70.4099	2.84297	0.490538	5.79561	6.80726e-09	2.77447e-07	2485	laccase 3
AT4G25810	2067.78	2.83715	0.471792	6.01357	1.81486e-09	8.30886e-08	1533	xyloglucan endotransglycosylase 6
AT3G57100	15.2783	2.82226	0.69046	4.08751	4.36022e-05	0.000661711	1469	transmembrane protein, putative (DUF677)
AT4G00250	33.7347	2.81971	0.522868	5.39278	6.93748e-08	2.28307e-06	1277	DNA-binding storekeeper protein-related transcriptional regulator
AT2G20150	19.6067	2.8177	0.619166	4.55081	5.34406e-06	0.000107091	1999	hypothetical protein
AT5G58080	24.1472	2.80889	0.562267	4.99565	5.86377e-07	1.52443e-05	2564	response regulator 18
AT1G44130	28.4709	2.78906	0.551415	5.058	4.23679e-07	1.14255e-05	1928	Eukaryotic aspartyl protease family protein
AT3G27710	16.5513	2.78507	0.729812	3.81614	0.000135556	0.00170816	1859	RING/U-box superfamily protein
AT1G13530	13.3675	2.77957	0.707783	3.92715	8.59588e-05	0.00117686	1539	hypothetical protein (DUF1262)
AT4G14060	29.7559	2.77341	0.779886	3.55617	0.000376297	0.00403372	1125	Polyketide cyclase/dehydrase and lipid transport superfamily protein
AT3G59220	68.0622	2.7641	0.457541	6.04121	1.52965e-09	7.14449e-08	1977	pirin
AT3G26930	17.5071	2.74974	0.630963	4.35801	1.31252e-05	0.000232779	1838	Protein with RNI-like/FBD-like domain
AT1G66960	21.7084	2.73305	0.813291	3.36049	0.000778056	0.00737087	7165	Terpenoid cyclases family protein
AT4G11310	8.65379	2.72473	0.946165	2.87977	0.0039797	0.0274428	2004	Papain family cysteine protease
AT2G04050	106.306	2.72326	0.273019	9.97461	1.96865e-23	5.48287e-21	2288	MATE efflux family protein
AT5G26260	176.854	2.71503	0.239726	11.3256	9.80597e-30	3.83057e-27	2190	TRAF-like family protein
AT1G08440	14.3629	2.71482	0.701866	3.868	0.000109731	0.00144636	2617	aluminum activated malate transporter family protein
AT4G39500	9.77942	2.69533	0.933255	2.8881	0.00387579	0.0268989	1631	cytochrome P450, family 96, subfamily A, polypeptide 11
AT3G00580	8.37592	2.67863	0.892163	3.0024	0.00267862	0.0199099	548	none
AT5G39890	128.242	2.6742	0.362529	7.37651	1.62493e-13	1.51425e-11	2000	2-aminoethanethiol dioxygenase, putative (DUF1637)
AT2G27000	11.1716	2.67363	0.770808	3.46861	0.000523159	0.00528589	1853	cytochrome P450, family 705, subfamily A, polypeptide 8
AT1G76640	12.5227	2.67291	0.757491	3.52864	0.000417695	0.00439296	612	Calcium-binding EF-hand family protein
AT2G39330	1738.65	2.6715	0.390486	6.84149	7.83758e-12	5.4571e-10	2675	jacalin-related lectin 23
AT1G73325	89.0158	2.66873	0.457304	5.83578	5.35385e-09	2.21816e-07	862	Kunitz family trypsin and protease inhibitor protein
AT5G15120	130.256	2.66774	0.356233	7.48876	6.9525e-14	7.04122e-12	2093	2-aminoethanethiol dioxygenase, putative (DUF1637)
AT1G68880	21.9988	2.65859	0.565261	4.7033	2.55988e-06	5.6368e-05	1085	basic leucine-zipper 8
AT3G28890	73.0454	2.64447	0.389477	6.7898	1.1229e-11	7.60717e-10	2923	receptor like protein 43
AT3G05845	127.249	2.64292	0.295596	8.94102	3.85609e-19	7.63074e-17	342	none
AT5G53820	65.6028	2.63653	0.419254	6.28862	3.2031e-10	1.73284e-08	769	Late embryogenesis abundant protein (LEA) family protein
AT1G14780	172.632	2.63134	0.218572	12.0388	2.22225e-33	1.02836e-30	3343	MAC/Perforin domain-containing protein
AT3G29631	127.441	2.62734	0.297974	8.81737	1.17183e-18	2.21682e-16	447	nuclease
AT2G34580	8.08066	2.61887	0.877877	2.98319	0.0028526	0.0209225	2013	cytomegalovirus UL139 protein
AT1G35230	24.4515	2.61012	0.685576	3.8072	0.000140551	0.00176225	759	arabinogalactan protein 5
AT3G02550	1129.4	2.61002	0.378391	6.89766	5.28645e-12	3.82238e-10	1626	LOB domain-containing protein 41
AT1G64540	18.6704	2.61001	0.625401	4.17334	3.00168e-05	0.000482305	1828	F-box/FBD-like domains containing protein
AT4G22390	317.686	2.59904	0.18557	14.0057	1.43783e-44	1.31056e-41	1851	F-box associated ubiquitination effector family protein
AT5G10140	340.572	2.59074	0.212152	12.2117	2.69181e-34	1.32733e-31	6066	K-box region and MADS-box transcription factor family protein
AT1G43800	230.929	2.58894	0.868656	2.9804	0.00287872	0.0210884	2201	Plant stearoyl-acyl-carrier-protein desaturase family protein
AT5G01675	340.754	2.58532	0.213458	12.1116	9.16632e-34	4.37641e-31	6229	Natural antisense transcript overlaps with AT5G10140 (FLC)
AT3G28500	191.066	2.58507	0.328542	7.86833	3.59401e-15	4.35904e-13	950	60S acidic ribosomal protein family
AT3G47220	39.2761	2.56495	0.447576	5.73076	9.99795e-09	3.91064e-07	3077	phosphatidylinositol-speciwc phospholipase C9
AT1G10480	7.89784	2.56188	0.95139	2.69277	0.00708611	0.0431464	1659	zinc finger protein 5
AT4G36430	135.542	2.55967	0.275495	9.29117	1.52597e-20	3.45111e-18	1648	Peroxidase superfamily protein
AT2G00430	60.0676	2.55755	0.370583	6.90142	5.14837e-12	3.74053e-10	1944	none
AT3G20978	33.4866	2.5524	0.463877	5.50231	3.74847e-08	1.30822e-06	1432	Natural antisense transcript overlaps with AT3G20975
AT5G60250	333.667	2.54788	0.181386	14.0467	8.06719e-45	7.58291e-42	3762	zinc finger (C3HC4-type RING finger) family protein
AT5G07780	14.1848	2.54773	0.669066	3.80789	0.000140156	0.00175803	3336	Actin-binding FH2 (formin homology 2) family protein
AT3G58270	313.053	2.54513	0.235594	10.803	3.33031e-27	1.15141e-24	2096	phospholipase-like protein (PEARLI 4) with TRAF-like domain protein
AT5G25160	25.6907	2.53397	0.576004	4.39923	1.08638e-05	0.000198887	1227	zinc finger protein 3
AT5G09470	68.5603	2.5204	0.525906	4.79248	1.64729e-06	3.80295e-05	1563	dicarboxylate carrier 3
AT2G41800	12.7146	2.5131	0.732551	3.43061	0.000602228	0.00592362	1725	imidazolonepropionase (Protein of unknown function, DUF642)
AT2G04090	10.2488	2.51053	0.929744	2.70024	0.00692899	0.0424129	2408	MATE efflux family protein
AT2G27690	1022.27	2.49396	0.420202	5.93515	2.9357e-09	1.27421e-07	2001	cytochrome P450, family 94, subfamily C, polypeptide 1
AT3G01190	15.0611	2.48985	0.851958	2.9225	0.00347233	0.024703	1633	Peroxidase superfamily protein
AT4G35370	9.83707	2.4851	0.893423	2.78154	0.00541009	0.0348506	2406	Transducin/WD40 repeat-like superfamily protein
AT1G12160	37.3452	2.48382	0.470432	5.27986	1.29281e-07	3.98836e-06	2320	Flavin-binding monooxygenase family protein
AT1G72270	42.2505	2.48073	0.401906	6.17242	6.7254e-10	3.39989e-08	9473	nucleolar pre-ribosomal-associated protein
AT4G22960	87.7322	2.47988	0.302366	8.2016	2.37206e-16	3.41384e-14	3360	FAM63A-like protein (DUF544)
AT1G62280	34.7058	2.47511	0.672795	3.67884	0.000234293	0.00270946	1566	SLAC1 homologue 1
AT5G00525	23.6897	2.47468	0.595888	4.15292	3.28256e-05	0.00052131	1127	none
AT5G24240	37.1673	2.46989	0.457728	5.39597	6.81539e-08	2.25611e-06	3234	phosphatidylinositol 4-kinase gamma-like protein
AT5G03010	13.5744	2.46046	0.764733	3.21741	0.00129352	0.0110754	1072	Galactose oxidase/kelch repeat superfamily protein
AT4G02170	62.9842	2.43975	0.450771	5.41239	6.21906e-08	2.08543e-06	789	cotton fiber protein
AT5G66630	344.504	2.43536	0.167957	14.4999	1.21387e-47	1.30399e-44	3274	DA1-related protein 5
AT4G02330	2361.61	2.41891	0.137531	17.5881	3.03823e-69	6.09245e-66	2705	Plant invertase/pectin methylesterase inhibitor superfamily
AT4G13660	23.6862	2.4013	0.537413	4.46826	7.88595e-06	0.000149748	2760	pinoresinol reductase 2
AT4G02875	26.9697	2.40038	0.568412	4.22296	2.41119e-05	0.000400476	2363	none
AT5G12340	17.7277	2.39253	0.67078	3.56679	0.000361376	0.00390574	1144	DUF4228 domain protein
AT5G58610	154.874	2.38189	0.261959	9.09263	9.66754e-20	2.06234e-17	5315	PHD finger transcription factor
AT5G17820	25.7183	2.37992	0.59673	3.98828	6.65551e-05	0.000951027	2389	Peroxidase superfamily protein
AT1G37150	89.3947	2.37598	0.336582	7.05915	1.67526e-12	1.32605e-10	3236	holocarboxylase synthetase 2
AT3G20520	11.6631	2.36773	0.771246	3.07001	0.00214053	0.0166585	3098	SHV3-like 3
AT5G35490	575.679	2.36707	0.131166	18.0464	8.41973e-73	1.94813e-69	731	mto 1 responding up 1
AT1G67220	11.5992	2.36366	0.742454	3.18358	0.00145466	0.012204	4971	histone acetyltransferase of the CBP family 2
AT1G28480	23.0207	2.35251	0.546449	4.30508	1.66929e-05	0.000289398	822	Thioredoxin superfamily protein
AT4G05775	193.128	2.34187	0.359301	6.51785	7.13234e-11	4.33402e-09	436	Natural antisense transcript overlaps with AT4G10270
AT4G23510	15.7631	2.32412	0.651552	3.56705	0.000361025	0.00390341	3223	Disease resistance protein (TIR-NBS-LRR class) family
AT1G08865	15.9792	2.32402	0.845158	2.7498	0.00596313	0.0376264	822	none
AT1G62530	9.07402	2.32049	0.821453	2.82486	0.00473016	0.0314699	2167	hypothetical protein (DUF863)
AT4G03292	56.2219	2.31745	0.574171	4.03617	5.43313e-05	0.000799277	751	Polynucleotidyl transferase, ribonuclease H-like superfamily protein
AT4G08285	58.7277	2.31482	0.400702	5.77691	7.60869e-09	3.05965e-07	468	Natural antisense transcript overlaps with AT4G30430
AT2G02120	45.1175	2.31243	0.462141	5.00374	5.62294e-07	1.47072e-05	873	Scorpion toxin-like knottin superfamily protein
AT5G38250	16.9437	2.30775	0.671714	3.43562	0.000591202	0.00583006	2302	Protein kinase family protein
AT2G04945	12.3362	2.30191	0.719875	3.19766	0.00138548	0.0117226	287	none
AT1G13550	22.4722	2.30184	0.558368	4.12245	3.74867e-05	0.000581217	1346	hypothetical protein (DUF1262)
AT1G55390	40.3173	2.30095	0.467379	4.92309	8.51869e-07	2.11939e-05	2267	Cysteine/Histidine-rich C1 domain family protein
AT2G04070	36.0963	2.3	0.492871	4.66653	3.06325e-06	6.61895e-05	2128	MATE efflux family protein
AT1G06763	11.2599	2.29871	0.763527	3.01064	0.00260698	0.0194966	723	none
AT1G72960	66.133	2.29745	0.323885	7.09343	1.30828e-12	1.0607e-10	4998	Root hair defective 3 GTP-binding protein (RHD3)
AT3G04570	20.1151	2.29233	0.759268	3.01913	0.00253498	0.0190672	1705	AT-hook motif nuclear-localized protein 19
AT5G47990	76.0841	2.29103	0.471972	4.85416	1.20899e-06	2.89532e-05	1991	cytochrome P450, family 705, subfamily A, polypeptide 5
AT4G09215	13.1993	2.28281	0.703436	3.24522	0.00117359	0.0102498	447	none
AT4G29770	30.7372	2.2747	0.448148	5.07577	3.85929e-07	1.05244e-05	1925	target of trans acting-siR480/255 protein
AT1G70130	10.9588	2.26622	0.816187	2.7766	0.00549308	0.0352145	2227	Concanavalin A-like lectin protein kinase family protein
AT3G29633	34.6874	2.26068	0.65304	3.46178	0.000536613	0.00539832	1019	hypothetical protein
AT5G53250	32.7547	2.26011	0.442655	5.1058	3.29403e-07	9.1912e-06	845	arabinogalactan protein 22
AT3G25180	54.2061	2.25952	0.420488	5.37355	7.71998e-08	2.52127e-06	2163	cytochrome P450, family 82, subfamily G, polypeptide 1
AT5G52020	132.029	2.25746	0.316537	7.13175	9.91034e-13	8.10036e-11	1107	Integrase-type DNA-binding superfamily protein
AT2G38250	36.9874	2.25704	0.48645	4.63981	3.48733e-06	7.39741e-05	1946	Homeodomain-like superfamily protein
AT4G23320	86.5409	2.24746	0.323647	6.94416	3.80708e-12	2.87e-10	2615	cysteine-rich RLK (RECEPTOR-like protein kinase) 24
AT4G14980	14.1617	2.24474	0.708314	3.16913	0.00152896	0.0127008	1791	Cysteine/Histidine-rich C1 domain family protein
AT4G21680	327.92	2.24347	0.262311	8.55271	1.2023e-17	1.98704e-15	2452	NITRATE TRANSPORTER 1.8
AT1G08563	11.8735	2.2434	0.810888	2.7666	0.00566444	0.03609	236	Natural antisense transcript overlaps with AT1G62790
AT2G32550	36.6886	2.2395	0.509931	4.39178	1.12428e-05	0.000204458	3509	Cell differentiation, Rcd1-like protein
AT4G04260	12.9579	2.23839	0.690701	3.24075	0.00119215	0.0103834	1812	Bromo-adjacent homology (BAH) domain-containing protein
AT2G43620	1282.64	2.23672	0.814761	2.74524	0.00604661	0.0380176	1399	Chitinase family protein
AT4G15110	3884.21	2.23073	0.0959613	23.2462	1.55552e-119	9.35768e-116	3471	cytochrome P450, family 97, subfamily B, polypeptide 3
AT5G66640	183.1	2.21641	0.209825	10.5631	4.41647e-26	1.41322e-23	2683	DA1-related protein 3
AT3G00610	23.3741	2.20234	0.534503	4.12036	3.78286e-05	0.000585915	307	none
AT5G05040	15.5162	2.20134	0.824628	2.66949	0.00759667	0.0454185	839	Cystatin/monellin superfamily protein
AT4G23140	245.368	2.20062	0.338473	6.50162	7.9458e-11	4.77049e-09	3195	cysteine-rich RLK (RECEPTOR-like protein kinase) 6
AT1G02770	51.2183	2.19484	0.395328	5.55194	2.82518e-08	1.01045e-06	1835	hypothetical protein
AT5G14150	10.551	2.19405	0.750458	2.92362	0.00345985	0.0246317	1853	Emb:.1 protein, putative (Protein of unknown function, DUF642)
AT1G17960	78.454	2.18987	0.311145	7.0381	1.94885e-12	1.53053e-10	2941	Threonyl-tRNA synthetase
AT4G01930	35.6128	2.18694	0.414521	5.27582	1.32161e-07	4.06884e-06	2148	Cysteine/Histidine-rich C1 domain family protein
AT1G30760	35.4055	2.18173	0.507081	4.30253	1.68856e-05	0.000292065	2442	FAD-binding Berberine family protein
AT1G18410	54.1649	2.17621	0.361508	6.0198	1.74632e-09	8.03174e-08	6227	P-loop containing nucleoside triphosphate hydrolases superfamily protein
AT3G26460	210.678	2.17534	0.188755	11.5247	9.90541e-31	3.92032e-28	975	Polyketide cyclase/dehydrase and lipid transport superfamily protein
AT3G22800	17.8511	2.17382	0.755706	2.87654	0.00402064	0.0276933	1937	Leucine-rich repeat (LRR) family protein
AT2G41480	70.3094	2.16084	0.348086	6.20779	5.37365e-10	2.76298e-08	1831	peroxidase superfamily protein
AT2G32190	203.909	2.15057	0.258579	8.31688	9.03071e-17	1.35817e-14	1101	cysteine-rich/transmembrane domain A-like protein
AT5G22380	127.87	2.14787	0.348681	6.15998	7.27554e-10	3.6292e-08	1343	NAC domain containing protein 90
AT5G24640	22.5035	2.14746	0.552933	3.88377	0.000102849	0.00136764	543	hypothetical protein
AT4G29760	36.6228	2.1416	0.474576	4.51266	6.40194e-06	0.000124637	1766	target of trans acting-siR480/255 protein
AT2G05655	38.6445	2.14037	0.43399	4.93184	8.14583e-07	2.04182e-05	2067	hypothetical protein
AT5G02255	14.3403	2.1398	0.691708	3.0935	0.00197807	0.0156657	41	U5
AT3G28220	1249.73	2.13766	0.488033	4.38015	1.186e-05	0.000213105	2552	TRAF-like family protein
AT5G41550	342.893	2.13218	0.311276	6.84981	7.395e-12	5.20923e-10	3592	Disease resistance protein (TIR-NBS-LRR class) family
AT5G54550	30.3799	2.12016	0.56343	3.76295	0.000167922	0.00204078	1201	hypothetical protein (DUF295)
AT5G00585	23.2701	2.11728	0.549812	3.85093	0.000117671	0.00152547	1659	none
AT5G45220	59.4157	2.11678	0.33587	6.30236	2.93141e-10	1.60901e-08	2392	Disease resistance protein (TIR-NBS-LRR class) family
AT5G59390	11.9967	2.11656	0.715167	2.95953	0.00308109	0.0223477	3016	XH/XS domain-containing protein
AT1G67020	16.9753	2.116	0.632524	3.34532	0.000821872	0.00765833	2277	transmembrane protein
AT5G01120	90.0109	2.10601	0.297409	7.08119	1.42917e-12	1.1433e-10	2396	hypothetical protein (DUF674)
AT4G15210	265.026	2.09156	0.694067	3.01348	0.00258273	0.019373	3192	beta-amylase 5
AT5G51530	176.295	2.08698	0.246274	8.47421	2.3669e-17	3.80716e-15	4817	Ubiquitin carboxyl-terminal hydrolase-related protein
AT4G31800	9030.38	2.08656	0.172679	12.0834	1.29232e-33	6.0737e-31	2323	WRKY DNA-binding protein 18
AT1G62440	41.5567	2.08079	0.457563	4.54754	5.42759e-06	0.000108476	2360	leucine-rich repeat/extensin 2
AT5G00490	17.7234	2.0777	0.570637	3.64102	0.000271558	0.00306039	2093	none
AT5G56370	549.383	2.07322	0.132119	15.692	1.71442e-55	2.26606e-52	2041	F-box/RNI-like/FBD-like domains-containing protein
AT1G58400	186.126	2.07223	0.214654	9.65385	4.73462e-22	1.19674e-19	3996	Disease resistance protein (CC-NBS-LRR class) family
AT4G01910	229.934	2.06481	0.23008	8.97431	2.85142e-19	5.67999e-17	2302	Cysteine/Histidine-rich C1 domain family protein
AT5G20550	15.647	2.0646	0.638606	3.23298	0.00122507	0.0106071	1574	2-oxoglutarate (2OG) and Fe(II)-dependent oxygenase superfamily protein
AT3G57460	77.5762	2.06312	0.52621	3.9207	8.82904e-05	0.00120385	2841	catalytic/ metal ion binding / metalloendopeptidase/ zinc ion binding protein
AT1G62886	36.9391	2.06027	0.467347	4.40844	1.04116e-05	0.000192247	297	Nucleotide excision repair, TFIIH, subunit TTDA
AT5G35480	1271.22	2.05803	0.106979	19.2377	1.79143e-82	5.98715e-79	1749	hypothetical protein
AT1G05490	229.427	2.05513	0.183398	11.2058	3.8174e-29	1.43529e-26	4985	chromatin remodeling 31
AT4G04540	33.2054	2.05374	0.571919	3.59097	0.000329452	0.00361928	2822	cysteine-rich RLK (RECEPTOR-like protein kinase) 39
AT2G20142	676.509	2.04197	0.207804	9.82645	8.66208e-23	2.32631e-20	1269	Toll-Interleukin-Resistance (TIR) domain family protein
AT1G61810	83.126	2.03989	0.481741	4.23442	2.29146e-05	0.000382279	4807	beta-glucosidase 45
AT1G51270	2271.88	2.03938	0.158268	12.8856	5.42769e-38	3.40124e-35	3921	vesicle-associated protein 1-4
AT1G05147	49.1482	2.03932	0.340105	5.99615	2.02051e-09	9.18049e-08	552	Natural antisense transcript overlaps with AT1G15040
AT3G47210	13.4539	2.03008	0.728158	2.78796	0.0053041	0.0343304	2083	hypothetical protein (DUF247)
AT4G12735	36.4937	2.02832	0.440728	4.6022	4.18061e-06	8.59526e-05	518	hypothetical protein
AT1G73860	28.6506	2.02196	0.482927	4.18689	2.82797e-05	0.000459797	6013	P-loop containing nucleoside triphosphate hydrolases superfamily protein
AT5G40000	34.8724	2.02151	0.654431	3.08896	0.00200862	0.0158575	1690	P-loop containing nucleoside triphosphate hydrolases superfamily protein
AT1G54020	198.804	2.01581	0.391612	5.14746	2.6404e-07	7.55666e-06	2195	GDSL-like Lipase/Acylhydrolase superfamily protein
AT5G61090	54.259	2.01479	0.425789	4.7319	2.22428e-06	4.97058e-05	3548	Polynucleotidyl transferase, ribonuclease H-like superfamily protein
AT3G50300	15.1108	2.01407	0.647194	3.112	0.00185824	0.0148655	1650	HXXXD-type acyl-transferase family protein
AT4G29690	23.7464	2.00225	0.618547	3.23703	0.00120783	0.0104879	1687	Alkaline-phosphatase-like family protein
AT1G63030	67.7807	1.99788	0.355409	5.62135	1.89475e-08	7.04476e-07	1022	Integrase-type DNA-binding superfamily protein
AT1G33790	450.451	1.99697	0.164705	12.1245	7.82895e-34	3.79818e-31	4164	jacalin lectin family protein
AT2G16385	15.0259	1.99035	0.648143	3.07084	0.00213455	0.0166292	1081	aspartate carbamoyltransferase
AT2G32210	372.148	1.98692	0.24182	8.21654	2.09465e-16	3.02909e-14	920	cysteine-rich/transmembrane domain A-like protein
AT1G17180	22.4585	1.98662	0.499437	3.97772	6.95796e-05	0.000989075	1100	glutathione S-transferase TAU 25
AT1G15010	367.403	1.97811	0.18571	10.6516	1.71359e-26	5.66406e-24	775	mediator of RNA polymerase II transcription subunit
AT3G45070	25.9856	1.97425	0.501945	3.9332	8.38231e-05	0.00115181	1210	P-loop containing nucleoside triphosphate hydrolases superfamily protein
AT4G19570	20.4098	1.96684	0.567121	3.46811	0.00052413	0.00529037	2024	Chaperone DnaJ-domain superfamily protein
AT5G22355	17.5405	1.96607	0.592199	3.31994	0.000900364	0.00827944	2265	Cysteine/Histidine-rich C1 domain family protein
AT1G52040	1996.29	1.95781	0.356814	5.48693	4.08981e-08	1.41562e-06	2477	myrosinase-binding protein 1
AT5G23212	75.4072	1.95648	0.373211	5.24229	1.58593e-07	4.76556e-06	1541	Defensin-like (DEFL) family protein
AT1G26558	49.8585	1.94937	0.423075	4.60761	4.07317e-06	8.42041e-05	1987	other_RNA
AT4G21640	52.6414	1.94291	0.568069	3.42019	0.000625767	0.00611317	3784	Subtilase family protein
AT5G64060	210.32	1.94117	0.311805	6.22559	4.79757e-10	2.49665e-08	2334	NAC domain containing protein 103
AT1G68850	36.4598	1.93607	0.391619	4.94376	7.66304e-07	1.93208e-05	1705	Peroxidase superfamily protein
AT2G42005	19.9375	1.93499	0.560334	3.45328	0.000553812	0.00553425	1729	Transmembrane amino acid transporter family protein
AT1G69880	38.7377	1.93422	0.569812	3.39449	0.000687565	0.00662861	1604	thioredoxin H-type 8
AT5G19110	41.928	1.9298	0.383884	5.02706	4.98068e-07	1.31995e-05	1868	Eukaryotic aspartyl protease family protein
AT4G18250	407.821	1.92914	0.24392	7.90888	2.59717e-15	3.25501e-13	3071	receptor Serine/Threonine kinase-like protein
AT3G09220	14.561	1.92642	0.693197	2.77904	0.00545198	0.0350445	3465	laccase 7
AT2G14100	21.9126	1.92411	0.589294	3.26511	0.0010942	0.00969437	1888	cytochrome P450, family 705, subfamily A, polypeptide 13
AT1G15210	238.228	1.92323	0.254186	7.56626	3.84119e-14	4.03983e-12	5541	pleiotropic drug resistance 7
AT4G39830	287.724	1.92313	0.179275	10.7273	7.57878e-27	2.53291e-24	2453	Cupredoxin superfamily protein
AT2G29750	65.0628	1.92233	0.319125	6.02374	1.70433e-09	7.86264e-08	2004	UDP-glucosyl transferase 71C1
AT4G21490	23.5981	1.91605	0.581664	3.29408	0.000987436	0.00893266	3180	NAD(P)H dehydrogenase B3
AT1G21320	19.9751	1.91571	0.641617	2.98575	0.00282882	0.0208141	3837	nucleic acid/nucleotide binding protein
AT2G21640	481.56	1.91341	0.154324	12.3987	2.65754e-35	1.40239e-32	1365	marker for oxidative stress response protein
AT1G53340	61.1302	1.9091	0.305861	6.24173	4.32757e-10	2.28768e-08	2242	Cysteine/Histidine-rich C1 domain family protein
AT3G06436	291.772	1.90134	0.263771	7.20832	5.66479e-13	4.82695e-11	656	hypothetical protein
AT5G52390	25.0347	1.89952	0.58945	3.22252	0.00127068	0.0109171	1563	PAR1 protein
AT3G20110	15.2188	1.89726	0.665842	2.84942	0.00437996	0.0296211	2036	cytochrome P450, family 705, subfamily A, polypeptide 20
AT5G66690	42.6994	1.89255	0.445128	4.2517	2.12156e-05	0.00035727	1773	UDP-Glycosyltransferase superfamily protein
AT4G30430	117.164	1.88748	0.31009	6.08688	1.15132e-09	5.45362e-08	1548	tetraspanin9
AT5G52760	1295.11	1.88623	0.137572	13.7109	8.73653e-43	7.10232e-40	987	Copper transport protein family
AT5G63600	50.0254	1.88431	0.631558	2.98359	0.00284893	0.0209038	1977	flavonol synthase 5
AT1G23760	24.9547	1.88234	0.513972	3.66235	0.000249914	0.00286369	2493	BURP domain-containing protein
AT1G35140	7977.32	1.88073	0.576236	3.26383	0.00109919	0.00973285	1252	Phosphate-responsive 1 family protein
AT2G18360	63.6683	1.87675	0.340025	5.51945	3.40054e-08	1.20477e-06	2730	alpha/beta-Hydrolases superfamily protein
AT4G17470	1073.61	1.87429	0.20967	8.93926	3.91801e-19	7.70261e-17	2517	alpha/beta-Hydrolases superfamily protein
AT2G01010	298.879	1.86714	0.297673	6.27245	3.55413e-10	1.90561e-08	1807	rRNA
AT2G21890	43.8224	1.86345	0.412689	4.51538	6.32021e-06	0.000123365	1588	cinnamyl alcohol dehydrogenase homolog 3
AT5G06720	121.003	1.8616	0.245887	7.57097	3.70455e-14	3.9098e-12	1623	peroxidase 2
AT3G05015	38.2381	1.85842	0.424534	4.37755	1.20022e-05	0.000215145	261	Natural antisense transcript overlaps with AT3G26470
AT4G05335	12.2101	1.85735	0.69815	2.66039	0.00780511	0.0464315	383	none
AT2G32680	315.755	1.85701	0.33883	5.48065	4.23758e-08	1.46005e-06	2845	receptor like protein 23
AT2G35290	515.487	1.85221	0.189581	9.77003	1.51407e-22	3.99489e-20	979	hypothetical protein
AT2G41231	27.8719	1.8463	0.513831	3.5932	0.000326645	0.00359501	623	transmembrane protein
AT4G20690	54.2163	1.84434	0.438163	4.20926	2.56208e-05	0.00042238	782	hypothetical protein
AT5G43890	163.929	1.84369	0.314375	5.86463	4.50147e-09	1.88579e-07	1799	Flavin-binding monooxygenase family protein
AT5G24030	4971.15	1.84281	0.440881	4.17983	2.91728e-05	0.000472022	4597	SLAC1 homologue 3
AT4G11470	31.077	1.83803	0.469352	3.9161	8.99914e-05	0.00122482	2760	cysteine-rich RLK (RECEPTOR-like protein kinase) 31
AT2G31865	1230.44	1.83247	0.117511	15.594	7.99055e-55	1.00145e-51	3027	poly(ADP-ribose) glycohydrolase 2
AT2G34600	673.428	1.83228	0.636051	2.88071	0.00396776	0.0274045	922	jasmonate-zim-domain protein 7
AT2G38380	395.112	1.82952	0.234908	7.78823	6.79519e-15	8.07876e-13	2492	Peroxidase superfamily protein
AT2G06345	23.122	1.82582	0.531277	3.43667	0.000588919	0.00581553	239	none
AT4G07995	58.2853	1.82546	0.331764	5.50228	3.74907e-08	1.30822e-06	1126	hypothetical protein
AT5G66660	17.0682	1.823	0.62539	2.91499	0.00355705	0.0251722	1471	pectinesterase, putative (DUF677)
AT5G44980	123.24	1.82049	0.225216	8.08331	6.30343e-16	8.61822e-14	2060	F-box/RNI-like/FBD-like domains-containing protein
AT5G49520	1002.32	1.81514	0.199699	9.08938	9.96092e-20	2.10536e-17	2698	WRKY DNA-binding protein 48
AT2G38530	3055.53	1.81426	0.161789	11.2138	3.49083e-29	1.32912e-26	1223	lipid transfer protein 2
AT3G14680	61.607	1.81352	0.41228	4.39876	1.08869e-05	0.000199062	2314	cytochrome P450, family 72, subfamily A, polypeptide 14
AT4G24110	74.0041	1.8108	0.308542	5.86889	4.38719e-09	1.8534e-07	991	NADP-specific glutamate dehydrogenase
AT3G58550	119.682	1.8103	0.340649	5.31427	1.07083e-07	3.38692e-06	983	Bifunctional inhibitor/lipid-transfer protein/seed storage 2S albumin superfamily protein
AT3G53980	696.139	1.80766	0.270819	6.67477	2.47624e-11	1.59834e-09	901	Bifunctional inhibitor/lipid-transfer protein/seed storage 2S albumin superfamily protein
AT5G25230	139.086	1.80474	0.213033	8.47165	2.41949e-17	3.87105e-15	4335	Ribosomal protein S5/Elongation factor G/III/V family protein
AT5G25390	30.6192	1.8039	0.46048	3.91743	8.94964e-05	0.00121863	1604	Integrase-type DNA-binding superfamily protein
AT5G38240	304.956	1.79945	0.165399	10.8794	1.44441e-27	5.11135e-25	2455	Protein kinase family protein
AT4G01920	371.585	1.7922	0.168726	10.6219	2.35615e-26	7.62048e-24	2462	Cysteine/Histidine-rich C1 domain family protein
AT1G30660	27.0556	1.79176	0.521454	3.43608	0.0005902	0.00582244	2419	nucleic acid binding protein
AT3G26470	169.84	1.78973	0.241308	7.41681	1.19977e-13	1.13842e-11	1710	Powdery mildew resistance protein, RPW8 domain-containing protein
AT1G07985	30.4774	1.78957	0.480502	3.72439	0.000195791	0.00232775	941	Expressed protein
AT2G15029	11.7584	1.78511	0.670168	2.66368	0.00772917	0.0460459	101	hypothetical protein
AT1G11460	14.9488	1.77647	0.663647	2.67683	0.00743217	0.0447048	2523	nodulin MtN21 /EamA-like transporter family protein
AT3G18610	139.229	1.77432	0.357795	4.95905	7.08375e-07	1.80112e-05	3893	nucleolin like 2
AT4G27970	70.5749	1.77304	0.328064	5.40456	6.49678e-08	2.16648e-06	2213	SLAC1 homologue 2
AT4G39320	230.157	1.77295	0.190057	9.3285	1.07375e-20	2.46545e-18	1240	microtubule-associated protein-like protein
AT4G04745	79.5401	1.77286	0.306836	5.77788	7.56462e-09	3.05008e-07	829	hypothetical protein
AT2G45780	23.2395	1.77149	0.488525	3.62621	0.000287617	0.00321846	629	other_RNA
AT2G26390	28.2347	1.77146	0.487762	3.6318	0.000281449	0.00315885	1773	Serine protease inhibitor (SERPIN) family protein
AT2G17660	141.722	1.76671	0.23715	7.44977	9.35e-14	9.13113e-12	567	RPM1-interacting protein 4 (RIN4) family protein
AT2G18370	99.8878	1.76599	0.286133	6.17192	6.74644e-10	3.4048e-08	1336	Bifunctional inhibitor/lipid-transfer protein/seed storage 2S albumin superfamily protein
AT5G45095	19.9107	1.76489	0.529557	3.33277	0.000859872	0.00797044	1689	hypothetical protein
AT3G59190	64.4025	1.75675	0.295563	5.94373	2.78604e-09	1.21451e-07	2382	F-box/RNI-like superfamily protein
AT2G01900	19.879	1.75639	0.566062	3.10282	0.00191688	0.0152776	3441	DNAse I-like superfamily protein
AT3G17690	286.853	1.7529	0.283699	6.17874	6.46168e-10	3.27759e-08	3527	cyclic nucleotide gated channel 19
AT1G18290	16.5434	1.75215	0.60403	2.90076	0.00372254	0.0260336	1109	DUF4228 domain protein
AT2G18150	252.543	1.74555	0.636277	2.74339	0.00608088	0.0381612	1675	Peroxidase superfamily protein
AT5G64870	1216.03	1.74142	0.234944	7.41207	1.24348e-13	1.17249e-11	1952	SPFH/Band 7/PHB domain-containing membrane-associated protein family
AT2G45135	34.6137	1.74116	0.51249	3.39745	0.000680179	0.00656902	1750	RING/U-box superfamily protein
AT2G04515	29.5776	1.74069	0.505595	3.44286	0.000575599	0.00571212	871	transmembrane protein
AT1G52030	1165.1	1.73413	0.462859	3.74655	0.00017928	0.00215703	3217	myrosinase-binding protein 2
AT4G18253	529.119	1.7276	0.179901	9.60303	7.76294e-22	1.92976e-19	1123	receptor Serine/Threonine kinase-like protein
AT3G09940	104.181	1.72442	0.27957	6.16811	6.9109e-10	3.46455e-08	2869	monodehydroascorbate reductase
AT1G72140	258.17	1.72284	0.21772	7.9131	2.51063e-15	3.15971e-13	2725	Major facilitator superfamily protein
AT3G25780	1143.69	1.72274	0.377427	4.56444	5.00823e-06	0.000101102	1930	allene oxide cyclase 3
AT5G24280	1003.09	1.72245	0.122405	14.0717	5.6671e-45	5.49873e-42	11383	gamma-irradiation and mitomycin c induced 1
AT5G55150	23.6491	1.72193	0.492627	3.4954	0.000473352	0.00486103	1190	F-box SKIP23-like protein (DUF295)
AT5G23830	24.1693	1.72012	0.601904	2.8578	0.00426591	0.0290238	1312	MD-2-related lipid recognition domain-containing protein
AT1G02530	29.9685	1.71689	0.479439	3.58104	0.000342228	0.00372697	4998	P-glycoprotein 12
AT2G27120	16.1184	1.7083	0.567294	3.01131	0.00260122	0.0194826	13183	DNA polymerase epsilon catalytic subunit
AT4G13290	65.6392	1.70496	0.445304	3.82876	0.000128793	0.00163735	2852	cytochrome P450, family 71, subfamily A, polypeptide 19
AT3G07000	82.0089	1.70168	0.301594	5.64229	1.67808e-08	6.28578e-07	2110	Cysteine/Histidine-rich C1 domain family protein
AT2G41230	41.7496	1.70039	0.453528	3.74925	0.000177365	0.0021374	949	ORGAN SIZE-like protein
AT3G27150	32.2564	1.70018	0.454517	3.74063	0.000183559	0.00220147	2365	Galactose oxidase/kelch repeat superfamily protein
AT2G01175	37.7701	1.69902	0.420893	4.0367	5.42088e-05	0.000798504	1407	transmembrane protein
AT4G30280	1530.21	1.6985	0.215832	7.86953	3.55966e-15	4.33486e-13	1454	xyloglucan endotransglucosylase/hydrolase 18
AT3G49960	17.6234	1.69794	0.551552	3.07847	0.00208064	0.0163276	1708	Peroxidase superfamily protein
AT4G37770	143.51	1.69669	0.333397	5.08909	3.59793e-07	9.9469e-06	2078	1-amino-cyclopropane-1-carboxylate synthase 8
AT2G42720	52.1685	1.6964	0.374314	4.53203	5.84202e-06	0.000115607	2067	FBD, F-box, Skp2-like and Leucine Rich Repeat domains containing protein
AT2G02680	36.7517	1.69527	0.381344	4.44552	8.76786e-06	0.00016494	2899	Cysteine/Histidine-rich C1 domain family protein
AT2G21840	28.9194	1.69519	0.462728	3.66347	0.00024882	0.00285332	3334	Cysteine/Histidine-rich C1 domain family protein
AT3G50940	107.505	1.68917	0.275953	6.12122	9.2864e-10	4.55725e-08	1860	P-loop containing nucleoside triphosphate hydrolases superfamily protein
AT1G10550	144.018	1.68794	0.295738	5.70754	1.14622e-08	4.44295e-07	1975	xyloglucan:xyloglucosyl transferase 33
AT5G06510	263.88	1.68658	0.166206	10.1475	3.40023e-24	9.92966e-22	2241	nuclear factor Y, subunit A10
AT2G29110	65.2897	1.68113	0.32351	5.19652	2.03057e-07	5.99386e-06	3829	glutamate receptor 2.8
AT3G18330	24.0919	1.68094	0.59551	2.82269	0.00476232	0.0315798	1262	F-box family protein
AT1G43910	837.585	1.6802	0.129303	12.9943	1.31854e-38	8.81341e-36	1802	P-loop containing nucleoside triphosphate hydrolases superfamily protein
AT3G45960	273.408	1.67721	0.573026	2.92694	0.00342316	0.0244052	1451	expansin-like A3
AT2G45930	43.5397	1.67077	0.373018	4.47907	7.49682e-06	0.000143173	1522	hypothetical protein
AT4G27480	123.84	1.6695	0.31561	5.28975	1.22484e-07	3.80599e-06	2422	Core-2/I-branching beta-1,6-N-acetylglucosaminyltransferase family protein
AT3G11050	43.1722	1.66947	0.392668	4.25159	2.12255e-05	0.00035727	2029	ferritin 2
AT5G22570	231.019	1.66491	0.256217	6.49806	8.13634e-11	4.8651e-09	1535	WRKY DNA-binding protein 38
AT4G10270	242.795	1.66246	0.312048	5.3276	9.95216e-08	3.17109e-06	476	Wound-responsive family protein
AT1G48400	31.3658	1.65872	0.430741	3.85085	0.00011771	0.00152547	1999	F-box/RNI-like/FBD-like domains-containing protein
AT2G31250	90.5119	1.65425	0.265409	6.23282	4.581e-10	2.40055e-08	1976	Glutamyl-tRNA reductase family protein
AT1G09950	388.181	1.65137	0.264398	6.2458	4.21644e-10	2.23286e-08	1332	RESPONSE TO ABA AND SALT 1
AT4G21745	19.4824	1.65067	0.602752	2.73856	0.0061708	0.0385486	2016	PAK-box/P21-Rho-binding family protein
AT3G08860	809.157	1.64658	0.541022	3.04346	0.00233877	0.0178866	3221	PYRIMIDINE 4
AT1G69430	139.905	1.64538	0.269278	6.11031	9.94371e-10	4.83975e-08	1659	Son of sevenless protein
AT5G45990	75.9621	1.63686	0.293456	5.57787	2.43481e-08	8.845e-07	2810	crooked neck protein, putative / cell cycle protein
AT1G07563	35.3255	1.63233	0.440721	3.70377	0.00021242	0.00249487	393	Natural antisense transcript overlaps with AT1G49530
AT4G17660	24.7174	1.6256	0.581159	2.79717	0.00515517	0.0335778	2061	Protein kinase superfamily protein
AT5G22540	56.8968	1.62485	0.380349	4.27199	1.9374e-05	0.000329984	1556	transmembrane protein, putative (DUF247)
AT5G18360	495.512	1.62475	0.130185	12.4803	9.55885e-36	5.22765e-33	3309	Disease resistance protein (TIR-NBS-LRR class) family
AT4G09820	63.3848	1.62468	0.317287	5.12053	3.04685e-07	8.58913e-06	4642	basic helix-loop-helix (bHLH) DNA-binding superfamily protein
AT2G44460	480.643	1.62457	0.202745	8.01287	1.12061e-15	1.49145e-13	3720	beta glucosidase 28
AT1G79310	30.6887	1.62379	0.507223	3.20134	0.00136791	0.0115935	1889	metacaspase 7
AT4G35010	38.361	1.62301	0.485092	3.34578	0.000820508	0.00765301	4351	beta-galactosidase 11
AT5G41820	60.3598	1.62215	0.348505	4.6546	3.24614e-06	6.96936e-05	2934	RAB geranylgeranyl transferase alpha subunit 2
AT4G28790	81.6126	1.61856	0.265531	6.09554	1.09066e-09	5.23161e-08	2784	basic helix-loop-helix (bHLH) DNA-binding superfamily protein
AT1G17380	970.794	1.61843	0.242505	6.67379	2.49281e-11	1.6056e-09	2356	jasmonate-zim-domain protein 5
AT5G38030	52.3949	1.61595	0.471855	3.42467	0.000615557	0.00603106	4423	MATE efflux family protein
AT1G75040	885.941	1.61486	0.403623	4.0009	6.31024e-05	0.000909903	1352	pathogenesis-related protein 5
AT4G02795	164.332	1.61043	0.238635	6.74851	1.49369e-11	9.91805e-10	2792	none
AT3G04220	126.654	1.60948	0.240913	6.68074	2.37739e-11	1.54115e-09	3712	Disease resistance protein (TIR-NBS-LRR class) family
AT5G35580	68.4515	1.60714	0.303248	5.29977	1.15951e-07	3.6142e-06	2283	Protein kinase superfamily protein
AT2G04495	60.0374	1.607	0.440493	3.64818	0.0002641	0.00299768	1081	transmembrane protein
AT3G30725	25.7456	1.60367	0.589783	2.71908	0.0065463	0.0404491	561	glutamine dumper 6
AT2G34140	33.7313	1.60269	0.487541	3.2873	0.00101152	0.0091104	1094	Dof-type zinc finger DNA-binding family protein
AT1G30135	77.6847	1.60126	0.320826	4.99105	6.00521e-07	1.55448e-05	989	jasmonate-zim-domain protein 8
AT2G23100	1082.14	1.60103	0.222251	7.20368	5.86071e-13	4.97978e-11	2704	Cysteine/Histidine-rich C1 domain family protein
AT5G07475	24.3902	1.59852	0.507633	3.14898	0.00163844	0.0134322	899	Cupredoxin superfamily protein
AT5G62480	30.5348	1.59822	0.462187	3.45796	0.000544288	0.00546268	1099	glutathione S-transferase tau 9
AT2G38240	59.0866	1.59149	0.524253	3.03574	0.00239948	0.0182626	2456	2-oxoglutarate (2OG) and Fe(II)-dependent oxygenase superfamily protein
AT2G16570	116.433	1.58859	0.329403	4.82265	1.41662e-06	3.33939e-05	2145	GLN phosphoribosyl pyrophosphate amidotransferase 1
AT5G10580	98.281	1.58856	0.298488	5.32204	1.02612e-07	3.25919e-06	2690	plant/protein (Protein of unknown function, DUF599)
AT3G13090	101.118	1.58599	0.300929	5.27031	1.36195e-07	4.17485e-06	5450	multidrug resistance-associated protein 8
AT4G27220	27.8652	1.58261	0.440945	3.58914	0.000331765	0.00363672	3178	NB-ARC domain-containing disease resistance protein
AT4G11911	48.344	1.58171	0.405901	3.8968	9.74739e-05	0.00130656	1475	STAY-GREEN-like protein
AT3G13680	21.1451	1.58042	0.523868	3.01683	0.00255435	0.0191985	1462	F-box and associated interaction domains-containing protein
AT3G03385	197.478	1.57935	0.248875	6.34596	2.21042e-10	1.23353e-08	392	Natural antisense transcript overlaps with AT3G16860
AT5G60950	243.599	1.57539	0.229914	6.85209	7.27802e-12	5.13886e-10	1304	COBRA-like protein 5 precursor
AT1G03710	40.5775	1.57498	0.386544	4.07451	4.61112e-05	0.000694531	1340	Cystatin/monellin superfamily protein
AT5G16360	326.958	1.57204	0.17029	9.23156	2.66712e-20	5.89884e-18	1477	NC domain-containing protein-like protein
AT3G05650	455.165	1.57103	0.186816	8.40947	4.11852e-17	6.35287e-15	3860	receptor like protein 32
AT4G36610	41.9528	1.57059	0.417466	3.76219	0.000168433	0.00204616	2140	alpha/beta-Hydrolases superfamily protein
AT3G08040	95.9577	1.57022	0.27011	5.81327	6.12653e-09	2.51062e-07	3504	MATE efflux family protein
AT1G16370	140.697	1.57022	0.21907	7.16767	7.62866e-13	6.37395e-11	1814	organic cation/carnitine transporter 6
AT4G38400	1369.47	1.56992	0.214035	7.33486	2.21958e-13	2.02927e-11	1318	expansin-like A2
AT3G05635	27.6947	1.56925	0.442331	3.54767	0.00038865	0.00414547	447	none
AT1G21910	3179.99	1.56837	0.211669	7.40956	1.2672e-13	1.19113e-11	1404	Integrase-type DNA-binding superfamily protein
AT3G10815	31.2735	1.5671	0.441255	3.55145	0.000383115	0.00409369	1726	RING/U-box superfamily protein
AT1G55420	39.0294	1.56503	0.422315	3.70583	0.000210703	0.00247762	2448	Cysteine/Histidine-rich C1 domain family protein
AT3G22910	286.808	1.56232	0.267402	5.84257	5.14009e-09	2.13548e-07	3198	ATPase E1-E2 type family protein / haloacid dehalogenase-like hydrolase family protein
AT5G18270	234.892	1.55863	0.197855	7.87763	3.3365e-15	4.09627e-13	2095	NAC domain containing protein 87
AT3G26550	95.338	1.55856	0.285964	5.45018	5.03185e-08	1.70827e-06	2272	Cysteine/Histidine-rich C1 domain family protein
AT5G45070	37.0414	1.55677	0.40754	3.81992	0.000133493	0.00168358	1893	phloem protein 2-A8
AT1G67000	34.3957	1.55533	0.51985	2.99188	0.00277262	0.0204557	3829	Protein kinase superfamily protein
AT1G18140	58.1606	1.5529	0.346345	4.48367	7.33686e-06	0.000140539	2671	laccase 1
AT1G76650	2234.83	1.55206	0.20138	7.70714	1.28667e-14	1.45496e-12	1388	calmodulin-like 38
AT2G32140	395.672	1.551	0.503968	3.07757	0.00208698	0.0163688	1742	transmembrane receptor
AT5G63450	71.5605	1.54704	0.364732	4.24156	2.21967e-05	0.00037216	1904	cytochrome P450, family 94, subfamily B, polypeptide 1
AT4G06950	17.0475	1.5465	0.544297	2.84127	0.00449338	0.0302702	217	none
AT2G48140	25.3161	1.54425	0.499871	3.08929	0.00200632	0.0158436	1331	Bifunctional inhibitor/lipid-transfer protein/seed storage 2S albumin superfamily protein
AT5G51270	39.7882	1.54252	0.365497	4.22034	2.43933e-05	0.00040448	4162	U-box domain-containing protein kinase family protein
AT2G28815	96.9865	1.54232	0.270779	5.69588	1.22736e-08	4.71491e-07	1063	50S ribosomal protein L16
AT1G54000	150.528	1.53906	0.330899	4.65115	3.30082e-06	7.06234e-05	2366	GDSL-like Lipase/Acylhydrolase superfamily protein
AT3G26770	66.3573	1.5388	0.30218	5.09234	3.53672e-07	9.81374e-06	1866	NAD(P)-binding Rossmann-fold superfamily protein
AT3G11402	142.793	1.5388	0.238778	6.44449	1.1599e-10	6.81424e-09	2484	Cysteine/Histidine-rich C1 domain family protein
AT2G40370	25.11	1.53873	0.455386	3.37895	0.000727638	0.00696805	2820	laccase 5
AT1G13470	94.6068	1.5371	0.416891	3.68706	0.000226864	0.00263265	1484	hypothetical protein (DUF1262)
AT2G22860	17.5792	1.5361	0.553069	2.77741	0.00547942	0.0351719	801	phytosulfokine 2 precursor
AT4G15040	23.5988	1.53507	0.472183	3.25101	0.00114994	0.0100784	2947	Subtilisin-like serine endopeptidase family protein
AT1G62320	25.0202	1.53331	0.468903	3.27	0.00107547	0.0095736	4018	ERD (early-responsive to dehydration stress) family protein
AT3G44805	18.9858	1.5292	0.549955	2.7806	0.00542587	0.0349325	1042	TRAF-like superfamily protein
AT1G24430	24.8016	1.52064	0.505548	3.00791	0.00263054	0.0196191	1511	HXXXD-type acyl-transferase family protein
AT5G37990	303.691	1.51865	0.537518	2.8253	0.00472369	0.0314345	1302	S-adenosyl-L-methionine-dependent methyltransferase superfamily protein
AT4G23340	24.7429	1.51787	0.471377	3.22007	0.00128158	0.010995	1373	2-oxoglutarate (2OG) and Fe(II)-dependent oxygenase superfamily protein
AT5G63750	30.47	1.51625	0.442507	3.42649	0.000611432	0.00599902	1947	RING/U-box superfamily protein
AT4G21850	561.174	1.51432	0.127422	11.8843	1.429e-32	6.51254e-30	1309	methionine sulfoxide reductase B9
AT5G58660	49.2345	1.5133	0.46689	3.24124	0.0011901	0.01037	2730	2-oxoglutarate (2OG) and Fe(II)-dependent oxygenase superfamily protein
AT5G49070	27.6678	1.50964	0.480138	3.14418	0.00166551	0.0135985	1423	3-ketoacyl-CoA synthase 21
AT3G09135	27.5003	1.50829	0.457275	3.29843	0.000972287	0.00882184	270	Natural antisense transcript overlaps with AT3G58540
AT2G37370	19.6314	1.50692	0.524884	2.87096	0.00409221	0.028077	5611	centrosomal protein of 135 kDa-like protein
AT3G44120	88.3722	1.50685	0.319846	4.71117	2.46294e-06	5.43927e-05	1431	F-box and associated interaction domains-containing protein
AT3G45970	5429.65	1.5022	0.47976	3.13115	0.00174121	0.0140903	1142	expansin-like A1
AT5G13220	467.799	1.50193	0.185664	8.08948	5.99183e-16	8.2296e-14	2291	jasmonate-zim-domain protein 10
AT4G00390	53.1	1.50165	0.389668	3.85366	0.000116366	0.0015126	1358	DNA-binding storekeeper protein-related transcriptional regulator
AT4G06945	33.218	1.49599	0.391346	3.82266	0.000132018	0.00167004	257	none
AT2G38500	44.8007	1.49531	0.415063	3.60259	0.000315057	0.00348149	1792	2-oxoglutarate (2OG) and Fe(II)-dependent oxygenase superfamily protein
AT2G34655	105.264	1.49502	0.259331	5.76491	8.17023e-09	3.2464e-07	978	hypothetical protein
AT1G10980	99.6671	1.49383	0.296835	5.03252	4.84064e-07	1.2851e-05	2711	Lung seven transmembrane receptor family protein
AT1G29290	76.5545	1.49194	0.345688	4.31587	1.58975e-05	0.000276564	1421	B-cell lymphoma 6 protein
AT5G56810	182.071	1.49024	0.217176	6.86189	6.79572e-12	4.83235e-10	1749	F-box/RNI-like/FBD-like domains-containing protein
AT1G73330	5329.62	1.4902	0.455809	3.26936	0.00107792	0.00958846	1109	drought-repressed 4
AT3G48770	202.077	1.48701	0.203855	7.29443	2.9992e-13	2.67694e-11	8962	ATP/DNA binding protein
AT1G09115	46.4001	1.48521	0.382359	3.88433	0.000102613	0.0013657	1861	none
AT3G28580	42.7784	1.4844	0.420742	3.52806	0.000418611	0.00439951	1796	P-loop containing nucleoside triphosphate hydrolases superfamily protein
AT3G11390	29.2241	1.48379	0.465029	3.19075	0.00141903	0.011956	2234	Cysteine/Histidine-rich C1 domain family protein
AT1G30730	156.273	1.4836	0.298422	4.97149	6.64414e-07	1.6994e-05	1945	FAD-binding Berberine family protein
AT3G58540	35.7805	1.48215	0.413674	3.58288	0.000339821	0.00370746	829	hypothetical protein
AT1G36180	1278.88	1.47988	0.093432	15.8391	1.67262e-56	2.39574e-53	12635	acetyl-CoA carboxylase 2
AT2G15400	138.319	1.47961	0.258775	5.71775	1.07946e-08	4.20039e-07	1714	DNA-directed RNA polymerase family protein
AT5G07875	18.6059	1.47838	0.522405	2.82994	0.00465563	0.0310847	146	none
AT5G38340	145.4	1.4779	0.206858	7.14453	9.03039e-13	7.44178e-11	4457	Disease resistance protein (TIR-NBS-LRR class) family
AT5G58400	20.1252	1.47613	0.558828	2.64148	0.00825451	0.0484937	1856	Peroxidase superfamily protein
AT3G05550	35.6662	1.47531	0.434633	3.39437	0.000687859	0.00662932	1337	Hypoxia-responsive family protein
AT2G34940	100.044	1.47473	0.329741	4.47237	7.73567e-06	0.00014708	3069	VACUOLAR SORTING RECEPTOR 5
AT5G11410	140.624	1.47418	0.231503	6.36785	1.91699e-10	1.07577e-08	1774	Protein kinase superfamily protein
AT5G51465	33.7738	1.47351	0.505003	2.91783	0.00352471	0.0250106	990	hypothetical protein
AT5G16486	17.7499	1.47161	0.54364	2.70695	0.00679044	0.0417092	629	RNA-directed DNA polymerase (reverse transcriptase)-related family protein
AT5G36925	300.79	1.47159	0.208064	7.0728	1.51834e-12	1.21141e-10	963	hypothetical protein
AT3G05195	30.0198	1.47085	0.433623	3.39199	0.00069386	0.00668074	327	none
AT2G27080	2349.02	1.46994	0.168594	8.71881	2.81147e-18	4.9454e-16	3571	Late embryogenesis abundant (LEA) hydroxyproline-rich glycoprotein family
AT2G23620	37.1659	1.46683	0.448363	3.27152	0.00106973	0.00953371	2105	methyl esterase 1
AT2G39110	60.1899	1.46538	0.329789	4.44338	8.85549e-06	0.000166156	2238	Protein kinase superfamily protein
AT2G47550	19.869	1.46509	0.514411	2.8481	0.00439816	0.0297219	2863	Plant invertase/pectin methylesterase inhibitor superfamily
AT2G36985	40.6074	1.46485	0.382921	3.82547	0.000130522	0.00165491	565	DVL family protein
AT5G63560	121.06	1.46425	0.280831	5.214	1.84811e-07	5.49301e-06	2108	HXXXD-type acyl-transferase family protein
AT5G48000	116.345	1.46278	0.436426	3.35172	0.000803098	0.00753239	3763	cytochrome P450, family 708, subfamily A, polypeptide 2
AT1G04907	123.386	1.46227	0.396515	3.6878	0.000226198	0.00262594	159	U1
AT4G26890	52.4055	1.46169	0.364348	4.0118	6.02576e-05	0.000872228	1569	mitogen-activated protein kinase kinase kinase 16
AT3G19470	314.91	1.45653	0.161208	9.03511	1.6384e-19	3.37544e-17	1651	F-box and associated interaction domains-containing protein
AT3G12500	226.413	1.45517	0.209801	6.93596	4.03469e-12	3.01889e-10	1848	basic chitinase
AT5G49680	440.246	1.45411	0.133338	10.9054	1.08604e-27	3.88892e-25	12487	SABRE-like protein
AT5G43040	78.7361	1.45214	0.282758	5.13564	2.8119e-07	8.01697e-06	2092	Cysteine/Histidine-rich C1 domain family protein
AT3G12502	226.763	1.45199	0.20871	6.95698	3.47654e-12	2.63403e-10	1816	Natural antisense transcript overlaps with AT3G12500
AT5G09980	46.9837	1.4511	0.453043	3.20299	0.00136007	0.01154	1272	elicitor peptide 4 precursor
AT4G08990	43.5004	1.45035	0.386751	3.75009	0.00017677	0.00213195	5715	DNA (cytosine-5-)-methyltransferase family protein
AT1G21240	74.2951	1.44888	0.440673	3.28788	0.00100944	0.00909888	2595	wall associated kinase 3
AT2G47140	37.266	1.44254	0.416419	3.46416	0.000531889	0.0053597	1416	NAD(P)-binding Rossmann-fold superfamily protein
AT5G48940	29.5995	1.44211	0.473806	3.04367	0.00233711	0.017883	4196	Leucine-rich repeat transmembrane protein kinase family protein
AT4G35180	162.637	1.44094	0.332825	4.32942	1.49503e-05	0.000262211	2766	LYS/HIS transporter 7
AT5G55560	105.103	1.43924	0.257353	5.59246	2.23877e-08	8.22221e-07	1663	Protein kinase superfamily protein
AT4G00695	26.088	1.43893	0.478305	3.00839	0.00262632	0.0195925	2383	Spc97/Spc98 family of spindle pole body (SBP) component
AT5G45240	55.9244	1.43473	0.333993	4.2957	1.74145e-05	0.000300519	5726	Disease resistance protein (TIR-NBS-LRR class)
AT2G21850	202.071	1.43321	0.193176	7.41919	1.17834e-13	1.12163e-11	3034	Cysteine/Histidine-rich C1 domain family protein
AT5G12280	40.7864	1.43183	0.486331	2.94415	0.00323845	0.0232981	2085	SWAP (Suppressor-of-White-APricot)/surp RNA-binding domain-containing protein
AT5G10100	57.646	1.43101	0.446104	3.20779	0.00133759	0.0113911	4014	Haloacid dehalogenase-like hydrolase (HAD) superfamily protein
AT5G44050	504.283	1.4294	0.242551	5.89319	3.7882e-09	1.6094e-07	4141	MATE efflux family protein
AT3G44540	48.9276	1.42934	0.449953	3.17665	0.00148988	0.0124345	4604	fatty acid reductase 4
AT5G57010	75.7393	1.425	0.365149	3.90251	9.52022e-05	0.00128354	2603	calmodulin-binding family protein
AT5G20710	61.7881	1.42467	0.294453	4.83837	1.3091e-06	3.11522e-05	3798	beta-galactosidase 7
AT2G19970	77.9544	1.42458	0.306504	4.64783	3.35447e-06	7.16612e-05	925	CAP (Cysteine-rich secretory proteins, Antigen 5, and Pathogenesis-related 1 protein) superfamily protein
AT2G03010	29.1857	1.42435	0.450599	3.16101	0.00157225	0.0129878	2224	hypothetical protein (DUF577)
AT2G27550	64.6482	1.42317	0.300799	4.73129	2.23094e-06	4.97808e-05	1559	centroradiali
AT1G03445	47.58	1.42266	0.406665	3.49836	0.000468124	0.00481886	5291	Serine/threonine protein phosphatase family protein
AT1G53790	239.725	1.41477	0.194871	7.26004	3.86968e-13	3.3738e-11	2383	F-box and associated interaction domains-containing protein
AT5G54060	154.487	1.41455	0.323028	4.37904	1.19201e-05	0.000214011	1650	UDP-glucose:flavonoid 3-o-glucosyltransferase
AT2G48130	23.6472	1.41396	0.510569	2.76939	0.00561615	0.0358394	3600	Bifunctional inhibitor/lipid-transfer protein/seed storage 2S albumin superfamily protein
AT1G21313	68.115	1.41162	0.437616	3.2257	0.00125666	0.0108206	521	transmembrane protein
AT5G24206	49.9926	1.41021	0.367822	3.83396	0.000126096	0.00161139	1063	other_RNA
AT1G04903	129.712	1.40897	0.385076	3.65895	0.000253255	0.00289645	323	none
AT5G11920	63.1148	1.40647	0.312391	4.50227	6.723e-06	0.000130297	3093	6-%261-fructan exohydrolase
AT5G27060	61.6273	1.40188	0.441472	3.17546	0.00149601	0.0124788	3500	receptor like protein 53
AT4G34880	27.4339	1.40029	0.438309	3.19476	0.00139947	0.011831	2195	Amidase family protein
AT1G74460	73.944	1.39921	0.287247	4.87111	1.1097e-06	2.68534e-05	1975	GDSL-like Lipase/Acylhydrolase superfamily protein
AT4G13577	27.3669	1.39916	0.508327	2.75249	0.0059144	0.037384	2780	hypothetical protein
AT4G08950	26317.5	1.39146	0.516322	2.69495	0.00703997	0.0429384	1372	Phosphate-responsive 1 family protein
AT1G73550	95.4587	1.38855	0.300833	4.61569	3.9179e-06	8.15548e-05	953	Bifunctional inhibitor/lipid-transfer protein/seed storage 2S albumin superfamily protein
AT3G44550	78.9496	1.38778	0.344476	4.02867	5.60941e-05	0.000821447	4694	fatty acid reductase 5
AT4G01740	237.781	1.3875	0.185703	7.47162	7.92153e-14	7.83788e-12	2034	Cysteine/Histidine-rich C1 domain family protein
AT1G27110	198.853	1.38706	0.185439	7.47987	7.43971e-14	7.3869e-12	4821	Tetratricopeptide repeat (TPR)-like superfamily protein
AT5G58860	148.374	1.38204	0.228203	6.05621	1.39369e-09	6.56038e-08	2320	cytochrome P450, family 86, subfamily A, polypeptide 1
AT3G03650	30.501	1.38171	0.43748	3.15834	0.00158672	0.0130758	2277	Exostosin family protein
AT3G43840	44.4164	1.37954	0.38473	3.58574	0.00033612	0.00367445	1491	3-oxo-5-alpha-steroid 4-dehydrogenase family protein
AT3G50010	54.1328	1.37753	0.318265	4.32823	1.50311e-05	0.000263014	2590	Cysteine/Histidine-rich C1 domain family protein
AT5G38280	178.414	1.37718	0.243662	5.652	1.58589e-08	5.97022e-07	4563	PR5-like receptor kinase
AT3G05185	32.1308	1.37557	0.453889	3.03063	0.00244041	0.0184806	198	none
AT3G28840	55.8918	1.37403	0.421415	3.26051	0.00111212	0.00981052	1664	hypothetical protein (DUF1216)
AT5G42800	625.411	1.36827	0.138231	9.89843	4.22867e-23	1.14589e-20	1939	dihydroflavonol 4-reductase
AT5G12880	51.8434	1.36382	0.343367	3.97191	7.12986e-05	0.0010106	668	proline-rich family protein
AT5G64100	38.4575	1.36332	0.465747	2.92717	0.00342059	0.0243926	1680	Peroxidase superfamily protein
AT3G48520	463.06	1.36154	0.28392	4.79551	1.62265e-06	3.76022e-05	1921	cytochrome P450, family 94, subfamily B, polypeptide 3
AT3G25640	56.8018	1.36059	0.355917	3.82278	0.000131954	0.00167004	1227	MIZU-KUSSEI-like protein (Protein of unknown function, DUF617)
AT2G38390	195.352	1.35874	0.227494	5.97264	2.3345e-09	1.04029e-07	1992	Peroxidase superfamily protein
AT1G30160	108.806	1.35741	0.240381	5.6469	1.63366e-08	6.13467e-07	1785	hypothetical protein (DUF295)
AT2G18180	30.2884	1.35611	0.456823	2.96856	0.00299195	0.02178	3158	Sec14p-like phosphatidylinositol transfer family protein
AT5G05440	2453.63	1.35594	0.184026	7.36823	1.72912e-13	1.60525e-11	1539	Polyketide cyclase/dehydrase and lipid transport superfamily protein
AT1G61610	157.481	1.35546	0.283934	4.77385	1.80736e-06	4.12783e-05	3499	S-locus lectin protein kinase family protein
AT1G71770	30.926	1.35244	0.449342	3.00983	0.00261398	0.0195392	3734	poly(A)-binding protein 5
AT1G01640	130.716	1.3517	0.211622	6.38736	1.68774e-10	9.54241e-09	1722	BTB/POZ domain-containing protein
AT1G05894	24.8584	1.34928	0.508683	2.65249	0.00798999	0.0472627	1590	hypothetical protein
AT5G50790	155.733	1.34859	0.279263	4.82912	1.3714e-06	3.25062e-05	1808	Nodulin MtN3 family protein
AT4G09715	47.079	1.34732	0.411397	3.27499	0.00105667	0.00943976	268	Natural antisense transcript overlaps with AT4G38560
AT2G46950	29.4285	1.34642	0.440055	3.05967	0.00221583	0.0171205	2545	cytochrome P450, family 709, subfamily B, polypeptide 2
AT1G32172	36.8579	1.34464	0.423109	3.17799	0.00148298	0.0123907	2041	other_RNA
AT1G52400	35443.8	1.344	0.205477	6.54092	6.11434e-11	3.77926e-09	3422	beta glucosidase 18
AT5G44585	169.821	1.34239	0.337979	3.97181	7.13288e-05	0.0010106	1904	hypothetical protein
AT2G23540	95.5045	1.34163	0.244359	5.4904	4.01015e-08	1.39313e-06	2108	GDSL-like Lipase/Acylhydrolase superfamily protein
AT1G21310	286.164	1.33691	0.305428	4.37718	1.20227e-05	0.000215385	1764	extensin 3
AT5G60310	83.2551	1.33678	0.282931	4.72476	2.30385e-06	5.1142e-05	2258	Concanavalin A-like lectin protein kinase family protein
AT5G02200	278.656	1.33647	0.226081	5.91144	3.39121e-09	1.45305e-07	1654	far-red-elongated hypocotyl1-like protein
AT3G02140	786.457	1.33569	0.161912	8.24949	1.59076e-16	2.32274e-14	1814	AFP2 (ABI five-binding protein 2) family protein
AT2G02010	302.091	1.33469	0.265565	5.02585	5.01208e-07	1.3271e-05	2889	glutamate decarboxylase 4
AT2G16060	247.353	1.3342	0.294338	4.53289	5.81834e-06	0.00011529	1246	hemoglobin 1
AT5G49320	60.1029	1.33295	0.339277	3.92881	8.53686e-05	0.00116984	1363	transmembrane protein, putative (DUF1218)
AT4G37530	446.432	1.33209	0.138671	9.60616	7.53027e-22	1.88752e-19	1705	Peroxidase superfamily protein
AT2G32200	148.99	1.32905	0.340575	3.90235	9.52623e-05	0.00128378	917	cysteine-rich/transmembrane domain A-like protein
AT5G38020	274.41	1.32867	0.222793	5.96371	2.46575e-09	1.0923e-07	2222	S-adenosyl-L-methionine-dependent methyltransferases superfamily protein
AT5G23000	27.1739	1.32742	0.432375	3.07006	0.00214016	0.0166585	1887	myb domain protein 37
AT3G50280	188.595	1.3268	0.298615	4.44318	8.86394e-06	0.000166156	1740	HXXXD-type acyl-transferase family protein
AT2G47050	53.0201	1.32571	0.369048	3.59224	0.000327852	0.00360698	1114	Plant invertase/pectin methylesterase inhibitor superfamily protein
AT1G19540	574.304	1.3253	0.236857	5.59537	2.20153e-08	8.10523e-07	2637	NmrA-like negative transcriptional regulator family protein
AT3G13900	145.019	1.32378	0.216262	6.1212	9.28752e-10	4.55725e-08	5351	ATPase E1-E2 type family protein / haloacid dehalogenase-like hydrolase family protein
AT5G62420	31.5442	1.323	0.428522	3.08735	0.00201952	0.0159269	1543	NAD(P)-linked oxidoreductase superfamily protein
AT5G09480	89.6346	1.32262	0.279566	4.73099	2.23431e-06	4.98085e-05	839	hydroxyproline-rich glycoprotein family protein
AT2G44480	82.6615	1.32201	0.411418	3.21329	0.00131222	0.0112099	3683	beta glucosidase 17
AT5G03435	27.6903	1.32062	0.471513	2.80082	0.00509735	0.0332733	2662	Ca2+dependent plant phosphoribosyltransferase family protein
AT3G21770	739.351	1.31763	0.151617	8.69051	3.60809e-18	6.27328e-16	1563	Peroxidase superfamily protein
AT1G17400	27.8808	1.31505	0.491745	2.67426	0.00748946	0.0449472	2010	hypothetical protein
AT4G06800	41.9993	1.31449	0.369177	3.5606	0.00037001	0.00398195	488	none
AT1G08430	73.6339	1.31439	0.284883	4.61379	3.95384e-06	8.2189e-05	2708	aluminum-activated malate transporter 1
AT1G20900	45.1694	1.31167	0.368743	3.55713	0.000374924	0.00402044	1546	Putative AT-hook DNA-binding family protein
AT1G31290	680.898	1.31044	0.215244	6.08818	1.14199e-09	5.41797e-08	4465	ARGONAUTE 3
AT1G19180	2264.02	1.3102	0.155744	8.41255	4.01195e-17	6.22038e-15	1891	jasmonate-zim-domain protein 1
AT5G17150	32.9479	1.30641	0.456243	2.8634	0.00419122	0.0286452	1154	Cystatin/monellin superfamily protein
AT5G18730	64.0409	1.30333	0.357093	3.64985	0.000262397	0.00298173	2644	DNAJ heat shock amino-terminal domain protein
AT4G21600	36.7195	1.30327	0.415094	3.13969	0.00169126	0.0137714	2554	endonuclease 5
AT2G29350	50.2065	1.30108	0.493594	2.63593	0.00839069	0.0490446	1642	senescence-associated gene 13
AT4G24260	62.0417	1.29769	0.34325	3.7806	0.000156449	0.00192136	2785	glycosyl hydrolase 9A3
AT4G14365	6628.81	1.29658	0.0978594	13.2494	4.54946e-40	3.1824e-37	2633	hypothetical protein
AT4G14370	1191.96	1.29357	0.184075	7.02739	2.10427e-12	1.64401e-10	3901	Disease resistance protein (TIR-NBS-LRR class) family
AT4G28085	397.737	1.29347	0.244031	5.30043	1.15531e-07	3.60484e-06	878	transmembrane protein
AT2G32487	234.132	1.29263	0.236551	5.46446	4.64305e-08	1.59246e-06	1463	hypothetical protein
AT1G24095	138.755	1.29182	0.21713	5.94951	2.68948e-09	1.17925e-07	1704	Putative thiol-disulfide oxidoreductase DCC
AT3G16030	1022.44	1.2915	0.122438	10.5482	5.1788e-26	1.63972e-23	3686	lectin protein kinase family protein
AT3G16860	1224.4	1.2909	0.188235	6.85793	6.98659e-12	4.95636e-10	2889	COBRA-like protein 8 precursor
AT3G28210	115.742	1.28468	0.259697	4.94683	7.54327e-07	1.90347e-05	1353	zinc finger (AN1-like) family protein
AT5G50260	33.5171	1.28309	0.415956	3.08468	0.00203772	0.0160451	1751	Cysteine proteinases superfamily protein
AT4G37900	109.458	1.28303	0.233865	5.48617	4.10739e-08	1.42007e-06	3266	hypothetical protein (duplicated DUF1399)
AT5G22520	50.4936	1.28251	0.325072	3.9453	7.97001e-05	0.00110322	683	hypothetical protein
AT5G07760	90.2516	1.28156	0.267598	4.78914	1.67499e-06	3.85774e-05	5803	formin homology 2 domain-containing protein / FH2 domain-containing protein
AT5G09700	54.1776	1.28075	0.392705	3.26135	0.00110881	0.00979499	1921	Glycosyl hydrolase family protein
AT1G73810	152.299	1.27993	0.229408	5.57925	2.41562e-08	8.7859e-07	2955	Core-2/I-branching beta-1,6-N-acetylglucosaminyltransferase family protein
AT1G08860	46.5619	1.27848	0.466406	2.74114	0.00612273	0.0383199	4381	Calcium-dependent phospholipid-binding Copine family protein
AT4G06795	42.5033	1.27659	0.367456	3.47413	0.000512507	0.00519048	614	none
AT4G32800	1418.08	1.27579	0.17673	7.21884	5.24314e-13	4.50596e-11	1390	Integrase-type DNA-binding superfamily protein
AT1G15670	1213.17	1.27506	0.371694	3.43041	0.000602665	0.00592404	1720	Galactose oxidase/kelch repeat superfamily protein
AT1G61667	800.444	1.27083	0.141562	8.9772	2.77743e-19	5.56949e-17	1181	serine protease, putative (Protein of unknown function, DUF538)
AT5G48657	351.185	1.26988	0.220964	5.74698	9.08514e-09	3.58625e-07	1844	defense protein-like protein
AT5G14470	87.7669	1.26961	0.324517	3.91231	9.14174e-05	0.00124198	1906	GHMP kinase family protein
AT4G13820	195.964	1.26916	0.209722	6.05163	1.43388e-09	6.7285e-08	2908	Leucine-rich repeat (LRR) family protein
AT2G36890	68.6975	1.2683	0.366472	3.46084	0.000538493	0.00541355	1832	Duplicated homeodomain-like superfamily protein
AT5G56160	428.136	1.26826	0.198387	6.39286	1.62811e-10	9.22258e-09	3663	Sec14p-like phosphatidylinositol transfer family protein
AT1G51620	272.539	1.26791	0.173688	7.2999	2.87979e-13	2.58393e-11	1796	Protein kinase superfamily protein
AT3G27510	38.7759	1.26337	0.409921	3.08197	0.00205634	0.0161537	2214	Cysteine/Histidine-rich C1 domain family protein
AT1G68360	41.0264	1.26328	0.361673	3.49287	0.000477858	0.00489727	1060	C2H2 and C2HC zinc fingers superfamily protein
AT4G18010	7212.4	1.26316	0.184465	6.8477	7.50486e-12	5.26198e-10	3536	myo-inositol polyphosphate 5-phosphatase 2
AT5G05600	1091.56	1.26312	0.183104	6.89838	5.26006e-12	3.81246e-10	2700	2-oxoglutarate (2OG) and Fe(II)-dependent oxygenase superfamily protein
AT3G58875	65.6585	1.26205	0.361157	3.49446	0.000475015	0.00487645	940	hypothetical protein
AT4G23220	1696.46	1.26052	0.102957	12.2431	1.82799e-34	9.16404e-32	2790	cysteine-rich RECEPTOR-like kinase
AT2G18196	128.168	1.26041	0.248283	5.0765	3.84456e-07	1.04937e-05	2153	Heavy metal transport/detoxification superfamily protein
AT5G05305	122.443	1.25908	0.300744	4.18654	2.83241e-05	0.000460271	959	none
AT4G26120	125.203	1.25631	0.234754	5.35159	8.7187e-08	2.81515e-06	2565	Ankyrin repeat family protein / BTB/POZ domain-containing protein
AT5G48390	52.2705	1.25531	0.349869	3.58796	0.000333277	0.0036493	3363	Tetratricopeptide repeat (TPR)-like superfamily protein
AT2G18690	515.96	1.25267	0.226032	5.54201	2.99011e-08	1.06817e-06	1973	transmembrane protein
AT5G05400	148.002	1.24883	0.199817	6.24986	4.10812e-10	2.18318e-08	3904	LRR and NB-ARC domains-containing disease resistance protein
AT4G25070	59.7347	1.24747	0.315964	3.94813	7.87644e-05	0.00109328	4355	caldesmon-like protein
AT2G34930	1309.49	1.24314	0.118052	10.5304	6.25783e-26	1.96072e-23	3080	disease resistance family protein / LRR family protein
AT5G19520	36.7597	1.24049	0.373941	3.31735	0.000908748	0.00834124	3611	mechanosensitive channel of small conductance-like 9
AT2G36120	281.279	1.24037	0.18334	6.76542	1.32924e-11	8.9246e-10	1323	Glycine-rich protein family
AT5G49280	417.181	1.23877	0.156205	7.93037	2.18488e-15	2.79655e-13	1398	hydroxyproline-rich glycoprotein family protein
AT5G25440	1398.55	1.23849	0.152131	8.14094	3.92207e-16	5.56472e-14	2302	Protein kinase superfamily protein
AT5G61740	193.084	1.23717	0.212074	5.83365	5.4228e-09	2.24364e-07	4333	ABC2 homolog 14
AT2G39420	1359.57	1.2368	0.149017	8.2997	1.04373e-16	1.55417e-14	2973	alpha/beta-Hydrolases superfamily protein
AT5G50120	62.4915	1.23494	0.379163	3.25701	0.00112592	0.00991121	1715	Transducin/WD40 repeat-like superfamily protein
AT5G63375	295.461	1.23108	0.207934	5.92052	3.20933e-09	1.383e-07	447	hypothetical protein
AT2G21510	153.719	1.23069	0.236499	5.20378	1.9528e-07	5.78702e-06	2479	DNAJ heat shock N-terminal domain-containing protein
AT2G22920	151.246	1.23052	0.213325	5.76827	8.00873e-09	3.19489e-07	3969	serine carboxypeptidase-like 12
AT1G34460	364.74	1.23011	0.161796	7.60282	2.89748e-14	3.12377e-12	7269	CYCLIN B1%3B5
AT1G08630	113.42	1.22916	0.375526	3.27316	0.00106354	0.00949828	4206	threonine aldolase 1
AT1G58390	76.836	1.2288	0.264228	4.65052	3.31102e-06	7.07834e-05	3805	Disease resistance protein (CC-NBS-LRR class) family
AT5G65510	105.304	1.22815	0.243894	5.03557	4.7642e-07	1.26704e-05	3978	AINTEGUMENTA-like 7
AT2G27880	23.9793	1.22785	0.467066	2.62885	0.00856738	0.0497937	5611	Argonaute family protein
AT3G27185	142.966	1.22776	0.19915	6.165	7.0485e-10	3.52765e-08	1263	cyclin B1
AT3G45440	41.996	1.22775	0.461582	2.65989	0.00781672	0.0464754	3136	Concanavalin A-like lectin protein kinase family protein
AT4G37410	929.187	1.22758	0.167832	7.31433	2.58678e-13	2.33657e-11	2148	cytochrome P450, family 81, subfamily F, polypeptide 4
AT4G37409	929.187	1.22758	0.167832	7.31433	2.58678e-13	2.33657e-11	2142	hypothetical protein
AT4G22880	416.366	1.22663	0.240924	5.09134	3.55535e-07	9.85635e-06	1483	leucoanthocyanidin dioxygenase
AT1G03620	293.969	1.22424	0.202944	6.0324	1.61544e-09	7.52178e-08	3611	ELMO/CED-12 family protein
AT1G26730	1247.58	1.22414	0.189163	6.47138	9.71095e-11	5.73862e-09	3882	EXS (ERD1/XPR1/SYG1) family protein
AT4G23230	278.89	1.2233	0.196133	6.23708	4.45802e-10	2.34428e-08	2452	cysteine-rich RECEPTOR-like kinase
AT3G10660	289.031	1.22325	0.166689	7.33849	2.16014e-13	1.98094e-11	3922	calmodulin-domain protein kinase cdpk isoform 2
AT1G33612	65.0191	1.22265	0.293613	4.16414	3.12531e-05	0.000499502	2137	Leucine-rich repeat (LRR) family protein
AT1G21210	37.9608	1.22155	0.431297	2.83228	0.0046218	0.0309275	3337	wall associated kinase 4
AT2G37290	42.0646	1.22022	0.344852	3.53839	0.000402581	0.00426504	5308	Ypt/Rab-GAP domain of gyp1p superfamily protein
AT4G02180	36.2378	1.2198	0.401719	3.03646	0.00239373	0.0182374	3714	DC1 domain-containing protein
AT1G74490	82.7528	1.21954	0.285818	4.26685	1.98253e-05	0.000337288	2142	Protein kinase superfamily protein
AT5G48050	33.3987	1.21912	0.409598	2.97639	0.00291664	0.0213039	1392	Copia-like polyprotein/retrotransposon
AT4G34320	61.402	1.21632	0.38319	3.17421	0.00150246	0.0125187	3570	transmembrane protein, putative (DUF677)
AT4G26220	57.9379	1.21629	0.313958	3.87404	0.000107045	0.0014153	1797	S-adenosyl-L-methionine-dependent methyltransferases superfamily protein
AT5G04175	192.185	1.21421	0.238742	5.08587	3.65944e-07	1.00799e-05	192	Natural antisense transcript overlaps with AT5G25930
AT3G28170	227.429	1.21099	0.195301	6.20063	5.62381e-10	2.87685e-08	2183	hypothetical protein
AT5G56230	100.983	1.21042	0.298653	4.05295	5.05766e-05	0.000751999	1012	prenylated RAB acceptor 1.G2
AT4G11890	366.168	1.20956	0.229461	5.27133	1.35438e-07	4.15698e-06	2077	Protein kinase superfamily protein
AT1G09932	490.275	1.20758	0.450146	2.68263	0.00730452	0.0440922	2809	Phosphoglycerate mutase family protein
AT2G08760	25295.5	1.20745	0.117985	10.2339	1.39784e-24	4.16294e-22	224	none
AT1G06475	319.296	1.20728	0.218923	5.51463	3.49505e-08	1.23244e-06	573	transmembrane protein
AT4G13680	78.8008	1.20708	0.309942	3.89454	9.83864e-05	0.00131703	1487	hypothetical protein (DUF295)
AT3G24780	115.466	1.20622	0.27147	4.44328	8.85985e-06	0.000166156	2662	Uncharacterized conserved protein UCP015417, vWA
AT1G58410	148.688	1.20558	0.216168	5.57705	2.44636e-08	8.86961e-07	3797	Disease resistance protein (CC-NBS-LRR class) family
AT3G44400	1491.34	1.20535	0.103908	11.6002	4.11275e-31	1.71582e-28	5141	Disease resistance protein (TIR-NBS-LRR class) family
AT3G27220	417.832	1.20355	0.273828	4.39527	1.10635e-05	0.000201562	2692	Galactose oxidase/kelch repeat superfamily protein
AT4G31330	377.626	1.20211	0.152432	7.88622	3.11476e-15	3.85551e-13	1274	transmembrane protein, putative (Protein of unknown function, DUF599)
AT3G62740	130.878	1.19924	0.226243	5.30067	1.1538e-07	3.60387e-06	2779	beta glucosidase 7
AT1G04090	70.5631	1.19833	0.293039	4.08934	4.32611e-05	0.000656866	2413	vacuolar sorting-associated protein (DUF946)
AT1G49860	53.5416	1.19629	0.40006	2.99027	0.00278728	0.0205487	1443	glutathione S-transferase (class phi) 14
AT5G45150	122.936	1.19509	0.244044	4.89703	9.72976e-07	2.38518e-05	4141	RNAse THREE-like protein 3
AT4G25020	253.985	1.19444	0.175348	6.81182	9.63721e-12	6.60314e-10	1643	D111/G-patch domain-containing protein
AT1G72060	453.563	1.19412	0.260923	4.57653	4.72743e-06	9.58842e-05	834	serine-type endopeptidase inhibitor
AT5G64990	44.8868	1.19389	0.38711	3.08411	0.0020416	0.0160648	1525	RAB GTPase homolog H1A
AT1G12610	311.497	1.1931	0.222015	5.37395	7.70316e-08	2.51852e-06	1134	Integrase-type DNA-binding superfamily protein
AT1G17830	420.691	1.19271	0.213984	5.57383	2.49199e-08	8.99841e-07	2749	hypothetical protein (DUF789)
AT1G19380	1786.12	1.19152	0.141313	8.43178	3.40449e-17	5.33353e-15	984	sugar, putative (DUF1195)
AT1G35250	50.0403	1.19106	0.375378	3.17297	0.00150887	0.0125687	2632	Thioesterase superfamily protein
AT5G03355	1246.98	1.19105	0.230333	5.17098	2.32869e-07	6.76106e-06	2173	cysteine/histidine-rich C1 domain protein
AT2G36660	105.461	1.19066	0.248417	4.793	1.64309e-06	3.7988e-05	3077	poly(A) binding protein 7
AT5G17330	440.073	1.18944	0.174534	6.81497	9.42825e-12	6.48953e-10	4165	glutamate decarboxylase
AT1G33560	1772.12	1.18904	0.12968	9.16902	4.77359e-20	1.02561e-17	3351	Disease resistance protein (CC-NBS-LRR class) family
AT1G75700	43.8658	1.1863	0.364755	3.25231	0.00114471	0.0100472	1617	HVA22-like protein G
AT3G25990	86.369	1.18581	0.296314	4.00186	6.28477e-05	0.000906892	2110	Homeodomain-like superfamily protein
AT1G32450	384.211	1.18471	0.134986	8.77653	1.686e-18	3.07352e-16	4841	nitrate transporter 1.5
AT5G07640	44.3528	1.18462	0.422018	2.80704	0.00499985	0.0328363	1476	RING/U-box superfamily protein
AT1G61820	430.84	1.18226	0.254638	4.64292	3.43511e-06	7.31761e-05	3557	beta glucosidase 46
AT1G62540	940.375	1.18171	0.202161	5.8454	5.05347e-09	2.1024e-07	4094	flavin-monooxygenase glucosinolate S-oxygenase 2
AT4G22513	1028.62	1.18069	0.251661	4.69158	2.71102e-06	5.92622e-05	630	Bifunctional inhibitor/lipid-transfer protein/seed storage 2S albumin superfamily protein
AT5G24205	96.9507	1.18042	0.274463	4.30085	1.70142e-05	0.000293869	2264	other_RNA
AT3G08215	108.698	1.18018	0.23949	4.92792	8.31112e-07	2.07461e-05	235	Natural antisense transcript overlaps with AT3G51970
AT4G37370	580.9	1.18015	0.21475	5.49546	3.89695e-08	1.35667e-06	2003	cytochrome P450, family 81, subfamily D, polypeptide 8
AT1G65510	85.4839	1.17937	0.33147	3.558	0.000373693	0.00401153	753	transmembrane protein
AT2G18600	137.968	1.17826	0.22312	5.28085	1.28587e-07	3.971e-06	1842	Ubiquitin-conjugating enzyme family protein
AT2G28140	560.039	1.17685	0.186949	6.29502	3.07354e-10	1.66876e-08	1282	enabled-like protein (DUF1635)
AT1G67855	124.503	1.17428	0.246077	4.77201	1.82398e-06	4.16264e-05	620	hypothetical protein
AT1G80820	102.63	1.17415	0.334887	3.50611	0.000454704	0.0047146	2325	cinnamoyl coa reductase
AT2G24610	317.325	1.17285	0.285941	4.10173	4.10079e-05	0.000627098	3692	cyclic nucleotide-gated channel 14
AT1G16130	1419.42	1.1715	0.192083	6.09893	1.0678e-09	5.13891e-08	2919	wall associated kinase-like 2
AT1G21140	62.5164	1.17143	0.319261	3.66921	0.000243303	0.00279918	1098	Vacuolar iron transporter (VIT) family protein
AT4G36010	1481.68	1.17143	0.397141	2.94966	0.00318127	0.0229514	2263	Pathogenesis-related thaumatin superfamily protein
AT2G44500	3579.42	1.17021	0.191817	6.10066	1.05631e-09	5.09998e-08	2637	O-fucosyltransferase family protein
AT2G23690	134.641	1.16989	0.249892	4.68157	2.84685e-06	6.19613e-05	1069	HTH-type transcriptional regulator
AT5G56985	543.39	1.16945	0.166939	7.00529	2.46469e-12	1.91565e-10	428	hypothetical protein
AT1G24260	271.162	1.16926	0.204311	5.72292	1.04711e-08	4.07981e-07	2587	K-box region and MADS-box transcription factor family protein
AT3G58150	45.9827	1.16832	0.340327	3.43294	0.000597077	0.00588064	1322	Optic atrophy 3 protein (OPA3)
AT2G22600	51.4071	1.16696	0.319548	3.65189	0.000260313	0.0029614	2701	RNA-binding KH domain-containing protein
AT2G03855	2812.12	1.16555	0.114497	10.1798	2.4413e-24	7.19921e-22	371	none
AT1G21110	233.287	1.1648	0.352596	3.3035	0.000954873	0.00869562	1622	O-methyltransferase family protein
AT5G38000	47.4429	1.16465	0.361977	3.21748	0.00129321	0.0110754	1892	Zinc-binding dehydrogenase family protein
AT1G01560	833.811	1.16355	0.118429	9.82489	8.79675e-23	2.34157e-20	2337	MAP kinase 11
AT3G22930	145.848	1.16302	0.215952	5.38552	7.22362e-08	2.3643e-06	1911	calmodulin-like 11
AT1G02520	90.4123	1.16006	0.255891	4.53342	5.8037e-06	0.000115128	5533	P-glycoprotein 11
AT5G25470	117.205	1.15963	0.222419	5.21371	1.851e-07	5.49617e-06	2073	AP2/B3-like transcriptional factor family protein
AT1G50400	58.8336	1.15802	0.368831	3.1397	0.0016912	0.0137714	2566	Eukaryotic porin family protein
AT1G48750	746.092	1.15765	0.13272	8.72254	2.72029e-18	4.81315e-16	543	Bifunctional inhibitor/lipid-transfer protein/seed storage 2S albumin superfamily protein
AT3G28880	90.542	1.15755	0.281484	4.11231	3.91724e-05	0.000603929	2279	serine/threonine-protein phosphatase 6 regulatory ankyrin repeat subunit
AT5G40230	45.2585	1.15707	0.34966	3.30912	0.000935896	0.00856168	2245	nodulin MtN21 /EamA-like transporter family protein
AT4G35190	95.3457	1.15558	0.373297	3.09561	0.00196409	0.0155796	2266	Putative lysine decarboxylase family protein
AT1G17020	100.377	1.15541	0.322865	3.57861	0.000345425	0.0037577	1933	senescence-related gene 1
AT2G23680	638.961	1.15522	0.133725	8.63878	5.68147e-18	9.65497e-16	1620	Cold acclimation protein WCOR413 family
AT1G19020	637.319	1.15305	0.19042	6.05531	1.40151e-09	6.58688e-08	703	CDP-diacylglycerol-glycerol-3-phosphate 3-phosphatidyltransferase
AT1G35310	84.1477	1.15168	0.380786	3.02449	0.00249053	0.018794	971	MLP-like protein 168
AT3G59880	192.785	1.1513	0.222249	5.18022	2.21624e-07	6.45328e-06	1081	hypothetical protein
AT1G14870	274.72	1.1512	0.300239	3.83427	0.000125937	0.00161126	1387	PLANT CADMIUM RESISTANCE 2
AT4G22517	1546.01	1.14978	0.406222	2.83042	0.00464867	0.0310451	619	Bifunctional inhibitor/lipid-transfer protein/seed storage 2S albumin superfamily protein
AT1G02850	2271.95	1.14952	0.409789	2.80515	0.00502935	0.0329266	3046	beta glucosidase 11
AT4G22510	2469.29	1.14865	0.402418	2.85437	0.00431219	0.0292659	2621	transmembrane protein
AT2G30250	2157.93	1.14814	0.174233	6.58967	4.40818e-11	2.76237e-09	2130	WRKY DNA-binding protein 25
AT1G06620	322.897	1.14753	0.187375	6.12424	9.11165e-10	4.48559e-08	1869	2-oxoglutarate (2OG) and Fe(II)-dependent oxygenase superfamily protein
AT2G26750	65.2868	1.14743	0.378033	3.03527	0.00240324	0.0182728	1512	alpha/beta-Hydrolases superfamily protein
AT5G01100	854.478	1.14328	0.181491	6.2994	2.98803e-10	1.63413e-08	3461	O-fucosyltransferase family protein
AT3G13437	184.404	1.14281	0.182146	6.27411	3.51636e-10	1.8921e-08	631	transmembrane protein
AT1G09475	151.966	1.14219	0.273867	4.17059	3.03807e-05	0.000487371	681	none
AT3G05790	99.2144	1.14155	0.289638	3.94129	8.10439e-05	0.00111976	5310	lon protease 4
AT1G50830	38.4447	1.14104	0.410493	2.77967	0.00544135	0.0350097	2758	Aminotransferase-like, plant mobile domain family protein
AT2G01008	7368.25	1.14016	0.118944	9.58575	9.17896e-22	2.26307e-19	2148	maternal effect embryo arrest protein
AT3G10040	191.886	1.13949	0.312911	3.64157	0.000270979	0.00305501	2072	sequence-specific DNA binding transcription factor
AT4G39480	79.4424	1.13511	0.384584	2.95152	0.00316219	0.0228533	2101	cytochrome P450, family 96, subfamily A, polypeptide 9
AT1G65490	3454.85	1.13477	0.180361	6.29166	3.14092e-10	1.70227e-08	844	transmembrane protein
AT2G00870	1484.45	1.13455	0.106566	10.6464	1.81209e-26	5.92456e-24	4106	none
AT4G14130	266.285	1.13391	0.286801	3.95365	7.69694e-05	0.00107334	1372	xyloglucan endotransglucosylase/hydrolase 15
AT5G05300	97.6374	1.133	0.247173	4.58385	4.56499e-06	9.29027e-05	754	hypothetical protein
AT5G05490	42.7661	1.13222	0.360056	3.14458	0.00166325	0.0135874	5063	Rad21/Rec8-like family protein
AT4G34810	75.6756	1.13084	0.284374	3.97661	6.99052e-05	0.000993235	610	SAUR-like auxin-responsive protein family
AT3G32980	1051.96	1.12952	0.175671	6.42974	1.27823e-10	7.48013e-09	4027	Peroxidase superfamily protein
AT1G72070	502.345	1.12861	0.24311	4.64241	3.44367e-06	7.33065e-05	1297	Chaperone DnaJ-domain superfamily protein
AT1G10340	687.982	1.12588	0.175956	6.39864	1.56765e-10	8.9137e-09	2311	Ankyrin repeat family protein
AT1G72450	4748.48	1.12455	0.185265	6.06995	1.27948e-09	6.04168e-08	2594	jasmonate-zim-domain protein 6
AT3G11420	1626.43	1.12453	0.166523	6.753	1.44822e-11	9.63738e-10	3338	beta-1,3-N-acetylglucosaminyltransferase lunatic protein, putative (DUF604)
AT1G06833	48.4748	1.1236	0.3468	3.2399	0.00119571	0.0104067	2192	none
AT1G15310	223.871	1.12224	0.211423	5.30802	1.10825e-07	3.49059e-06	3167	signal recognition particle 54 kDa subunit
AT3G23110	1027.6	1.12205	0.136326	8.23064	1.8622e-16	2.70595e-14	2507	receptor like protein 37
AT5G25810	60.0458	1.12059	0.369814	3.03014	0.00244444	0.0185065	1356	Integrase-type DNA-binding superfamily protein
AT4G35985	278.021	1.11899	0.157771	7.0925	1.31709e-12	1.06211e-10	2299	Senescence/dehydration-associated protein-like protein
AT5G64810	117.096	1.11855	0.321484	3.47934	0.000502653	0.00510615	1634	WRKY DNA-binding protein 51
AT1G18180	390.269	1.11789	0.141522	7.89902	2.811e-15	3.49389e-13	2164	3-oxo-5-alpha-steroid 4-dehydrogenase (DUF1295)
AT5G49630	1978.7	1.11709	0.145279	7.68929	1.47953e-14	1.65438e-12	4260	amino acid permease 6
AT1G61260	1294.89	1.1162	0.231509	4.82141	1.42545e-06	3.35372e-05	1873	cotton fiber (DUF761)
AT3G44860	724.665	1.11463	0.264465	4.21468	2.50137e-05	0.000413854	1863	farnesoic acid carboxyl-O-methyltransferase
AT1G22065	56.0819	1.11249	0.340233	3.26979	0.00107628	0.00957794	769	hypothetical protein
AT1G66450	40.3256	1.11144	0.385178	2.88552	0.00390769	0.0270953	2342	Cysteine/Histidine-rich C1 domain family protein
AT1G56060	107.52	1.11128	0.276523	4.01877	5.85018e-05	0.000849265	652	cysteine-rich/transmembrane domain protein B
AT1G27670	88.6463	1.10824	0.281859	3.9319	8.42785e-05	0.00115695	1216	transmembrane protein
AT2G02380	49.3213	1.10798	0.348614	3.17825	0.00148169	0.0123868	1834	glutathione S-transferase (class zeta) 2
AT3G53140	270.753	1.10704	0.200727	5.51517	3.48452e-08	1.23017e-06	1899	O-methyltransferase family protein
AT5G19490	44.1828	1.10512	0.346617	3.1883	0.00143113	0.0120445	1998	Histone superfamily protein
AT2G19800	1870.74	1.10477	0.359311	3.07468	0.0021073	0.0164681	2914	myo-inositol oxygenase 2
AT2G22930	47.797	1.10474	0.370728	2.97992	0.00288327	0.0211115	1645	UDP-Glycosyltransferase superfamily protein
AT5G40540	444.605	1.1006	0.182621	6.02667	1.67367e-09	7.74499e-08	2645	Protein kinase superfamily protein
AT1G29560	232.001	1.09879	0.159046	6.90859	4.89497e-12	3.58238e-10	3343	Zinc finger C-x8-C-x5-C-x3-H type family protein
AT5G01340	293.723	1.09768	0.168033	6.53254	6.46648e-11	3.96141e-09	1808	Mitochondrial substrate carrier family protein
AT3G54150	266.498	1.09678	0.276659	3.96439	7.35849e-05	0.00103622	2367	S-adenosyl-L-methionine-dependent methyltransferases superfamily protein
AT5G39580	532.795	1.09546	0.28727	3.81335	0.000137095	0.00172506	2076	Peroxidase superfamily protein
AT1G52000	4188.02	1.09524	0.186902	5.85994	4.6304e-09	1.93441e-07	3047	Mannose-binding lectin superfamily protein
AT5G43660	54.9443	1.0951	0.321715	3.40394	0.000664225	0.0064366	2625	2-oxoglutarate (2OG) and Fe(II)-dependent oxygenase superfamily protein
AT3G44350	129.593	1.09441	0.275906	3.9666	7.29048e-05	0.0010281	1944	NAC domain containing protein 61
AT2G23120	4017.42	1.0911	0.0863699	12.6329	1.3908e-36	8.2027e-34	792	Late embryogenesis abundant protein, group 6
AT1G09185	241.81	1.08919	0.201969	5.39285	6.93502e-08	2.28307e-06	4920	none
AT1G09773	36.6065	1.08743	0.375973	2.89231	0.00382422	0.0265839	840	none
AT1G77120	570.088	1.08722	0.201651	5.39159	6.98357e-08	2.29572e-06	2162	alcohol dehydrogenase 1
AT3G25510	662.77	1.08568	0.242349	4.47982	7.47056e-06	0.000142762	5177	disease resistance protein (TIR-NBS-LRR class) family protein
AT4G22520	396.206	1.08558	0.279363	3.88591	0.000101947	0.00135745	356	Bifunctional inhibitor/lipid-transfer protein/seed storage 2S albumin superfamily protein
AT1G17620	2468.17	1.08558	0.166043	6.53794	6.2373e-11	3.8445e-09	1467	Late embryogenesis abundant (LEA) hydroxyproline-rich glycoprotein family
AT3G20960	100.33	1.08525	0.297056	3.65337	0.000258825	0.00294782	1949	cytochrome P450, family 705, subfamily A, polypeptide 33
AT5G43420	280.563	1.08188	0.185527	5.83136	5.49778e-09	2.27154e-07	1636	RING/U-box superfamily protein
AT5G48090	48.265	1.08139	0.352541	3.06741	0.00215921	0.0167561	4642	EDM2-like protein1
AT5G37440	115.567	1.08078	0.231306	4.67251	2.97545e-06	6.45268e-05	1351	Chaperone DnaJ-domain superfamily protein
AT4G18360	132.107	1.07968	0.266537	4.05078	5.10472e-05	0.000758246	2869	Aldolase-type TIM barrel family protein
AT1G11070	55.9637	1.07827	0.356806	3.02199	0.00251115	0.0189116	4188	hydroxyproline-rich glycoprotein family protein
AT3G17280	76.3091	1.07811	0.278949	3.86491	0.00011113	0.00146096	1709	F-box and associated interaction domains-containing protein
AT4G36280	486.72	1.0779	0.141941	7.59402	3.10142e-14	3.31984e-12	4122	Histidine kinase-, DNA gyrase B-, and HSP90-like ATPase family protein
AT3G06630	168.688	1.07758	0.187392	5.75043	8.90173e-09	3.52016e-07	4718	protein kinase family protein
AT1G49920	82.0119	1.07755	0.279328	3.85765	0.000114482	0.00149392	2809	MuDR family transposase
AT5G52070	1068.98	1.07727	0.107137	10.055	8.73126e-24	2.50122e-21	4433	Agenet domain-containing protein
AT1G34040	52.7853	1.07692	0.385118	2.79633	0.00516864	0.033651	2108	Pyridoxal phosphate (PLP)-dependent transferases superfamily protein
AT1G77640	445.884	1.07596	0.254182	4.23304	2.30559e-05	0.000384209	1172	Integrase-type DNA-binding superfamily protein
AT1G04540	100.251	1.07489	0.232712	4.61896	3.85662e-06	8.06071e-05	2445	Calcium-dependent lipid-binding (CaLB domain) family protein
AT3G28875	35.2767	1.07477	0.387157	2.77605	0.00550234	0.0352288	575	serine/threonine-protein phosphatase 6 regulatory ankyrin repeat subunit C-like protein
AT4G31000	1355.3	1.07469	0.179961	5.97179	2.3467e-09	1.04418e-07	2859	Calmodulin-binding protein
AT5G51440	193.253	1.07397	0.237494	4.5221	6.12288e-06	0.000120169	1253	HSP20-like chaperones superfamily protein
AT1G04490	97.1038	1.07202	0.280172	3.8263	0.000130084	0.00165097	3209	hypothetical protein (DUF3527)
AT1G26890	49.4379	1.07102	0.384169	2.7879	0.00530515	0.0343304	1657	FBD, F-box and Leucine Rich Repeat domains containing protein
AT3G13080	9223.56	1.07043	0.127009	8.42793	3.51838e-17	5.48338e-15	5964	multidrug resistance-associated protein 3
AT1G23840	151.844	1.06814	0.299567	3.5656	0.000363025	0.00391939	1243	transmembrane protein
AT2G23590	314.917	1.06783	0.248588	4.29557	1.74243e-05	0.000300519	1564	methyl esterase 8
AT2G25260	75.821	1.06536	0.258286	4.12472	3.71189e-05	0.000576406	2423	Hyp O-arabinosyltransferase-like protein
AT5G25930	2372.77	1.06514	0.12567	8.47567	2.33724e-17	3.77967e-15	3483	kinase family with leucine-rich repeat domain-containing protein
AT5G60260	50.4395	1.06463	0.355234	2.99699	0.00272657	0.0201852	1013	hypothetical protein
AT1G24145	762.426	1.06302	0.162621	6.53676	6.28648e-11	3.86689e-09	1215	transmembrane protein
AT3G44970	527.936	1.06226	0.153394	6.92504	4.35848e-12	3.22903e-10	2838	Cytochrome P450 superfamily protein
AT3G16450	1032.6	1.06061	0.168466	6.29568	3.0605e-10	1.66468e-08	1793	Mannose-binding lectin superfamily protein
AT4G18340	432.251	1.05834	0.130711	8.0968	5.64257e-16	7.78545e-14	2142	Glycosyl hydrolase superfamily protein
AT5G48650	102.909	1.05585	0.249331	4.23473	2.28829e-05	0.000381962	3092	Nuclear transport factor 2 (NTF2) family protein with RNA binding (RRM-RBD-RNP motifs) domain-containing protein
AT1G08835	145.422	1.05515	0.22129	4.76816	1.85915e-06	4.23006e-05	1129	none
AT3G57440	34.2677	1.05496	0.380263	2.7743	0.00553207	0.035389	2029	hypothetical protein
AT2G13680	60.8332	1.05449	0.314301	3.35504	0.00079354	0.00747538	12061	callose synthase 5
AT3G29590	126.083	1.05149	0.289265	3.63504	0.000277939	0.00312529	1740	HXXXD-type acyl-transferase family protein
AT3G59200	75.5724	1.05099	0.26606	3.9502	7.80847e-05	0.00108485	2300	F-box/RNI-like superfamily protein
AT4G33420	611.352	1.05084	0.217642	4.82832	1.3769e-06	3.25852e-05	1675	Peroxidase superfamily protein
AT1G70185	35.8805	1.04803	0.386913	2.70869	0.00675484	0.0415377	336	other_RNA
AT2G22470	330.028	1.04709	0.158466	6.60767	3.90425e-11	2.45169e-09	836	arabinogalactan protein 2
AT3G16470	9547.16	1.04407	0.139579	7.48013	7.42511e-14	7.3869e-12	3942	Mannose-binding lectin superfamily protein
AT5G52750	1849.96	1.04307	0.139402	7.48249	7.29296e-14	7.33662e-12	1036	Heavy metal transport/detoxification superfamily protein
AT2G35380	54.4445	1.04302	0.333926	3.12352	0.00178703	0.0143761	1498	Peroxidase superfamily protein
AT3G06435	735.927	1.0427	0.171887	6.06622	1.30957e-09	6.17406e-08	2658	Expressed protein
AT5G37540	697.971	1.04129	0.172097	6.0506	1.4431e-09	6.76121e-08	1790	Eukaryotic aspartyl protease family protein
AT2G25000	368.344	1.04012	0.278768	3.73113	0.000190626	0.00227263	1751	WRKY DNA-binding protein 60
AT4G12870	149.306	1.03774	0.229327	4.52513	6.03595e-06	0.000118819	1316	Gamma interferon responsive lysosomal thiol (GILT) reductase family protein
AT1G19550	304.739	1.03655	0.273536	3.78946	0.000150976	0.00186958	707	Glutathione S-transferase family protein
AT5G10340	338.987	1.03299	0.203119	5.08565	3.66362e-07	1.00822e-05	1923	F-box family protein
AT3G05690	846.331	1.03259	0.138774	7.44083	1.00052e-13	9.70795e-12	2557	nuclear factor Y, subunit A2
AT2G44290	2533.7	1.03222	0.155407	6.64208	3.09297e-11	1.96273e-09	1315	Bifunctional inhibitor/lipid-transfer protein/seed storage 2S albumin superfamily protein
AT5G37690	99.1357	1.03082	0.249682	4.12853	3.65089e-05	0.000569581	2876	SGNH hydrolase-type esterase superfamily protein
AT1G27720	127.479	1.03024	0.203763	5.05607	4.27981e-07	1.15042e-05	5134	TBP-associated factor 4B
AT1G16150	36.7296	1.02983	0.366404	2.81064	0.00494436	0.0325358	2762	wall associated kinase-like 4
AT5G65280	271.603	1.0292	0.190242	5.40995	6.30417e-08	2.10927e-06	2684	GCR2-like 1
AT1G13750	789.496	1.02889	0.135525	7.59185	3.15362e-14	3.36375e-12	2875	Purple acid phosphatases superfamily protein
AT2G41730	302.92	1.02755	0.171063	6.00682	1.89193e-09	8.63541e-08	964	calcium-binding site protein
AT1G65150	398.001	1.02623	0.137034	7.48886	6.94767e-14	7.04122e-12	1989	TRAF-like family protein
AT3G44320	539.794	1.02489	0.14495	7.07064	1.54221e-12	1.2272e-10	2552	nitrilase 3
AT1G24530	860.611	1.02434	0.148412	6.90199	5.12794e-12	3.73471e-10	2075	Transducin/WD40 repeat-like superfamily protein
AT1G77380	91.0007	1.02405	0.315822	3.24249	0.00118491	0.0103337	2511	amino acid permease 3
AT1G04425	507.457	1.02288	0.140461	7.2823	3.28165e-13	2.9032e-11	2702	other_RNA
AT4G30270	3561.1	1.02238	0.15325	6.67132	2.53504e-11	1.62931e-09	1403	xyloglucan endotransglucosylase/hydrolase 24
AT5G60760	81.0414	1.02208	0.26489	3.85852	0.000114074	0.00149119	4209	P-loop containing nucleoside triphosphate hydrolases superfamily protein
AT5G04445	761.095	1.02203	0.257482	3.96932	7.20784e-05	0.0010193	456	none
AT2G41640	3940.68	1.02044	0.200819	5.08141	3.74645e-07	1.02538e-05	3414	Glycosyltransferase family 61 protein
AT5G04455	759.267	1.02016	0.257146	3.96724	7.27111e-05	0.00102632	163	U1
AT4G02380	4952.98	1.01792	0.12911	7.88419	3.16578e-15	3.9026e-13	1063	senescence-associated gene 21
AT3G51970	466.768	1.01728	0.16109	6.31495	2.70255e-10	1.48611e-08	1243	acyl-CoA sterol acyl transferase 1
AT4G08870	1061.91	1.0161	0.187863	5.40872	6.34772e-08	2.12148e-06	2473	Arginase/deacetylase superfamily protein
AT3G01220	125.273	1.01469	0.266645	3.8054	0.000141573	0.00177363	2232	homeobox protein 20
AT4G19230	490.93	1.014	0.231495	4.3802	1.18568e-05	0.000213105	2702	cytochrome P450, family 707, subfamily A, polypeptide 1
AT3G25730	132.404	1.01352	0.244721	4.14153	3.44996e-05	0.000542738	1494	ethylene response DNA binding factor 3
AT4G08290	829.721	1.01239	0.115253	8.78409	1.57636e-18	2.90892e-16	2339	nodulin MtN21 /EamA-like transporter family protein
AT4G31730	415.226	1.01021	0.218788	4.61731	3.88746e-06	8.09993e-05	1062	glutamine dumper 1
AT2G34390	46.0491	1.00872	0.35049	2.87801	0.00400188	0.0275831	1501	NOD26-like intrinsic protein 2%3B1
AT3G16980	101.467	1.00851	0.262608	3.84034	0.000122864	0.00158001	1435	RNA polymerases M/15 Kd subunit
AT1G72520	4853.29	1.0083	0.1757	5.73876	9.5371e-09	3.74499e-07	4243	PLAT/LH2 domain-containing lipoxygenase family protein
AT2G23530	120.121	1.00658	0.240694	4.18202	2.88935e-05	0.000468258	2486	Zinc-finger domain of monoamine-oxidase A repressor R1
AT3G04615	75.7946	1.00423	0.350355	2.86632	0.00415278	0.0284148	831	Natural antisense transcript overlaps with AT3G24020
AT4G38560	242.971	1.00356	0.20815	4.82133	1.42605e-06	3.35372e-05	2137	phospholipase-like protein (PEARLI 4) family protein
AT3G47780	362.12	1.00264	0.159457	6.28782	3.21952e-10	1.7386e-08	4945	ABC2 homolog 6
AT5G65080	47.5657	1.00262	0.336729	2.97754	0.00290568	0.0212393	5115	K-box region/MADS-box transcription factor family protein
AT5G56980	1517.98	1.00179	0.160906	6.22593	4.78713e-10	2.49553e-08	1662	cotton fiber protein
AT3G63052	13676.2	1.00165	0.14331	6.98938	2.76105e-12	2.11862e-10	397	hypothetical protein
AT3G01290	11359.6	0.999245	0.135635	7.36715	1.74313e-13	1.61328e-11	1909	SPFH/Band 7/PHB domain-containing membrane-associated protein family
AT5G44390	132.104	0.99922	0.27709	3.60612	0.000310809	0.00344593	2933	FAD-binding Berberine family protein
AT5G38930	94.1609	0.999133	0.253214	3.9458	7.95337e-05	0.00110142	1001	RmlC-like cupins superfamily protein
AT4G16563	395.935	0.999099	0.167223	5.97465	2.30588e-09	1.03059e-07	2026	Eukaryotic aspartyl protease family protein
AT1G65370	2835.46	0.998852	0.0815661	12.2459	1.7664e-34	9.00536e-32	1878	TRAF-like family protein
AT1G24070	790.221	0.997574	0.15627	6.38364	1.72931e-10	9.74083e-09	3818	cellulose synthase-like A10
AT4G20820	589.723	0.997464	0.274668	3.63153	0.000281746	0.003161	1954	FAD-binding Berberine family protein
AT4G09035	339.863	0.996554	0.186113	5.35457	8.57599e-08	2.78271e-06	336	hypothetical protein
AT1G68690	276.148	0.996253	0.160824	6.19467	5.84073e-10	2.98274e-08	4019	Protein kinase superfamily protein
AT1G01070	329.889	0.994774	0.167801	5.9283	3.06092e-09	1.32284e-07	2573	nodulin MtN21 /EamA-like transporter family protein
AT2G39310	4456.35	0.994525	0.15862	6.26987	3.61352e-10	1.93401e-08	2811	jacalin-related lectin 22
AT1G71960	1705.72	0.993907	0.125441	7.92328	2.31322e-15	2.94828e-13	5854	ATP-binding casette family G25
AT1G65890	220.167	0.992002	0.327801	3.02624	0.0024762	0.0187045	2221	acyl activating enzyme 12
AT3G01015	53.9467	0.991785	0.316843	3.13021	0.00174682	0.0141282	2550	TPX2 (targeting protein for Xklp2) protein family
AT2G47000	1083.56	0.98984	0.131116	7.54937	4.37372e-14	4.55215e-12	5700	ATP binding cassette subfamily B4
AT1G21120	284.744	0.988265	0.256133	3.85841	0.000114126	0.00149123	1644	O-methyltransferase family protein
AT3G55430	6856.82	0.987548	0.11347	8.70317	3.22741e-18	5.64403e-16	2792	O-Glycosyl hydrolases family 17 protein
AT5G25250	669.546	0.986954	0.152481	6.47264	9.63061e-11	5.70235e-09	1956	SPFH/Band 7/PHB domain-containing membrane-associated protein family
AT5G67450	652.385	0.98652	0.204404	4.82633	1.39069e-06	3.28599e-05	1414	zinc-finger protein 1
AT5G01740	173.78	0.986505	0.252684	3.9041	9.45757e-05	0.00127681	858	Nuclear transport factor 2 (NTF2) family protein
AT1G07900	162.402	0.986408	0.262962	3.75114	0.000176033	0.00212476	1176	LOB domain-containing protein 1
AT1G18200	167.035	0.986377	0.211368	4.66664	3.06159e-06	6.61895e-05	1660	Rab GTPase-like A1I protein
AT1G49832	67.6229	0.984827	0.276117	3.5667	0.0003615	0.00390574	720	none
AT5G20230	2661.49	0.984494	0.13162	7.47984	7.44118e-14	7.3869e-12	1383	blue-copper-binding protein
AT1G65486	1483.56	0.983035	0.124369	7.90416	2.69755e-15	3.36679e-13	1125	transmembrane protein
AT2G17280	766.545	0.983023	0.117981	8.33207	7.9443e-17	1.21298e-14	1989	Phosphoglycerate mutase family protein
AT1G66480	247.679	0.982635	0.186285	5.27489	1.32832e-07	4.08534e-06	2139	plastid movement impaired 2
AT1G29720	1588.26	0.980524	0.120619	8.12909	4.3251e-16	6.10773e-14	6214	Leucine-rich repeat transmembrane protein kinase
AT3G47950	375.336	0.980007	0.152069	6.44449	1.15991e-10	6.81424e-09	5333	H[+]-ATPase 4
AT1G15790	335.042	0.979882	0.168414	5.8183	5.94486e-09	2.44618e-07	1960	mediator of RNA polymerase II transcription subunit 15a-like protein
AT1G64260	120.381	0.979241	0.221511	4.42073	9.83678e-06	0.000182642	2737	MuDR family transposase
AT3G12145	870.737	0.978904	0.128728	7.60444	2.86137e-14	3.09594e-12	1815	Leucine-rich repeat (LRR) family protein
AT1G66160	1120.72	0.978516	0.216865	4.5121	6.41887e-06	0.000124886	1412	CYS, MET, PRO, and GLY protein 1
AT2G17290	2374.96	0.978047	0.114476	8.54371	1.29975e-17	2.12473e-15	3332	Calcium-dependent protein kinase family protein
AT2G21260	167.235	0.977802	0.187435	5.21674	1.82095e-07	5.423e-06	1797	NAD(P)-linked oxidoreductase superfamily protein
AT3G43190	84.3442	0.977457	0.327399	2.98552	0.00283095	0.020816	5095	sucrose synthase 4
AT1G72870	49.3184	0.976496	0.324107	3.01288	0.00258783	0.0194016	2399	Disease resistance protein (TIR-NBS class)
AT5G17760	1581.33	0.974306	0.0889937	10.948	6.79067e-28	2.49093e-25	2125	P-loop containing nucleoside triphosphate hydrolases superfamily protein
AT1G08050	178.978	0.972772	0.217998	4.46229	8.10875e-06	0.000153495	2787	Zinc finger (C3HC4-type RING finger) family protein
AT1G48605	112.406	0.971821	0.288529	3.3682	0.000756616	0.00720032	1156	Flavoprotein
AT5G25910	114.61	0.96992	0.255268	3.79962	0.00014492	0.00180762	2517	receptor like protein 52
AT1G02390	707.325	0.968448	0.230374	4.20381	2.62461e-05	0.000431161	2723	glycerol-3-phosphate acyltransferase 2
AT1G61562	72.9927	0.967651	0.321901	3.00605	0.00264664	0.0197245	1113	hypothetical protein
AT2G13960	62.915	0.967355	0.352603	2.74347	0.00607942	0.03816	1820	Homeodomain-like superfamily protein
AT2G31110	822.578	0.964439	0.139329	6.92202	4.45237e-12	3.28242e-10	3927	trichome birefringence-like protein (DUF828)
AT5G63090	162.464	0.963465	0.259236	3.71656	0.000201954	0.00238874	2503	Lateral organ boundaries (LOB) domain family protein
AT4G31100	54.5508	0.961864	0.310104	3.10175	0.00192381	0.0153166	3121	wall-associated kinase
AT3G27500	72.092	0.961371	0.299488	3.21005	0.00132711	0.0113083	2468	Cysteine/Histidine-rich C1 domain family protein
AT4G16745	255.289	0.95874	0.21947	4.36844	1.25139e-05	0.000223385	3074	Exostosin family protein
AT4G37520	1420.06	0.957944	0.184844	5.18243	2.19009e-07	6.40193e-06	1749	Peroxidase superfamily protein
AT1G63750	3599.01	0.956728	0.131591	7.27048	3.58224e-13	3.15059e-11	4613	Disease resistance protein (TIR-NBS-LRR class) family
AT4G22475	243.989	0.956115	0.338635	2.82344	0.0047512	0.0315496	2388	transmembrane protein
AT5G57980	42.0079	0.95452	0.34758	2.74619	0.00602924	0.0379639	897	RNA polymerase II fifth largest subunit, C
AT3G13210	60.8946	0.954375	0.302234	3.15774	0.00159	0.0130959	2946	crooked neck protein, putative / cell cycle protein
AT2G28780	413.463	0.952952	0.155899	6.11264	9.79975e-10	4.77742e-08	3592	P-hydroxybenzoic acid efflux pump subunit
AT4G22530	761.363	0.950145	0.188264	5.04687	4.49095e-07	1.20074e-05	1982	S-adenosyl-L-methionine-dependent methyltransferases superfamily protein
AT4G31910	583.632	0.94989	0.119512	7.94809	1.89412e-15	2.4366e-13	3035	HXXXD-type acyl-transferase family protein
AT3G04165	1583.12	0.949078	0.209878	4.52204	6.12453e-06	0.000120169	110	none
AT3G47360	369.266	0.947823	0.153662	6.16822	6.90625e-10	3.46455e-08	2097	hydroxysteroid dehydrogenase 3
AT3G09270	112.012	0.947642	0.243302	3.89491	9.82334e-05	0.00131615	1503	glutathione S-transferase TAU 8
AT4G39580	139.03	0.946703	0.226192	4.18539	2.84671e-05	0.000462344	1127	Galactose oxidase/kelch repeat superfamily protein
AT1G21890	96.2519	0.946122	0.339276	2.78865	0.0052929	0.0342682	3078	nodulin MtN21 /EamA-like transporter family protein
AT2G36080	290.118	0.945852	0.187034	5.05712	4.25632e-07	1.14616e-05	3375	AP2/B3-like transcriptional factor family protein
AT3G23100	1595.34	0.944036	0.113921	8.28678	1.16353e-16	1.72403e-14	5718	DNA ligase IV-binding protein
AT5G64260	7237.74	0.943669	0.147168	6.4122	1.43435e-10	8.26511e-09	1690	EXORDIUM like 2
AT4G13280	185.638	0.943078	0.267279	3.52844	0.000418014	0.00439478	3631	terpenoid synthase 12
AT4G04125	2162.64	0.939814	0.135617	6.92992	4.21077e-12	3.1273e-10	179	none
AT3G61630	494.783	0.939789	0.149768	6.27496	3.49715e-10	1.88514e-08	1529	cytokinin response factor 6
AT4G22485	207.557	0.938408	0.353369	2.65561	0.00791662	0.0468656	1970	Bifunctional inhibitor/lipid-transfer protein/seed storage 2S albumin superfamily protein
AT1G66180	2010.12	0.936694	0.117055	8.00216	1.22254e-15	1.61995e-13	1718	Eukaryotic aspartyl protease family protein
AT4G24150	64.7886	0.936591	0.281376	3.32861	0.000872796	0.00806786	3604	growth-regulating factor 8
AT3G08720	2822.2	0.935692	0.187709	4.98481	6.20228e-07	1.59861e-05	2859	serine/threonine protein kinase 2
AT1G02900	146.236	0.934518	0.222925	4.19207	2.76418e-05	0.000450644	853	rapid alkalinization factor 1
AT2G31010	2755.9	0.934247	0.180843	5.16606	2.39085e-07	6.92151e-06	6184	Protein kinase superfamily protein
AT1G52410	6116.99	0.933182	0.207702	4.49289	7.02645e-06	0.000135133	5082	TSK-associating protein 1
AT1G60030	107.297	0.932084	0.277341	3.36078	0.000777214	0.00736934	3347	nucleobase-ascorbate transporter 7
AT5G44480	114.439	0.931826	0.237119	3.92978	8.5023e-05	0.00116564	3346	NAD(P)-binding Rossmann-fold superfamily protein
AT1G62360	487.084	0.930984	0.167187	5.56852	2.56913e-08	9.2547e-07	3481	KNOX/ELK homeobox transcription factor
AT1G35910	107.603	0.930515	0.333681	2.78864	0.00529306	0.0342682	2210	Haloacid dehalogenase-like hydrolase (HAD) superfamily protein
AT5G53550	5014.1	0.929817	0.11887	7.82216	5.19236e-15	6.24724e-13	3699	YELLOW STRIPE like 3
AT5G10300	230.404	0.929646	0.218235	4.25984	2.0457e-05	0.000345689	1428	methyl esterase 5
AT3G20100	1884.44	0.929118	0.143641	6.46834	9.90872e-11	5.84401e-09	2075	cytochrome P450, family 705, subfamily A, polypeptide 19
AT2G46140	245.591	0.929098	0.168208	5.5235	3.32312e-08	1.18151e-06	1646	Late embryogenesis abundant protein
AT5G53370	4159.33	0.928284	0.115845	8.01318	1.11783e-15	1.49145e-13	2181	pectin methylesterase PCR fragment F
AT1G20160	620.193	0.928043	0.174544	5.31696	1.05513e-07	3.34077e-06	3347	Subtilisin-like serine endopeptidase family protein
AT2G47130	283.358	0.927211	0.239923	3.86462	0.000111264	0.00146208	1302	NAD(P)-binding Rossmann-fold superfamily protein
AT1G72790	1131.21	0.92606	0.195638	4.73354	2.20642e-06	4.93801e-05	2201	hydroxyproline-rich glycoprotein family protein
AT3G05930	159.173	0.922493	0.232796	3.96266	7.41179e-05	0.00104226	1072	germin-like protein 8
AT1G76040	1717.65	0.921909	0.115326	7.99396	1.3067e-15	1.71635e-13	3114	calcium-dependent protein kinase 29
AT3G08770	3071.21	0.921323	0.104634	8.80521	1.30611e-18	2.4554e-16	819	lipid transfer protein 6
AT4G09030	382.211	0.920796	0.173471	5.30805	1.10802e-07	3.49059e-06	829	arabinogalactan protein 10
AT2G17040	2251.87	0.919973	0.146097	6.29701	3.03449e-10	1.65352e-08	1482	NAC domain containing protein 36
AT1G51538	53.278	0.918047	0.349019	2.63036	0.00852933	0.0496236	2308	Aminotransferase-like, plant mobile domain family protein
AT3G22620	103.207	0.917631	0.276934	3.31354	0.000921234	0.00843525	1056	Bifunctional inhibitor/lipid-transfer protein/seed storage 2S albumin superfamily protein
AT2G33710	223.34	0.917285	0.214549	4.27541	1.90782e-05	0.000325498	2395	Integrase-type DNA-binding superfamily protein
AT5G46050	386.669	0.916706	0.273152	3.35603	0.000790713	0.00746043	4223	peptide transporter 3
AT1G08290	162.281	0.915525	0.234321	3.90714	9.33942e-05	0.00126427	3381	WIP domain protein 3
AT3G62720	3992.87	0.915025	0.158681	5.76644	8.09645e-09	3.22134e-07	1956	xylosyltransferase 1
AT3G51440	87.8171	0.914591	0.276708	3.30526	0.000948879	0.00865151	1636	Calcium-dependent phosphotriesterase superfamily protein
AT4G30250	314.489	0.912476	0.180406	5.05789	4.23911e-07	1.14255e-05	2171	P-loop containing nucleoside triphosphate hydrolases superfamily protein
AT2G42360	138.471	0.912106	0.222978	4.09056	4.30331e-05	0.000653734	1244	RING/U-box superfamily protein
AT1G73040	163.181	0.912049	0.262883	3.46941	0.0005216	0.00527368	902	Mannose-binding lectin superfamily protein
AT2G40100	4415.73	0.911354	0.189675	4.80481	1.54897e-06	3.60828e-05	1796	light harvesting complex photosystem II
AT5G65390	163.971	0.9086	0.184839	4.91563	8.84981e-07	2.19089e-05	966	arabinogalactan protein 7
AT5G57220	1381.47	0.908396	0.17531	5.18166	2.19921e-07	6.42233e-06	2062	cytochrome P450, family 81, subfamily F, polypeptide 2
AT3G14590	528.591	0.907698	0.13895	6.53255	6.46574e-11	3.96141e-09	3797	Calcium-dependent lipid-binding (CaLB domain) family protein
AT3G24020	89.4999	0.907269	0.309448	2.93189	0.00336905	0.0240742	978	Disease resistance-responsive (dirigent-like protein) family protein
AT1G69790	276.667	0.905953	0.273845	3.30827	0.000938749	0.00858256	2421	Protein kinase superfamily protein
AT3G59350	11248	0.904428	0.184826	4.89341	9.91042e-07	2.42354e-05	2894	Protein kinase superfamily protein
AT5G51920	178.962	0.903419	0.202425	4.46298	8.08275e-06	0.000153099	1883	Pyridoxal phosphate (PLP)-dependent transferases superfamily protein
AT2G34810	1876.06	0.903243	0.171821	5.25688	1.4652e-07	4.43378e-06	2046	FAD-binding Berberine family protein
AT3G26980	2436.99	0.902453	0.140519	6.42228	1.34245e-10	7.79529e-09	2328	membrane-anchored ubiquitin-fold protein 4 precursor
AT5G66620	515.604	0.901896	0.19871	4.53876	5.65852e-06	0.000112493	3919	DA1-related protein 6
AT2G04100	102.91	0.899174	0.231113	3.89062	9.99887e-05	0.00133551	2436	MATE efflux family protein
AT5G05365	432.514	0.898591	0.152645	5.88679	3.93772e-09	1.67056e-07	825	Heavy metal transport/detoxification superfamily protein
AT1G13140	52.8986	0.898393	0.314672	2.85501	0.00430355	0.0292336	1943	cytochrome P450, family 86, subfamily C, polypeptide 3
AT1G06640	4415.61	0.898321	0.145628	6.16859	6.89017e-10	3.46455e-08	2486	2-oxoglutarate (2OG) and Fe(II)-dependent oxygenase superfamily protein
AT5G08240	241.235	0.897751	0.16657	5.38964	7.05993e-08	2.31577e-06	1698	transmembrane protein
AT5G67520	105.077	0.897621	0.260048	3.45175	0.000556958	0.00555397	1891	adenosine-5'-phosphosulfate (APS) kinase 4
AT5G02895	706.026	0.896597	0.216749	4.13656	3.52549e-05	0.000553173	1168	Natural antisense transcript overlaps with AT5G18470
AT1G22882	1760.69	0.896413	0.177294	5.05607	4.27973e-07	1.15042e-05	3072	Galactose-binding protein
AT4G04490	119.555	0.89614	0.293775	3.05043	0.00228516	0.0175569	2972	cysteine-rich RLK (RECEPTOR-like protein kinase) 36
AT5G65470	4714.16	0.89514	0.124728	7.17672	7.14017e-13	6.01595e-11	3123	O-fucosyltransferase family protein
AT1G66760	1305.48	0.892441	0.163798	5.44842	5.08186e-08	1.72331e-06	2561	MATE efflux family protein
AT3G57010	122.563	0.892314	0.257867	3.46036	0.000539453	0.00541776	1881	Calcium-dependent phosphotriesterase superfamily protein
AT2G24600	7190.1	0.891315	0.140314	6.3523	2.12112e-10	1.18811e-08	2559	Ankyrin repeat family protein
AT3G05190	319.246	0.890914	0.15055	5.91773	3.26417e-09	1.40262e-07	4749	D-aminoacid aminotransferase-like PLP-dependent enzymes superfamily protein
AT5G07985	642.511	0.889859	0.135253	6.57922	4.72935e-11	2.95133e-09	272	Natural antisense transcript overlaps with AT5G53370
AT5G66170	187.784	0.889451	0.233503	3.80916	0.00013944	0.00175051	1134	sulfurtransferase 18
AT4G03315	359.675	0.889106	0.205288	4.33102	1.48423e-05	0.000260704	1088	none
AT3G18280	662.999	0.88835	0.126366	7.02999	2.06545e-12	1.61788e-10	702	Bifunctional inhibitor/lipid-transfer protein/seed storage 2S albumin superfamily protein
AT4G34420	193.843	0.887509	0.2109	4.2082	2.57417e-05	0.000424034	2613	P-loop containing nucleoside triphosphate hydrolases superfamily protein
AT1G21520	251.096	0.887251	0.21811	4.06791	4.74372e-05	0.000712363	908	hypothetical protein
AT5G10760	1467.26	0.887113	0.12218	7.2607	3.85105e-13	3.36732e-11	2067	Eukaryotic aspartyl protease family protein
AT5G18470	852.774	0.886136	0.208591	4.2482	2.15492e-05	0.000361909	1512	Curculin-like (mannose-binding) lectin family protein
AT3G20660	287.307	0.885348	0.177728	4.98147	6.31015e-07	1.62503e-05	3760	organic cation/carnitine transporter4
AT2G03590	94.1564	0.884255	0.280997	3.14684	0.00165042	0.013501	2274	ureide permease 1
AT1G06577	83.57	0.883941	0.280967	3.14607	0.00165481	0.0135331	311	none
AT2G25460	602.769	0.883774	0.234224	3.7732	0.000161166	0.00197319	3082	EEIG1/EHBP1 protein amino-terminal domain protein
AT3G07195	221.95	0.883613	0.231876	3.81071	0.00013857	0.00174176	1783	RPM1-interacting protein 4 (RIN4) family protein
AT1G76760	94.0484	0.88302	0.258177	3.42021	0.000625731	0.00611317	1479	thioredoxin Y1
AT2G15790	635.768	0.880993	0.118578	7.42966	1.08876e-13	1.05301e-11	3124	peptidyl-prolyl cis-trans isomerase / cyclophilin-40 (CYP40) / rotamase
AT1G67856	176.642	0.880149	0.252428	3.48673	0.000488957	0.00499774	1286	RING/U-box superfamily protein
AT1G45145	787.7	0.87833	0.195382	4.49544	6.94259e-06	0.000133949	1475	thioredoxin H-type 5
AT2G04795	221.368	0.875308	0.241308	3.62735	0.000286344	0.00320661	758	hypothetical protein
AT1G69520	312.08	0.874515	0.180177	4.85365	1.2121e-06	2.90045e-05	1314	S-adenosyl-L-methionine-dependent methyltransferases superfamily protein
AT3G28345	582.587	0.873141	0.155563	5.61277	1.99117e-08	7.37589e-07	5352	ABC transporter family protein
AT3G50260	201.503	0.873111	0.234577	3.72207	0.000197596	0.00234549	968	cooperatively regulated by ethylene and jasmonate 1
AT5G08825	570.288	0.871516	0.153143	5.69087	1.26395e-08	4.84311e-07	354	Natural antisense transcript overlaps with AT5G58310
AT4G07960	225.655	0.871377	0.263895	3.30199	0.000960025	0.00873724	3394	Cellulose-synthase-like C12
AT2G04285	49.0591	0.870023	0.321491	2.70621	0.00680558	0.0417595	789	Natural antisense transcript overlaps with AT2G02720
AT5G43180	119.448	0.86874	0.262148	3.31393	0.00091994	0.00842597	1593	transmembrane protein, putative (Protein of unknown function, DUF599)
AT4G11350	57.6862	0.868463	0.326566	2.65938	0.00782845	0.0465359	2970	transferring glycosyl group transferase (DUF604)
AT2G37280	200.638	0.867702	0.176413	4.91859	8.71716e-07	2.16161e-05	6488	pleiotropic drug resistance 5
AT3G59700	370.317	0.86744	0.193469	4.48362	7.33874e-06	0.000140539	2273	lectin-receptor kinase
AT5G19230	919.725	0.86688	0.10413	8.32494	8.43718e-17	1.27529e-14	1655	Glycoprotein membrane precursor GPI-anchored
AT2G48090	93.5324	0.865883	0.268927	3.21977	0.00128292	0.0109972	1265	hypothetical protein
AT3G03640	1459.41	0.864883	0.106534	8.1184	4.72371e-16	6.57798e-14	3169	beta glucosidase 25
AT1G09575	546.99	0.863956	0.141855	6.09042	1.12618e-09	5.35988e-08	2528	calcium uniporter-like protein (DUF607)
AT4G01010	817.356	0.863942	0.119747	7.21475	5.40337e-13	4.63043e-11	3388	cyclic nucleotide-gated channel 13
AT3G62150	2660.22	0.862179	0.120867	7.13329	9.79981e-13	8.03184e-11	5377	P-glycoprotein 21
AT1G72416	4909.36	0.861893	0.177677	4.85089	1.2291e-06	2.9388e-05	1774	Chaperone DnaJ-domain superfamily protein
AT1G11580	1628.01	0.861824	0.121588	7.08806	1.36001e-12	1.09353e-10	2214	methylesterase PCR A
AT1G14330	1286.52	0.861189	0.157717	5.46034	4.75218e-08	1.62618e-06	2263	Galactose oxidase/kelch repeat superfamily protein
AT2G47680	1102.51	0.859672	0.0956274	8.9898	2.4767e-19	4.99978e-17	5515	zinc finger (CCCH type) helicase family protein
AT5G38940	365.422	0.85856	0.205452	4.17889	2.92939e-05	0.000473217	1168	RmlC-like cupins superfamily protein
AT3G23120	418.572	0.856973	0.197956	4.32912	1.49709e-05	0.000262265	2397	receptor like protein 38
AT3G47570	3585.88	0.856898	0.1149	7.45779	8.79854e-14	8.64873e-12	3534	Leucine-rich repeat protein kinase family protein
AT1G70950	99.6982	0.856141	0.248095	3.45086	0.000558802	0.00556379	2810	TPX2 (targeting protein for Xklp2) protein family
AT2G05365	230.271	0.855688	0.176112	4.85876	1.18124e-06	2.84017e-05	1142	none
AT1G56250	81.9637	0.852955	0.292622	2.91487	0.00355837	0.0251722	1525	phloem protein 2-B14
AT2G18500	93.5407	0.852593	0.284119	3.00084	0.00269239	0.0199764	1316	ovate family protein 7
AT4G20390	90.3371	0.85029	0.273001	3.1146	0.00184193	0.0147781	1261	Uncharacterized protein family (UPF0497)
AT5G05960	609.23	0.849859	0.141749	5.99552	2.02834e-09	9.20219e-08	1295	Bifunctional inhibitor/lipid-transfer protein/seed storage 2S albumin superfamily protein
AT1G05710	695.771	0.849705	0.142605	5.95847	2.54616e-09	1.12296e-07	2472	basic helix-loop-helix (bHLH) DNA-binding superfamily protein
AT2G29710	133.434	0.849682	0.218958	3.88056	0.000104216	0.00138336	1770	UDP-Glycosyltransferase superfamily protein
AT5G10260	224.872	0.847391	0.215378	3.93444	8.33904e-05	0.00114739	1838	RAB GTPase homolog H1E
AT5G05460	457.272	0.847339	0.16348	5.18315	2.1817e-07	6.38359e-06	3600	Glycosyl hydrolase family 85
AT2G31730	1092.91	0.847317	0.110486	7.66899	1.73357e-14	1.92413e-12	2129	basic helix-loop-helix (bHLH) DNA-binding superfamily protein
AT4G23680	1078.06	0.846933	0.162021	5.22729	1.72011e-07	5.13796e-06	1465	Polyketide cyclase/dehydrase and lipid transport superfamily protein
AT3G50480	3450.7	0.846697	0.147723	5.73166	9.9451e-09	3.89504e-07	1399	homolog of RPW8 4
AT3G25190	343.826	0.846472	0.202258	4.18511	2.85023e-05	0.000462417	1468	Vacuolar iron transporter (VIT) family protein
AT1G80120	143.141	0.846257	0.246753	3.42957	0.000604528	0.00593847	1542	LURP-one-like protein (DUF567)
AT4G37970	91.8141	0.844172	0.314688	2.68257	0.00730594	0.0440922	2741	cinnamyl alcohol dehydrogenase 6
AT3G52400	4542.69	0.843638	0.1206	6.99535	2.6459e-12	2.04067e-10	1598	syntaxin of plants 122
AT2G47780	118.769	0.842989	0.239652	3.51755	0.000435549	0.00454576	994	Rubber elongation factor protein (REF)
AT4G35640	727.324	0.840909	0.165442	5.08279	3.71923e-07	1.01886e-05	2778	serine acetyltransferase 3%3B2
AT1G62290	1222	0.840712	0.147739	5.69054	1.26639e-08	4.84628e-07	3716	Saposin-like aspartyl protease family protein
AT3G58790	2563.38	0.840408	0.132813	6.32777	2.48727e-10	1.3778e-08	4253	galacturonosyltransferase 15
AT1G07000	2083.53	0.840371	0.121383	6.92327	4.41321e-12	3.26154e-10	2383	exocyst subunit exo70 family protein B2
AT1G78000	2664.34	0.839442	0.161359	5.20232	1.96815e-07	5.82677e-06	5705	sulfate transporter 1%3B2
AT3G03020	1214.2	0.836042	0.110549	7.56266	3.94905e-14	4.1388e-12	1055	hypothetical protein
AT4G03450	315.986	0.836011	0.255726	3.26917	0.00107865	0.00959051	2447	Ankyrin repeat family protein
AT4G00670	371.581	0.83537	0.139452	5.99036	2.09377e-09	9.48471e-08	881	Remorin family protein
AT5G12330	98.0025	0.835138	0.26357	3.16856	0.00153195	0.0127151	2501	Lateral root primordium (LRP) protein-like protein
AT5G60270	2351.52	0.834147	0.107785	7.73902	1.00184e-14	1.15901e-12	2320	Concanavalin A-like lectin protein kinase family protein
AT3G26480	228.415	0.833157	0.199256	4.18133	2.8981e-05	0.000469423	3693	Transducin family protein / WD-40 repeat family protein
AT5G63590	95.458	0.831953	0.246966	3.36869	0.000755252	0.00719583	1729	flavonol synthase 3
AT5G64310	3729.29	0.831639	0.13909	5.97915	2.24301e-09	1.00698e-07	945	arabinogalactan protein 1
AT1G30475	94.8893	0.831565	0.315161	2.63854	0.00832649	0.0488244	2015	hypothetical protein
AT2G32340	339.464	0.831248	0.138224	6.01378	1.81249e-09	8.30886e-08	2565	TraB family protein
AT5G07145	235.289	0.831044	0.184442	4.50573	6.61456e-06	0.000128278	533	none
AT5G51550	15420	0.830715	0.203348	4.08519	4.40414e-05	0.000668039	1532	EXORDIUM like 3
AT3G09910	127.322	0.827736	0.237417	3.48643	0.000489511	0.00499982	1891	RAB GTPase homolog C2B
AT1G77992	632.383	0.827139	0.15972	5.17869	2.23447e-07	6.50005e-06	947	Natural antisense transcript overlaps with AT1G77990
AT3G49160	314.89	0.826598	0.161382	5.12199	3.0233e-07	8.53876e-06	3111	pyruvate kinase family protein
AT5G48450	1432.89	0.825871	0.156826	5.26617	1.39302e-07	4.24525e-06	2976	SKU5 similar 3
AT5G26220	1293.55	0.825862	0.185225	4.45869	8.24624e-06	0.000155901	1915	ChaC-like family protein
AT2G11271	126.023	0.824772	0.287072	2.87305	0.00406527	0.027924	125	hypothetical protein
AT3G07835	2682.76	0.824603	0.156625	5.26483	1.40317e-07	4.27185e-06	323	Natural antisense transcript overlaps with AT3G47960
AT3G05400	598.786	0.824138	0.164553	5.00835	5.48996e-07	1.43969e-05	4773	Major facilitator superfamily protein
AT3G19970	788.179	0.823712	0.183085	4.49907	6.82503e-06	0.000131934	3175	alpha/beta-Hydrolases superfamily protein
AT1G52315	116.234	0.82318	0.277115	2.97053	0.00297285	0.0216619	1817	Regulator of Vps4 activity in the MVB pathway protein
AT1G06583	239.959	0.823047	0.155016	5.30943	1.0997e-07	3.47092e-06	622	none
AT1G06587	239.959	0.823047	0.155016	5.30943	1.0997e-07	3.47092e-06	622	none
AT1G65790	1103.22	0.822609	0.103478	7.94963	1.87066e-15	2.42533e-13	3705	receptor kinase 1
AT1G19570	12140.9	0.822196	0.137409	5.98359	2.18274e-09	9.84327e-08	1221	dehydroascorbate reductase
AT1G07870	1261.96	0.821265	0.149222	5.50364	3.7203e-08	1.3012e-06	3318	Protein kinase superfamily protein
AT1G02810	88.6817	0.820768	0.299022	2.74484	0.00605405	0.0380405	2441	Plant invertase/pectin methylesterase inhibitor superfamily
AT1G23850	109.722	0.819706	0.286397	2.86213	0.00420807	0.0287343	1511	transmembrane protein
AT4G29700	1807.7	0.818401	0.18083	4.52579	6.01689e-06	0.000118599	2172	Alkaline-phosphatase-like family protein
AT3G30720	319.731	0.816745	0.160571	5.08651	3.64703e-07	1.00549e-05	886	qua-quine starch
AT2G09225	1909.06	0.816076	0.0979637	8.33039	8.05755e-17	1.22406e-14	608	Natural antisense transcript overlaps with AT2G41110
AT5G58690	198.938	0.814988	0.19581	4.16214	3.15275e-05	0.000503085	3029	phosphatidylinositol-speciwc phospholipase C5
AT1G49530	107.059	0.814837	0.236082	3.4515	0.000557481	0.00555431	1260	geranylgeranyl pyrophosphate synthase 6
AT3G16360	326.078	0.814364	0.263475	3.09086	0.00199578	0.0157894	1592	HPT phosphotransmitter 4
AT3G23430	1401.57	0.814043	0.107837	7.54879	4.39308e-14	4.55654e-12	6069	phosphate 1
AT1G05675	426.244	0.813746	0.240263	3.3869	0.000706865	0.00679073	1633	UDP-Glycosyltransferase superfamily protein
AT3G18560	296.834	0.813249	0.232213	3.50217	0.00046149	0.00476219	1095	hypothetical protein
AT2G43150	340.853	0.811763	0.230535	3.52121	0.000429585	0.0044992	1493	Proline-rich extensin-like family protein
AT2G30942	86.3169	0.81155	0.242089	3.35228	0.000801496	0.0075205	1389	transmembrane protein, putative (DUF3317)
AT5G24010	1815.98	0.811024	0.147049	5.51534	3.48106e-08	1.23017e-06	2875	Protein kinase superfamily protein
AT3G30340	193.198	0.810983	0.20809	3.89726	9.72863e-05	0.00130463	2640	nodulin MtN21 /EamA-like transporter family protein
AT2G41110	3209.2	0.810776	0.0929474	8.72295	2.71036e-18	4.81315e-16	1248	calmodulin 2
AT1G09421	320.17	0.809446	0.149096	5.42904	5.66582e-08	1.91485e-06	695	Natural antisense transcript overlaps with AT1G09420
AT3G09260	23287	0.8083	0.0854741	9.45667	3.17911e-21	7.58923e-19	3304	Glycosyl hydrolase superfamily protein
AT5G44568	1885.99	0.807446	0.13785	5.85743	4.70096e-09	1.95845e-07	1257	transmembrane protein
AT1G13970	98.3174	0.80723	0.242721	3.32575	0.000881817	0.00813874	3195	beta-hexosaminidase (DUF1336)
AT1G23935	451.165	0.806852	0.152479	5.29156	1.21277e-07	3.77238e-06	7816	apoptosis inhibitory protein
AT2G31020	73.8993	0.806697	0.301432	2.67622	0.00744586	0.044757	3598	OSBP(oxysterol binding protein)-related protein 1A
AT1G07943	81.1835	0.806356	0.287239	2.80727	0.00499634	0.0328215	489	Natural antisense transcript overlaps with AT1G54160
AT3G55290	223.775	0.806051	0.181364	4.44437	8.8148e-06	0.000165713	1425	NAD(P)-binding Rossmann-fold superfamily protein
AT1G68640	145.735	0.80546	0.241727	3.33211	0.000861902	0.0079868	3074	bZIP transcription factor family protein
AT5G24290	190.883	0.804362	0.182866	4.39864	1.08932e-05	0.000199062	2637	Vacuolar iron transporter (VIT) family protein
AT3G23730	3328.9	0.802521	0.109195	7.34945	1.99018e-13	1.83628e-11	1366	xyloglucan endotransglucosylase/hydrolase 16
AT1G21100	1060.54	0.80232	0.153613	5.22298	1.76063e-07	5.25378e-06	1750	O-methyltransferase family protein
AT4G11000	791.491	0.802193	0.117629	6.81971	9.12229e-12	6.29333e-10	1671	Ankyrin repeat family protein
AT3G12520	1975.04	0.802055	0.133675	6.00004	1.97273e-09	8.97695e-08	4319	sulfate transporter 4%3B2
AT1G07450	129.632	0.801839	0.239657	3.34577	0.000820538	0.00765301	1410	NAD(P)-binding Rossmann-fold superfamily protein
AT1G09070	16655	0.801677	0.105673	7.58642	3.28868e-14	3.4831e-12	1605	soybean gene regulated by cold-2
AT2G47010	1192.3	0.800231	0.103985	7.69567	1.40754e-14	1.57975e-12	2271	calcium/calcium/calmodulin-dependent Serine/Threonine-kinase
AT1G60060	482.217	0.799804	0.17532	4.56196	5.06789e-06	0.000102033	2645	Serine/threonine-protein kinase WNK (With No Lysine)-like protein
AT4G28190	784.563	0.799719	0.256727	3.11505	0.00183911	0.0147635	2815	Developmental regulator, ULTRAPETALA
AT1G70850	768.795	0.799223	0.234693	3.4054	0.000660683	0.00641054	2035	MLP-like protein 34
AT2G33570	3019.76	0.798368	0.146332	5.45585	4.87382e-08	1.66401e-06	2481	glycosyltransferase family protein (DUF23)
AT3G12460	71.8889	0.798354	0.259802	3.07293	0.0021197	0.0165434	1036	Polynucleotidyl transferase, ribonuclease H-like superfamily protein
AT3G62570	337.179	0.798032	0.266374	2.99591	0.0027363	0.0202454	2262	Tetratricopeptide repeat (TPR)-like superfamily protein
AT1G17240	76.8921	0.796492	0.258264	3.08402	0.00204223	0.0160648	2546	receptor like protein 2
AT1G17750	640.917	0.796452	0.178725	4.4563	8.33879e-06	0.000157354	3797	PEP1 receptor 2
AT3G53310	417.302	0.795908	0.141659	5.61847	1.92658e-08	7.15425e-07	2131	AP2/B3-like transcriptional factor family protein
AT1G17744	994.49	0.795864	0.138839	5.73229	9.90864e-09	3.88581e-07	1022	hypothetical protein
AT2G06050	6169.89	0.793252	0.0988477	8.02499	1.01534e-15	1.36953e-13	3261	oxophytodienoate-reductase 3
AT3G05490	3689.74	0.793004	0.164519	4.82015	1.43453e-06	3.36577e-05	1932	ralf-like 22
AT3G19150	405.261	0.792347	0.152394	5.19933	2.00011e-07	5.90975e-06	1621	KIP-related protein 6
AT3G54020	1458.1	0.790618	0.122114	6.47441	9.51806e-11	5.64682e-09	2638	Inositol phosphorylceramide synthase 1
AT5G23850	715.596	0.789982	0.137116	5.76142	8.34106e-09	3.3099e-07	3143	O-glucosyltransferase rumi-like protein (DUF821)
AT2G33380	560.302	0.789448	0.270915	2.91401	0.00356822	0.02523	1724	Caleosin-related family protein
AT2G41010	651.784	0.7891	0.163961	4.81273	1.48884e-06	3.47962e-05	1249	calmodulin (CAM)-binding protein of 25 kDa
AT5G17220	390.144	0.78905	0.217963	3.6201	0.000294486	0.00328555	1245	glutathione S-transferase phi 12
AT1G01130	255.809	0.787407	0.221261	3.55872	0.000372667	0.00400338	1906	CBL-interacting Serine/Threonine-kinase
AT1G78860	528.62	0.787246	0.125683	6.26374	3.75841e-10	2.00798e-08	1688	D-mannose binding lectin protein with Apple-like carbohydrate-binding domain-containing protein
AT1G78750	172.999	0.786905	0.1935	4.0667	4.7684e-05	0.000714999	1980	F-box/RNI-like superfamily protein
AT5G06870	1052.93	0.78665	0.176415	4.45908	8.23133e-06	0.000155717	1250	polygalacturonase inhibiting protein 2
AT1G08713	60.2272	0.786356	0.292545	2.68798	0.00718849	0.0435845	387	none
AT1G70800	256.413	0.78613	0.250773	3.13482	0.00171957	0.0139528	1433	Calcium-dependent lipid-binding (CaLB domain) family protein
AT5G37715	276.443	0.786124	0.241512	3.25502	0.00113386	0.00997524	422	hypothetical protein
AT3G45710	112.918	0.785791	0.265406	2.96072	0.00306923	0.0222778	2184	Major facilitator superfamily protein
AT3G15990	406.523	0.785637	0.189667	4.14218	3.44018e-05	0.000541482	3910	sulfate transporter 3%3B4
AT3G58200	251.243	0.785149	0.159055	4.93633	7.96066e-07	1.99874e-05	1699	TRAF-like family protein
AT1G02400	699.691	0.784778	0.248771	3.15463	0.00160704	0.0132143	2851	gibberellin 2-oxidase 6
AT5G54710	5839.51	0.783592	0.171552	4.56767	4.93168e-06	9.96909e-05	3180	Ankyrin repeat family protein
AT3G13175	332.371	0.783591	0.153655	5.09969	3.40216e-07	9.45781e-06	739	transmembrane protein
AT5G57685	738.834	0.782784	0.171557	4.56282	5.04713e-06	0.000101683	1258	glutamine dumper 3
AT5G16200	369.04	0.782142	0.148586	5.26389	1.41038e-07	4.28945e-06	1105	50S ribosomal protein-like protein
AT2G47750	348.326	0.781656	0.150481	5.19439	2.05389e-07	6.05084e-06	3833	putative indole-3-acetic acid-amido synthetase GH3.9
AT5G25820	88.1202	0.781515	0.280124	2.78989	0.00527259	0.0341725	3245	Exostosin family protein
AT1G17745	2812.43	0.780024	0.141275	5.52132	3.36455e-08	1.19342e-06	4383	D-3-phosphoglycerate dehydrogenase
AT2G13555	99.0423	0.779046	0.267263	2.91491	0.00355792	0.0251722	503	hypothetical protein
AT1G44830	95.2012	0.778629	0.285666	2.72566	0.00641724	0.039807	869	Integrase-type DNA-binding superfamily protein
AT5G17850	761.532	0.777192	0.141119	5.50736	3.64252e-08	1.27995e-06	2305	Sodium/calcium exchanger family protein
AT3G51450	801.212	0.777031	0.141339	5.49766	3.84864e-08	1.34141e-06	1564	Calcium-dependent phosphotriesterase superfamily protein
AT3G05075	71.3948	0.776874	0.293023	2.65124	0.00801975	0.0473921	522	Natural antisense transcript overlaps with AT3G26680
AT4G21740	639.756	0.776509	0.177109	4.38436	1.16329e-05	0.000210027	1085	transmembrane protein
AT4G10380	159.608	0.775773	0.260675	2.97602	0.00292019	0.0213247	4235	NOD26-like intrinsic protein 5%3B1
AT5G11650	1132.95	0.77555	0.167845	4.62063	3.82569e-06	8.02517e-05	2500	alpha/beta-Hydrolases superfamily protein
AT3G14870	1420.35	0.775518	0.152732	5.07766	3.8212e-07	1.04394e-05	3606	hypothetical protein (DUF641)
AT1G68470	194.329	0.775277	0.184336	4.20577	2.60191e-05	0.000428133	2107	Exostosin family protein
AT3G46110	460.625	0.775105	0.145328	5.3335	9.63367e-08	3.0794e-06	1918	UPSTREAM OF FLC-like protein (DUF966)
AT3G07360	3203.15	0.775077	0.155725	4.97722	6.45025e-07	1.65543e-05	2244	plant U-box 9
AT3G57450	3229.88	0.774956	0.128677	6.02251	1.71735e-09	7.91059e-08	1717	hypothetical protein
AT2G29440	80.7554	0.773718	0.290137	2.66673	0.00765931	0.0457559	1601	glutathione S-transferase tau 6
AT3G25882	347.47	0.773384	0.257493	3.00351	0.00266886	0.0198606	682	NIM1-interacting 2
AT4G18280	417.619	0.773222	0.167753	4.60928	4.04072e-06	8.35907e-05	971	glycine-rich cell wall protein-like protein
AT1G57990	9168.79	0.773221	0.165308	4.67747	2.90438e-06	6.31219e-05	1857	purine permease 18
AT5G58310	1823.69	0.773215	0.124446	6.21323	5.19057e-10	2.6826e-08	1092	methyl esterase 18
AT1G09970	10175.1	0.772556	0.0741142	10.4239	1.9296e-25	5.92248e-23	3684	Leucine-rich receptor-like protein kinase family protein
AT5G01870	311.145	0.772544	0.184593	4.18512	2.85016e-05	0.000462417	786	Bifunctional inhibitor/lipid-transfer protein/seed storage 2S albumin superfamily protein
AT4G37730	123.531	0.77203	0.22335	3.45659	0.000547048	0.00548123	1398	basic leucine-zipper 7
AT5G58390	1029.18	0.771796	0.108892	7.08773	1.36333e-12	1.09353e-10	1934	Peroxidase superfamily protein
AT1G74420	235.122	0.771059	0.169235	4.55613	5.21046e-06	0.000104693	2194	fucosyltransferase 3
AT3G02980	152.366	0.770879	0.209831	3.67381	0.000238965	0.00275924	1847	MEIOTIC CONTROL OF CROSSOVERS1
AT3G58795	653.032	0.770134	0.137728	5.59171	2.24845e-08	8.23767e-07	1087	Natural antisense transcript overlaps with AT3G58790
AT1G75310	3000.17	0.769605	0.145136	5.30264	1.14141e-07	3.57259e-06	5522	auxin-like 1 protein
AT5G58120	5144.13	0.768669	0.156191	4.92134	8.59519e-07	2.13489e-05	3811	Disease resistance protein (TIR-NBS-LRR class) family
AT1G05317	157.494	0.767546	0.190686	4.02517	5.6933e-05	0.000832113	578	Natural antisense transcript overlaps with AT1G17745
AT3G43790	493.008	0.766968	0.13187	5.81608	6.02448e-09	2.47555e-07	4807	zinc induced facilitator-like 2
AT5G43380	267.707	0.766727	0.183613	4.17578	2.96971e-05	0.000477935	2192	type one serine/threonine protein phosphatase 6
AT3G54400	5652.6	0.766403	0.101006	7.58769	3.25665e-14	3.46137e-12	2738	Eukaryotic aspartyl protease family protein
AT1G07620	153.472	0.764234	0.266168	2.87125	0.0040885	0.0280644	2499	GTP-binding protein Obg/CgtA
AT2G43290	4600.78	0.764035	0.194869	3.92076	8.82686e-05	0.00120385	995	Calcium-binding EF-hand family protein
AT5G45730	93.6695	0.762686	0.280922	2.71494	0.00662879	0.0408832	2098	Cysteine/Histidine-rich C1 domain family protein
AT4G13860	103.921	0.762345	0.259777	2.93462	0.00333958	0.023917	1106	RNA-binding (RRM/RBD/RNP motifs) family protein
AT1G04600	67.0844	0.761952	0.267803	2.84519	0.00443845	0.0299471	10826	myosin XI A
AT2G03200	124.431	0.761335	0.268368	2.83691	0.00455525	0.0305569	1658	Eukaryotic aspartyl protease family protein
AT3G05580	1080.61	0.760671	0.103961	7.31687	2.5382e-13	2.31353e-11	3103	Calcineurin-like metallo-phosphoesterase superfamily protein
AT4G04830	4790.43	0.759585	0.202931	3.74306	0.00018179	0.00218461	1311	methionine sulfoxide reductase B5
AT2G44450	261.894	0.75929	0.212648	3.57064	0.000356107	0.00385855	3325	beta glucosidase 15
AT5G14930	1894.69	0.758978	0.0933841	8.12748	4.38308e-16	6.16069e-14	2483	senescence-associated gene 101
AT5G18810	110.845	0.758167	0.217187	3.49085	0.000481489	0.00492944	2681	SC35-like splicing factor 28
AT5G38565	76.3622	0.757359	0.271579	2.78872	0.00529164	0.0342682	1987	F-box/FBD-like domains containing protein
AT3G02390	103.503	0.755438	0.235138	3.21274	0.00131477	0.0112221	694	hypothetical protein
AT2G34355	300.838	0.754912	0.17438	4.32913	1.49701e-05	0.000262265	2304	Major facilitator superfamily protein
AT2G07665	331.037	0.754349	0.170274	4.4302	9.41464e-06	0.000175454	482	hypothetical protein
AT5G47330	344.742	0.75421	0.204094	3.6954	0.000219537	0.00256744	2169	alpha/beta-Hydrolases superfamily protein
AT5G60142	79.2471	0.754043	0.262427	2.87335	0.00406147	0.0279043	1802	AP2/B3-like transcriptional factor family protein
AT1G72830	503.307	0.753803	0.123307	6.11323	9.76342e-10	4.76743e-08	3076	nuclear factor Y, subunit A3
AT4G26690	9125.62	0.753202	0.145983	5.15952	2.47585e-07	7.15382e-06	3671	PLC-like phosphodiesterase family protein
AT3G25760	1021.57	0.752564	0.160741	4.68185	2.84293e-06	6.19208e-05	1559	allene oxide cyclase 1
AT4G27350	764.101	0.752177	0.139018	5.41063	6.28024e-08	2.1036e-06	2187	membrane lipoprotein lipid attachment site-like protein, putative (DUF1223)
AT1G52290	2318.39	0.751946	0.145974	5.15122	2.58792e-07	7.42768e-06	2762	Protein kinase superfamily protein
AT5G18310	1551.52	0.751097	0.0975374	7.70061	1.35418e-14	1.52556e-12	2074	ubiquitin hydrolase
AT4G34580	327.702	0.750932	0.206696	3.63303	0.000280112	0.00314501	3644	Sec14p-like phosphatidylinositol transfer family protein
AT2G11270	227.72	0.750929	0.237479	3.16209	0.00156642	0.0129512	848	citrate synthase-like protein
AT4G22505	152.979	0.750733	0.265947	2.82287	0.00475959	0.0315756	1863	Bifunctional inhibitor/lipid-transfer protein/seed storage 2S albumin superfamily protein
AT4G22495	152.979	0.750733	0.265947	2.82287	0.00475959	0.0315756	1882	hypothetical protein
AT3G13910	465.693	0.750522	0.147926	5.07363	3.90289e-07	1.06336e-05	857	hypothetical protein (DUF3511)
AT2G30360	441.865	0.750222	0.192056	3.90627	9.37317e-05	0.00126713	1866	SOS3-interacting protein 4
AT4G38780	291.66	0.750016	0.154989	4.83916	1.30388e-06	3.10525e-05	9786	pre-mRNA-processing-splicing factor-like protein
AT4G06701	264.359	0.749398	0.151976	4.93105	8.17905e-07	2.04844e-05	1531	other_RNA
AT3G01430	546.522	0.746954	0.226651	3.29562	0.000982052	0.00889733	1150	NHL domain protein
AT2G30362	450.297	0.746505	0.193111	3.86568	0.000110778	0.00145761	2734	Natural antisense transcript overlaps with AT2G30360
AT3G47960	17073.4	0.746502	0.14935	4.99833	5.78298e-07	1.50473e-05	2981	Major facilitator superfamily protein
AT1G77990	2447.38	0.746479	0.125434	5.95116	2.66247e-09	1.16942e-07	5585	STAS domain / Sulfate transporter family
AT1G55050	85.7041	0.745549	0.271555	2.74548	0.00604226	0.0380176	4024	hypothetical protein
AT1G76970	1244.43	0.745496	0.109249	6.82384	8.86408e-12	6.12926e-10	3053	Target of Myb protein 1
AT1G22170	602.944	0.745433	0.128474	5.80221	6.54471e-09	2.67834e-07	2058	Phosphoglycerate mutase family protein
AT5G58670	931.767	0.745304	0.122331	6.09254	1.11136e-09	5.29771e-08	2772	phospholipase C1
AT1G30420	1100.71	0.74459	0.136321	5.46203	4.70724e-08	1.61263e-06	8434	multidrug resistance-associated protein 12
AT2G46270	507.571	0.744533	0.201057	3.7031	0.000212983	0.00250051	3223	G-box binding factor 3
AT3G61760	231.15	0.742785	0.160055	4.64081	3.47038e-06	7.36665e-05	3931	DYNAMIN-like 1B
AT1G69760	2343.45	0.742611	0.148559	4.99875	5.7704e-07	1.50275e-05	1583	suppressor SRP40-like protein
AT5G05320	132.713	0.742202	0.257543	2.88185	0.00395347	0.0273371	1869	FAD/NAD(P)-binding oxidoreductase family protein
AT3G27900	71.5384	0.741824	0.262969	2.82095	0.00478812	0.0316949	1413	hypothetical protein (DUF1184)
AT3G60260	1441.5	0.741788	0.121745	6.09295	1.10846e-09	5.29226e-08	3493	ELMO/CED-12 family protein
AT1G05327	130.699	0.740034	0.236724	3.12614	0.00177115	0.0142827	738	Natural antisense transcript overlaps with AT1G17750
AT1G21250	10552.8	0.740017	0.0954231	7.75512	8.8263e-15	1.03706e-12	2942	cell wall-associated kinase
AT3G02070	1510.82	0.739967	0.14376	5.14723	2.64357e-07	7.55854e-06	2854	Cysteine proteinases superfamily protein
AT1G09960	215	0.738897	0.179834	4.10878	3.97757e-05	0.000610727	3230	sucrose transporter 4
AT2G14900	757.915	0.73875	0.141003	5.23924	1.61238e-07	4.83844e-06	1221	Gibberellin-regulated family protein
AT1G35720	19114.2	0.738542	0.11529	6.40593	1.49455e-10	8.56325e-09	2071	annexin 1
AT4G30470	2147.21	0.738399	0.17864	4.13344	3.57377e-05	0.000558999	2771	NAD(P)-binding Rossmann-fold superfamily protein
AT3G44765	86.6645	0.738379	0.254862	2.89717	0.00376549	0.0262606	2052	other_RNA
AT3G11280	2128.48	0.738263	0.108931	6.77732	1.22427e-11	8.25669e-10	1787	Duplicated homeodomain-like superfamily protein
AT5G09730	109988	0.737527	0.108319	6.80885	9.83827e-12	6.72558e-10	3448	beta-xylosidase 3
AT4G04465	240.104	0.737419	0.207979	3.54565	0.000391647	0.00417152	115	none
AT4G31520	95.807	0.737377	0.245047	3.00913	0.00262001	0.01956	3922	SDA1 family protein
AT1G61560	213.542	0.736953	0.223961	3.29054	0.000999937	0.00902945	3821	Seven transmembrane MLO family protein
AT4G34400	205.82	0.73607	0.263668	2.79166	0.00524389	0.0340231	2681	AP2/B3-like transcriptional factor family protein
AT3G15720	166.005	0.734201	0.257036	2.85641	0.0042846	0.0291291	2545	Pectin lyase-like superfamily protein
AT4G39955	262.992	0.733866	0.205785	3.56617	0.000362233	0.00391225	1978	alpha/beta-Hydrolases superfamily protein
AT2G45290	1279	0.733091	0.147436	4.97227	6.61732e-07	1.69398e-05	3987	Transketolase
AT4G17480	322.019	0.732445	0.208676	3.50996	0.00044818	0.00465819	2191	alpha/beta-Hydrolases superfamily protein
AT5G17680	164.061	0.730668	0.206244	3.54274	0.00039599	0.00420735	4272	disease resistance protein (TIR-NBS-LRR class)
AT5G67340	291.38	0.73032	0.16467	4.43504	9.20561e-06	0.000171878	3452	ARM repeat superfamily protein
AT3G03270	685.773	0.729862	0.157247	4.64151	3.45865e-06	7.35213e-05	2365	Adenine nucleotide alpha hydrolases-like superfamily protein
AT2G08455	123.199	0.728519	0.235176	3.09776	0.00194991	0.01549	989	none
AT5G08260	5420.72	0.728176	0.145213	5.01453	5.3164e-07	1.39783e-05	4383	serine carboxypeptidase-like 35
AT4G21870	1579.79	0.726762	0.120545	6.02895	1.65033e-09	7.64875e-08	1156	HSP20-like chaperones superfamily protein
AT3G49120	5752.3	0.726542	0.118011	6.15654	7.43491e-10	3.69644e-08	2682	peroxidase CB
AT4G19200	6974.93	0.726241	0.0905486	8.02046	1.05354e-15	1.4147e-13	2061	proline-rich family protein
AT3G16330	117.803	0.725409	0.25226	2.87564	0.00403208	0.0277531	1113	Avr9/Cf-9 rapidly elicited protein
AT3G60415	2781.46	0.725299	0.181439	3.99749	6.40184e-05	0.000921785	1434	phosphoglycerate mutase family protein
AT5G62865	416.385	0.725141	0.274633	2.6404	0.00828073	0.0486097	1003	hypothetical protein
AT5G04480	4067.25	0.724933	0.140655	5.15396	2.55036e-07	7.33388e-06	6597	UDP-Glycosyltransferase superfamily protein
AT5G50200	532.408	0.724015	0.247672	2.92328	0.0034636	0.0246511	1635	nitrate transmembrane transporter
AT1G08940	190.364	0.723764	0.180913	4.00063	6.31751e-05	0.000910079	1739	Phosphoglycerate mutase family protein
AT3G20370	613.986	0.723424	0.159029	4.54901	5.39e-06	0.00010794	2018	TRAF-like family protein
AT1G56240	305.259	0.722211	0.190357	3.79398	0.000148251	0.00184038	1478	phloem protein 2-B13
AT2G41070	622.973	0.721488	0.136903	5.27008	1.36364e-07	4.17485e-06	2633	Basic-leucine zipper (bZIP) transcription factor family protein
AT2G15390	1388.99	0.721424	0.15864	4.54755	5.42752e-06	0.000108476	2040	fucosyltransferase 4
AT1G29280	100.719	0.721321	0.23763	3.03548	0.00240154	0.0182691	1653	WRKY DNA-binding protein 65
AT5G16910	3097.05	0.721032	0.125389	5.75035	8.90601e-09	3.52016e-07	5053	cellulose-synthase like D2
AT5G63905	340.805	0.719682	0.164478	4.37555	1.21127e-05	0.000216869	906	transmembrane protein
AT4G01750	405.106	0.718285	0.193854	3.7053	0.000211142	0.00248181	2377	rhamnogalacturonan xylosyltransferase 2
AT3G45140	65683.6	0.718095	0.172022	4.17444	2.9872e-05	0.000480234	4107	lipoxygenase 2
AT3G14990	9932.73	0.717859	0.120188	5.97282	2.33191e-09	1.04029e-07	2595	Class I glutamine amidotransferase-like superfamily protein
AT4G24275	565.083	0.717369	0.171721	4.17753	2.94696e-05	0.000475035	899	hypothetical protein
AT3G59080	3070.17	0.716841	0.155957	4.59639	4.29869e-06	8.79593e-05	2214	Eukaryotic aspartyl protease family protein
AT5G04020	1941.16	0.71626	0.115642	6.19378	5.87374e-10	2.99261e-08	5251	calmodulin binding protein
AT1G03457	792.969	0.715955	0.175826	4.07195	4.66206e-05	0.000701852	3611	RNA-binding (RRM/RBD/RNP motifs) family protein
AT5G00395	143.502	0.714455	0.199048	3.58935	0.000331503	0.00363517	423	none
AT1G74430	1098.69	0.714263	0.156916	4.55188	5.31696e-06	0.000106619	2266	myb domain protein 95
AT5G25450	70.649	0.713462	0.264986	2.69245	0.00709291	0.043168	1559	Cytochrome bd ubiquinol oxidase, 14kDa subunit
AT4G05020	655.659	0.712125	0.196108	3.63128	0.000282016	0.00316285	4172	NAD(P)H dehydrogenase B2
AT4G05590	434.443	0.711741	0.172606	4.12351	3.7315e-05	0.000578854	1619	pyruvate carrier-like protein
AT4G31355	173.975	0.711667	0.234324	3.03711	0.00238858	0.0182027	878	hypothetical protein
AT4G34600	141.046	0.711622	0.199844	3.56089	0.000369599	0.00397895	1170	transmembrane protein
AT2G42760	463.503	0.710827	0.19556	3.63483	0.000278166	0.0031255	1596	DUF1685 family protein
AT4G13340	4550.16	0.710247	0.172031	4.12861	3.6497e-05	0.000569581	3087	Leucine-rich repeat (LRR) family protein
AT2G27660	458.456	0.709725	0.213547	3.32351	0.000888927	0.00820185	2511	Cysteine/Histidine-rich C1 domain family protein
AT1G04273	1605.58	0.709688	0.133207	5.3277	9.94657e-08	3.17109e-06	143	none
AT5G10890	87.4199	0.709061	0.26561	2.66955	0.00759526	0.0454185	1545	myosin heavy chain-like protein
AT1G53160	350.084	0.708329	0.222605	3.18199	0.00146265	0.0122549	1442	squamosa promoter binding protein-like 4
AT5G64750	84.3785	0.708069	0.250257	2.82937	0.00466403	0.0311296	2439	Integrase-type DNA-binding superfamily protein
AT5G53750	428.479	0.707867	0.194105	3.64683	0.000265493	0.00301009	1830	CBS domain-containing protein
AT5G66610	437.982	0.706962	0.156085	4.52935	5.91647e-06	0.000116849	3242	DA1-related protein 7
AT2G29720	1081.57	0.706795	0.139631	5.06187	4.1517e-07	1.12402e-05	2042	FAD/NAD(P)-binding oxidoreductase family protein
AT2G08460	118.511	0.706153	0.237636	2.97158	0.00296276	0.0215936	955	none
AT1G63860	6153.71	0.705965	0.176821	3.99254	6.53687e-05	0.000938532	4650	Disease resistance protein (TIR-NBS-LRR class) family
AT5G52770	81.0115	0.704377	0.26198	2.68867	0.00717382	0.0435219	423	Copper transport protein family
AT1G68570	1737.68	0.704313	0.149934	4.69749	2.6338e-06	5.77841e-05	3594	Major facilitator superfamily protein
AT5G00540	202.868	0.704193	0.178364	3.94807	7.8783e-05	0.00109328	2242	none
AT4G11320	3051.19	0.704043	0.13638	5.16236	2.43849e-07	7.05264e-06	2713	Papain family cysteine protease
AT3G57645	1314.38	0.703581	0.235821	2.98354	0.00284934	0.0209038	862	U2-2
AT5G38010	109.92	0.703305	0.262149	2.68285	0.00729985	0.0440731	2117	UDP-Glycosyltransferase superfamily protein
AT1G09420	1034.95	0.702955	0.126103	5.57444	2.48333e-08	8.97791e-07	3411	glucose-6-phosphate dehydrogenase 4
AT5G07990	240.428	0.70249	0.197719	3.55296	0.000380916	0.00407598	2809	Cytochrome P450 superfamily protein
AT3G09655	232.241	0.701629	0.179339	3.91231	9.14172e-05	0.00124198	370	Natural antisense transcript overlaps with AT3G61380
AT1G14480	681.181	0.701577	0.21378	3.28177	0.00103157	0.00924295	1845	Ankyrin repeat family protein
AT1G43650	252.865	0.701511	0.20908	3.35523	0.000792993	0.00747491	3336	nodulin MtN21 /EamA-like transporter family protein
AT4G24910	118.895	0.700642	0.240367	2.91488	0.00355827	0.0251722	1479	glucuronoxylan 4-O-methyltransferase-like protein (DUF579)
AT2G41100	39998.6	0.700468	0.179056	3.91201	9.15308e-05	0.00124296	2663	Calcium-binding EF hand family protein
AT2G26650	900.978	0.699216	0.10535	6.63708	3.19964e-11	2.02615e-09	4888	K+ transporter 1
AT5G60430	163.568	0.699014	0.225775	3.09607	0.00196106	0.0155638	1820	antiporter/ drug transporter
AT1G29330	461.478	0.698848	0.121733	5.74082	9.42169e-09	3.70949e-07	2984	ER lumen protein retaining receptor family protein
AT4G15070	316.06	0.698637	0.171061	4.08414	4.42412e-05	0.000670731	2717	Cysteine/Histidine-rich C1 domain family protein
AT2G21500	1630.12	0.697891	0.0965604	7.22751	4.9193e-13	4.23976e-11	2799	RING/U-box superfamily protein
AT3G62780	123.124	0.697746	0.208529	3.34603	0.000819765	0.0076521	1276	Calcium-dependent lipid-binding (CaLB domain) family protein
AT3G05630	336.763	0.697314	0.223101	3.12555	0.00177475	0.0142964	5163	phospholipase D P2
AT3G16430	590.023	0.696656	0.141891	4.90981	9.11651e-07	2.24399e-05	1690	jacalin-related lectin 31
AT5G52547	129.007	0.696352	0.207901	3.34944	0.000809748	0.00758156	1661	hypothetical protein
AT1G11420	287.612	0.696219	0.16278	4.27706	1.89375e-05	0.000323281	2495	agenet domain protein (DOMAIN OF UNKNOWN FUNCTION 724 2)
AT1G23030	4583.77	0.695554	0.171366	4.05887	4.93112e-05	0.000736416	2681	ARM repeat superfamily protein
AT4G36990	363.331	0.69402	0.182	3.8133	0.000137126	0.00172506	1974	heat shock factor 4
AT1G04567	182.957	0.693899	0.206441	3.36125	0.000775899	0.00736455	395	Natural antisense transcript overlaps with AT1G07220
AT5G03670	244.476	0.693615	0.168735	4.11068	3.94495e-05	0.000606647	3093	histone-lysine N-methyltransferase SETD1B-like protein
AT3G16400	7418.58	0.693383	0.114963	6.03135	1.62599e-09	7.54753e-08	2462	nitrile specifier protein 1
AT3G09405	242.443	0.692576	0.174068	3.97877	6.92729e-05	0.000986581	2876	Pectinacetylesterase family protein
AT2G45510	749.497	0.691893	0.152732	4.53011	5.89519e-06	0.000116505	2149	cytochrome P450, family 704, subfamily A, polypeptide 2
AT2G09690	913.515	0.691118	0.171238	4.03601	5.43675e-05	0.000799277	161	none
AT1G14750	206.449	0.690777	0.179779	3.84236	0.000121858	0.00157043	3310	Cyclin family protein
AT1G09897	321.97	0.690088	0.187977	3.67114	0.000241473	0.00278073	390	Natural antisense transcript overlaps with AT1G79660
AT5G56840	233.117	0.690013	0.211302	3.26554	0.00109257	0.00968283	1787	myb-like transcription factor family protein
AT2G30930	6133.11	0.68963	0.200589	3.43802	0.000585978	0.00579412	1423	hypothetical protein
AT5G50720	144.596	0.689293	0.206521	3.33764	0.000844939	0.00784169	1425	HVA22 homologue E
AT2G24535	100.445	0.689211	0.243913	2.82564	0.0047186	0.0314145	1076	hypothetical protein
AT5G36002	1036.1	0.689059	0.171233	4.0241	5.71944e-05	0.000834312	1825	Natural antisense transcript overlaps with AT5G36001.
AT4G26488	284.185	0.688949	0.19245	3.57989	0.000343742	0.0037421	1539	Natural antisense transcript overlaps with AT4G26490
AT5G36001	911.854	0.688799	0.179172	3.84435	0.000120871	0.00156105	1795	RING/U-box superfamily protein
AT2G34510	11813.3	0.688724	0.204933	3.36072	0.000777384	0.00736934	3092	choice-of-anchor C domain protein, putative (Protein of unknown function, DUF642)
AT5G01542	1287.15	0.688478	0.110493	6.23096	4.63587e-10	2.42087e-08	2576	Natural antisense transcript overlaps with AT5G01540
AT1G35730	398.331	0.688017	0.18631	3.69287	0.00022174	0.00258717	2794	pumilio 9
AT2G30505	130.053	0.687672	0.217589	3.16042	0.00157542	0.012997	1904	Late embryogenesis abundant (LEA) hydroxyproline-rich glycoprotein family
AT5G01540	1281.03	0.687285	0.110674	6.21	5.29845e-10	2.73366e-08	2493	lectin receptor kinase a4.1
AT3G54260	963.563	0.687221	0.172995	3.97249	7.11265e-05	0.00100868	1996	TRICHOME BIREFRINGENCE-LIKE 36
AT1G24140	875.767	0.68711	0.172116	3.99212	6.54854e-05	0.000939759	1781	Matrixin family protein
AT5G13880	121.94	0.685836	0.221408	3.09761	0.00195086	0.015491	1064	cotton fiber protein
AT5G03390	437.009	0.6848	0.158846	4.3111	1.62443e-05	0.000282434	1892	hypothetical protein (DUF295)
AT4G35500	549.055	0.684637	0.148944	4.59661	4.2942e-06	8.79274e-05	2590	Protein kinase superfamily protein
AT4G31354	392.245	0.68348	0.204069	3.34926	0.000810271	0.00758312	2742	hypothetical protein
AT5G14120	14392	0.682989	0.200852	3.40045	0.000672748	0.0065129	2889	Major facilitator superfamily protein
AT4G36670	1617.58	0.682542	0.194509	3.50905	0.000449705	0.00467081	2232	Major facilitator superfamily protein
AT3G13065	166.591	0.68211	0.203441	3.35287	0.000799788	0.00750837	3927	STRUBBELIG-receptor family 4
AT1G56510	15279.2	0.681925	0.16644	4.09713	4.18308e-05	0.000637401	6067	Disease resistance protein (TIR-NBS-LRR class)
AT5G45350	2854.98	0.681741	0.0892836	7.63568	2.24632e-14	2.45698e-12	2270	proline-rich family protein
AT1G06267	115.452	0.680863	0.245195	2.77682	0.0054894	0.0351984	76	none
AT2G28500	512.307	0.680812	0.241363	2.8207	0.00479194	0.0317133	2019	LOB domain-containing protein 11
AT1G22570	1838.09	0.680631	0.103679	6.56479	5.21048e-11	3.24484e-09	2386	Major facilitator superfamily protein
AT3G23150	174.655	0.680603	0.232092	2.93247	0.00336277	0.0240432	3329	Signal transduction histidine kinase, hybrid-type, ethylene sensor
AT1G55020	1149	0.680448	0.132696	5.12787	2.93033e-07	8.31318e-06	4814	lipoxygenase 1
AT4G14580	204.227	0.680356	0.169364	4.01711	5.89153e-05	0.00085403	1649	CBL-interacting protein kinase 4
AT4G16500	1571.73	0.680101	0.0901501	7.54409	4.55441e-14	4.69151e-12	1713	Cystatin/monellin superfamily protein
AT3G43270	867.503	0.679703	0.107429	6.32701	2.49965e-10	1.38211e-08	3370	Plant invertase/pectin methylesterase inhibitor superfamily
AT3G05320	735.964	0.679564	0.161806	4.19988	2.67062e-05	0.000437763	2506	O-fucosyltransferase family protein
AT2G17480	3007.26	0.679354	0.136559	4.97482	6.5309e-07	1.67328e-05	3900	Seven transmembrane MLO family protein
AT1G70090	9486.95	0.679076	0.160668	4.22657	2.37277e-05	0.00039453	2121	glucosyl transferase family 8
AT3G44770	98.6275	0.677824	0.2457	2.75874	0.00580238	0.0367935	3775	transmembrane protein, putative (DUF626)
AT4G14140	160.323	0.677738	0.257827	2.62865	0.00857234	0.0498064	6133	DNA methyltransferase 2
AT1G71200	197.247	0.677666	0.213312	3.17687	0.00148872	0.0124283	2791	basic helix-loop-helix (bHLH) DNA-binding superfamily protein
AT1G35350	4518.43	0.677589	0.131595	5.14905	2.61804e-07	7.50695e-06	4051	EXS (ERD1/XPR1/SYG1) family protein
AT2G21550	186.636	0.677346	0.228233	2.96778	0.00299962	0.0218305	3288	Bifunctional dihydrofolate reductase/thymidylate synthase
AT1G72120	180.193	0.676104	0.219725	3.07705	0.00209062	0.0163888	2087	Major facilitator superfamily protein
AT2G34070	1255.82	0.675614	0.110737	6.10104	1.05381e-09	5.09609e-08	3145	TRICHOME BIREFRINGENCE-LIKE 37
AT1G03870	9559.24	0.674921	0.170703	3.95378	7.69269e-05	0.00107334	1163	FASCICLIN-like arabinoogalactan 9
AT5G16190	678.415	0.674074	0.160842	4.19091	2.77836e-05	0.00045271	3395	cellulose synthase like A11
AT3G27960	1404.1	0.674014	0.161648	4.16965	3.05069e-05	0.000488874	3019	Tetratricopeptide repeat (TPR)-like superfamily protein
AT5G02155	944.953	0.673906	0.240226	2.8053	0.00502702	0.0329213	373	Natural antisense transcript overlaps with AT5G14120
AT4G21650	6554.86	0.673711	0.115649	5.82546	5.69548e-09	2.34677e-07	3577	Subtilase family protein
AT2G41105	24777.1	0.673633	0.17876	3.76836	0.000164326	0.00200518	826	hypothetical protein
AT1G74330	1937.15	0.673344	0.146219	4.60503	4.12401e-06	8.51379e-05	4643	Protein kinase superfamily protein
AT5G01195	203.223	0.67276	0.163484	4.11514	3.86944e-05	0.000597786	91	none
AT1G07203	1066.08	0.672047	0.148871	4.5143	6.3526e-06	0.000123837	5865	none
AT4G29850	117.012	0.671709	0.22822	2.94325	0.00324789	0.0233503	1390	transmembrane protein (DUF872)
AT1G66920	761.923	0.670496	0.145125	4.62011	3.83529e-06	8.03355e-05	2452	Protein kinase superfamily protein
AT1G50790	237.342	0.670493	0.157571	4.25519	2.0887e-05	0.000352163	2815	Plant mobile domain protein family
AT3G22880	729.32	0.670154	0.145506	4.60567	4.11141e-06	8.49362e-05	3254	DNA repair (Rad51) family protein
AT2G43690	145.599	0.670132	0.204188	3.28194	0.00103096	0.00924024	2808	Concanavalin A-like lectin protein kinase family protein
AT4G15230	177.321	0.67001	0.20276	3.30445	0.000951626	0.00867393	7765	pleiotropic drug resistance 2
AT1G76680	9983.34	0.669645	0.120022	5.57935	2.41422e-08	8.7859e-07	2211	12-oxophytodienoate reductase 1
AT2G38860	1014.76	0.669273	0.161572	4.14224	3.43923e-05	0.000541482	2508	Class I glutamine amidotransferase-like superfamily protein
AT1G56242	286.633	0.66927	0.196011	3.41445	0.00063911	0.00621526	1414	Natural antisense transcript overlaps with AT1G56240
AT1G11080	910.853	0.668913	0.180045	3.71525	0.000203001	0.00240018	3685	serine carboxypeptidase-like 31
AT1G73210	209.159	0.668471	0.185748	3.59881	0.000319681	0.0035274	3200	hypothetical protein (DUF789)
AT5G07105	230.827	0.667284	0.237388	2.81094	0.00493964	0.0325145	149	none
AT1G18382	296.525	0.665808	0.166128	4.0078	6.12868e-05	0.000885877	859	Natural antisense transcript overlaps with AT1G18380
AT4G26490	255.12	0.665556	0.212101	3.13791	0.00170155	0.0138252	1031	Late embryogenesis abundant (LEA) hydroxyproline-rich glycoprotein family
AT2G27500	3897.72	0.665122	0.161349	4.12226	3.75167e-05	0.000581383	2002	Glycosyl hydrolase superfamily protein
AT2G37970	482.651	0.664901	0.12077	5.50549	3.68135e-08	1.29057e-06	835	SOUL heme-binding family protein
AT5G07820	504.572	0.66475	0.141332	4.70347	2.55778e-06	5.6363e-05	2703	Plant calmodulin-binding protein-like protein
AT4G04485	2582.49	0.664352	0.206326	3.21991	0.00128231	0.0109951	142	none
AT3G07520	368.178	0.664301	0.132308	5.02085	5.14432e-07	1.35614e-05	3400	glutamate receptor 1.4
AT2G16700	1064.96	0.663507	0.133783	4.95957	7.06511e-07	1.7979e-05	1569	actin depolymerizing factor 5
AT5G14450	2019.98	0.663022	0.143384	4.6241	3.7623e-06	7.90819e-05	1734	GDSL-like Lipase/Acylhydrolase superfamily protein
AT5G26280	470.443	0.662063	0.210374	3.14707	0.00164914	0.0134941	2081	TRAF-like family protein
AT1G76800	216.868	0.66195	0.201687	3.28207	0.00103048	0.0092387	1035	Vacuolar iron transporter (VIT) family protein
AT2G39210	1464.43	0.661739	0.169321	3.90819	9.29899e-05	0.00125936	2468	Major facilitator superfamily protein
AT5G01815	1193.11	0.65983	0.131705	5.00989	5.44603e-07	1.42942e-05	440	Natural antisense transcript overlaps with AT5G10695
AT1G11300	237.854	0.659378	0.188371	3.50042	0.000464532	0.00478772	3264	G-type lectin S-receptor-like Serine/Threonine-kinase
AT4G23190	2310.41	0.659335	0.139413	4.72937	2.25215e-06	5.00683e-05	2959	cysteine-rich RLK (RECEPTOR-like protein kinase) 11
AT5G58940	336.125	0.659073	0.151011	4.36441	1.27468e-05	0.000227274	3508	calmodulin-binding receptor-like cytoplasmic kinase 1
AT2G44790	158.107	0.658649	0.215864	3.05122	0.00227915	0.0175277	1670	uclacyanin 2
AT3G10300	3504.41	0.657955	0.0940712	6.99422	2.66747e-12	2.05204e-10	2502	Calcium-binding EF-hand family protein
AT1G78490	3165.62	0.657815	0.116196	5.66126	1.50267e-08	5.67826e-07	3808	cytochrome P450, family 708, subfamily A, polypeptide 3
AT5G14545	468.803	0.657652	0.154455	4.25789	2.06367e-05	0.000348334	115	none
AT1G03300	806.522	0.657509	0.160186	4.10466	4.04903e-05	0.000620432	2053	agenet domain protein (DOMAIN OF UNKNOWN FUNCTION 724 1)
AT1G68568	446.077	0.656675	0.175059	3.75115	0.000176025	0.00212476	987	Natural antisense transcript overlaps with AT1G68570
AT5G48560	199.94	0.656076	0.185788	3.53132	0.000413493	0.00435791	3378	basic helix-loop-helix (bHLH) DNA-binding superfamily protein
AT2G41410	9516.57	0.655958	0.127404	5.14865	2.62365e-07	7.51589e-06	1289	Calcium-binding EF-hand family protein
AT5G42460	286.149	0.655362	0.171442	3.82264	0.000132031	0.00167004	1422	F-box and associated interaction domains-containing protein
AT2G07728	148.66	0.654728	0.190541	3.43616	0.000590023	0.00582244	2441	hypothetical protein
AT3G43430	370.089	0.654638	0.148709	4.40214	1.07189e-05	0.000196834	959	RING/U-box superfamily protein
AT4G25390	642.249	0.650409	0.17024	3.82054	0.00013316	0.0016822	2529	Protein kinase superfamily protein
AT5G54380	9310.46	0.650392	0.180009	3.61311	0.000302545	0.00336175	3301	protein kinase family protein
AT5G12930	360.35	0.650262	0.153201	4.24449	2.19094e-05	0.000367547	2486	inactive rhomboid protein
AT5G50890	465.674	0.65006	0.200648	3.2398	0.00119613	0.0104074	1965	alpha/beta-Hydrolases superfamily protein
AT3G49580	979.516	0.649823	0.226353	2.87084	0.00409378	0.02808	1032	response to low sulfur 1
AT5G64570	4899.81	0.648947	0.155134	4.18315	2.875e-05	0.000466184	3673	beta-D-xylosidase 4
AT2G05385	152.771	0.648931	0.197491	3.28587	0.00101667	0.00913865	528	none
AT2G31880	14835.1	0.648837	0.101036	6.42181	1.34659e-10	7.80426e-09	2107	Leucine-rich repeat protein kinase family protein
AT2G20562	183.829	0.648478	0.20458	3.1698	0.00152542	0.0126784	887	taximin
AT2G34490	1898.22	0.648199	0.117765	5.5042	3.70858e-08	1.29861e-06	2050	cytochrome P450, family 710, subfamily A, polypeptide 2
AT5G67300	12852.2	0.647541	0.167845	3.85796	0.000114337	0.00149268	1984	myb domain protein r1
AT4G30450	110.331	0.646728	0.241768	2.67499	0.00747309	0.0448579	757	glycine-rich protein
AT3G61198	1843.87	0.645478	0.198429	3.25294	0.00114217	0.0100307	715	other_RNA
AT4G08150	496.771	0.644223	0.141683	4.54695	5.44296e-06	0.000108606	3460	homeobox knotted-like protein
AT5G05130	405.901	0.643484	0.135798	4.73853	2.15275e-06	4.83228e-05	3084	DNA/RNA helicase protein
AT4G04960	625.226	0.641006	0.131999	4.85613	1.19699e-06	2.87116e-05	2480	Concanavalin A-like lectin protein kinase family protein
AT2G00500	585.248	0.640813	0.118639	5.40138	6.61306e-08	2.20038e-06	1252	none
AT3G57930	2518.18	0.640806	0.165311	3.87636	0.000106032	0.00140313	1986	rho GTPase-activating gacO-like protein
AT5G01940	112.699	0.639305	0.225207	2.83874	0.00452917	0.0304363	1678	eukaryotic translation initiation factor 2B family protein / eIF-2B family protein
AT2G08915	376.852	0.639094	0.130101	4.91229	9.00179e-07	2.21938e-05	920	Natural antisense transcript overlaps with AT2G37970
AT3G58780	343.183	0.638502	0.195302	3.26931	0.0010781	0.00958846	4357	K-box region and MADS-box transcription factor family protein
AT3G54810	12909.1	0.638383	0.190271	3.35513	0.00079329	0.00747536	2697	Plant-specific GATA-type zinc finger transcription factor family protein
AT4G24450	1083.64	0.637161	0.103442	6.15961	7.29231e-10	3.63154e-08	7747	phosphoglucan, water dikinase
AT3G02795	772.473	0.637001	0.231215	2.75502	0.00586889	0.0371643	116	none
AT1G10610	488.003	0.636838	0.141893	4.48815	7.18427e-06	0.000137904	2820	basic helix-loop-helix (bHLH) DNA-binding superfamily protein
AT4G34750	719.029	0.636468	0.181764	3.50163	0.000462426	0.00477	1272	SAUR-like auxin-responsive protein family
AT2G43720	171.148	0.636398	0.224838	2.83048	0.00464782	0.0310451	1304	FAM136A-like protein (DUF842)
AT5G15150	197.503	0.635484	0.191516	3.31818	0.000906051	0.00832156	2277	homeobox 3
AT5G23810	233.706	0.635344	0.164774	3.85586	0.000115322	0.00150164	2650	amino acid permease 7
AT5G15025	233.149	0.635084	0.164529	3.86002	0.000113379	0.00148339	604	paired amphipathic helix Sin3-like protein
AT4G32350	1884.93	0.635035	0.189821	3.34544	0.000821526	0.00765748	3701	Regulator of Vps4 activity in the MVB pathway protein
AT5G64110	433.149	0.634651	0.22004	2.88425	0.00392345	0.0271733	1993	Peroxidase superfamily protein
AT3G26922	182.282	0.634638	0.192694	3.29351	0.000989453	0.00894552	2006	F-box/RNI-like superfamily protein
AT1G22510	1105.72	0.634586	0.106418	5.96315	2.47417e-09	1.09324e-07	2014	E3 ubiquitin-protein ligase RNF170-like protein (DUF 1232)
AT1G30640	1160.49	0.633839	0.122065	5.19264	2.0733e-07	6.09606e-06	4455	Protein kinase family protein
AT1G76160	15827.5	0.633742	0.0946401	6.69634	2.13709e-11	1.39138e-09	3473	SKU5 similar 5
AT5G06860	1724.43	0.633712	0.178898	3.54232	0.000396625	0.0042126	1237	polygalacturonase inhibiting protein 1
AT4G01540	165.672	0.632966	0.221563	2.85682	0.00427913	0.0291006	2306	NAC with transmembrane motif1
AT5G09855	3265.08	0.632961	0.166651	3.79812	0.000145795	0.0018156	257	Natural antisense transcript overlaps with AT5G67300
AT3G30841	512.775	0.632437	0.123284	5.12991	2.89882e-07	8.23358e-06	2173	Cofactor-independent phosphoglycerate mutase
AT1G26930	185.745	0.632179	0.212244	2.97854	0.00289622	0.0211895	1881	Galactose oxidase/kelch repeat superfamily protein
AT1G67860	1698.27	0.631945	0.163973	3.85397	0.000116219	0.001512	605	transmembrane protein
AT1G54010	3412.96	0.631633	0.139739	4.52008	6.18155e-06	0.000121097	2275	GDSL-like Lipase/Acylhydrolase superfamily protein
AT3G10985	4337.86	0.631353	0.133691	4.72248	2.32989e-06	5.16819e-05	1443	senescence associated gene 20
AT5G03668	175.708	0.630536	0.192769	3.27095	0.00107187	0.00954717	1866	Natural antisense transcript overlaps with AT5G03670
AT4G27860	838.057	0.629941	0.130517	4.8265	1.38952e-06	3.28579e-05	2820	vacuolar iron transporter (VIT) family protein
AT1G67710	270.24	0.629776	0.165791	3.79862	0.000145505	0.00181315	2538	response regulator 11
AT2G40520	632.24	0.629744	0.147635	4.26554	1.99419e-05	0.000338697	3624	Nucleotidyltransferase family protein
AT5G03720	1063.95	0.629229	0.168538	3.73346	0.000188869	0.00225616	3184	heat shock transcription factor A3
AT5G01730	1665.77	0.628533	0.150404	4.17897	2.92837e-05	0.000473217	5054	SCAR family protein 4
AT1G76790	1977.43	0.628415	0.154412	4.06971	4.70709e-05	0.000707923	1541	O-methyltransferase family protein
AT2G29340	3983.4	0.627902	0.111463	5.63326	1.76836e-08	6.5993e-07	2281	NAD-dependent epimerase/dehydratase family protein
AT3G14620	8393.57	0.627736	0.0959111	6.54497	5.95059e-11	3.69047e-09	2387	cytochrome P450, family 72, subfamily A, polypeptide 8
AT5G13820	306.442	0.627421	0.16904	3.71166	0.000205905	0.00242879	3897	telomeric DNA binding protein 1
AT2G08475	1918.77	0.626678	0.110155	5.68907	1.27737e-08	4.87588e-07	188	Natural antisense transcript overlaps with AT2G31880
AT1G07260	201.32	0.62642	0.201201	3.1134	0.00184946	0.0148109	1763	UDP-glucosyl transferase 71C3
AT1G69310	274.547	0.626118	0.184762	3.38879	0.000702016	0.00675062	4108	WRKY DNA-binding protein 57
AT1G15040	287.081	0.625996	0.156195	4.00779	6.12889e-05	0.000885877	1515	Class I glutamine amidotransferase-like superfamily protein
AT2G48010	493.747	0.625517	0.145786	4.29066	1.7814e-05	0.000306188	2548	receptor-like kinase in in flowers 3
AT1G06237	816.678	0.624951	0.10456	5.97696	2.27336e-09	1.01756e-07	76	none
AT3G07725	427.785	0.624892	0.196988	3.17223	0.00151275	0.0125939	154	none
AT5G08870	214.233	0.62443	0.196655	3.17525	0.00149708	0.0124808	249	Natural antisense transcript overlaps with AT5G58620
AT1G07410	147.956	0.624136	0.211254	2.95443	0.0031325	0.0226769	1494	RAB GTPase homolog A2B
AT4G20835	8227.71	0.623271	0.104085	5.98813	2.12274e-09	9.58706e-08	1569	hypothetical protein
AT2G19620	1383.23	0.622289	0.146381	4.25115	2.12678e-05	0.000357581	2972	N-MYC downregulated-like 3
AT3G24550	5816.6	0.622129	0.0873342	7.12354	1.05189e-12	8.55131e-11	3473	proline extensin-like receptor kinase 1
AT5G22690	2359.14	0.621927	0.152767	4.07107	4.67981e-05	0.000704173	4184	Disease resistance protein (TIR-NBS-LRR class) family
AT3G44300	585.348	0.621902	0.123389	5.04017	4.65111e-07	1.24002e-05	2336	nitrilase 2
AT5G56500	2251.36	0.621494	0.141643	4.38776	1.14524e-05	0.000207766	3741	TCP-1/cpn60 chaperonin family protein
AT5G54075	1231.34	0.621172	0.214113	2.90113	0.00371814	0.0260238	360	U3D,snoRNA
AT5G54070	1232.3	0.621138	0.213941	2.90331	0.00369236	0.0258947	1668	heat shock transcription factor A9
AT1G17590	628.635	0.620684	0.127752	4.8585	1.18278e-06	2.8416e-05	2464	nuclear factor Y, subunit A8
AT5G17980	766.942	0.619441	0.10654	5.81416	6.09393e-09	2.50067e-07	3685	C2 calcium/lipid-binding plant phosphoribosyltransferase family protein
AT2G38310	2881.45	0.619057	0.146839	4.2159	2.48787e-05	0.000411847	1438	PYR1-like 4
AT2G01610	601.412	0.618665	0.174603	3.54326	0.00039522	0.00420064	1107	Plant invertase/pectin methylesterase inhibitor superfamily protein
AT5G53486	244.074	0.618318	0.184795	3.34598	0.000819931	0.0076521	1171	transmembrane protein
AT2G00510	1146.65	0.618089	0.101068	6.11557	9.6214e-10	4.70572e-08	482	none
AT1G64060	1920.2	0.617586	0.110956	5.56606	2.6057e-08	9.35285e-07	7210	respiratory burst oxidase protein F
AT1G65180	92.291	0.617245	0.230238	2.6809	0.00734247	0.0442505	2268	Cysteine/Histidine-rich C1 domain family protein
AT4G14746	520.605	0.616952	0.202319	3.0494	0.00229302	0.0176066	2048	neurogenic locus notch-like protein
AT5G63970	443.264	0.616456	0.159913	3.85495	0.000115751	0.00150657	2535	Copine (Calcium-dependent phospholipid-binding protein) family
AT2G09465	11594.7	0.615902	0.190779	3.22836	0.00124503	0.0107428	162	none
AT2G28130	582.404	0.614644	0.127566	4.81823	1.44837e-06	3.39296e-05	3259	actin protein 2/3 complex subunit-like protein
AT1G46480	253.419	0.613464	0.202892	3.0236	0.0024979	0.0188326	1661	WUSCHEL related homeobox 4
AT4G33050	6186.01	0.613379	0.103796	5.90948	3.43197e-09	1.46634e-07	2873	calmodulin-binding family protein
AT1G25370	189.502	0.613159	0.192412	3.1867	0.00143905	0.0120942	1547	hypothetical protein (DUF1639)
AT1G06233	841.228	0.61224	0.0999084	6.12802	8.89799e-10	4.38759e-08	102	none
AT1G21440	3623.76	0.612165	0.102362	5.98042	2.22561e-09	1.00066e-07	2193	Phosphoenolpyruvate carboxylase family protein
AT3G07735	414.071	0.61172	0.139172	4.39544	1.10549e-05	0.000201528	72	none
AT2G34960	155.469	0.61171	0.202955	3.01402	0.00257812	0.0193433	2127	cationic amino acid transporter 5
AT2G07806	529.288	0.61134	0.157237	3.88801	0.000101068	0.00134812	5043	hypothetical protein
AT1G68410	3138.25	0.610607	0.142222	4.29333	1.76013e-05	0.000303225	3395	Protein phosphatase 2C family protein
AT5G14530	334.545	0.610436	0.133772	4.56326	5.0366e-06	0.000101539	2426	Transducin/WD40 repeat-like superfamily protein
AT2G31990	178.573	0.609692	0.200713	3.03763	0.00238448	0.0181807	2428	Exostosin family protein
AT1G22180	793.871	0.609502	0.167259	3.64406	0.000268372	0.00303358	2098	Sec14p-like phosphatidylinositol transfer family protein
AT5G46510	3059.25	0.609038	0.119366	5.10225	3.35631e-07	9.34762e-06	6781	Disease resistance protein (TIR-NBS-LRR class) family
AT3G60640	426.102	0.608283	0.152342	3.99289	6.52737e-05	0.000938258	1797	Ubiquitin-like superfamily protein
AT5G01732	1343.55	0.608226	0.144658	4.20458	2.61571e-05	0.000429935	3587	Natural antisense transcript overlaps with AT5G01730
AT1G75230	564.505	0.608063	0.154328	3.94006	8.14616e-05	0.0011245	3204	DNA glycosylase superfamily protein
AT5G09595	184.101	0.607724	0.180425	3.36829	0.000756368	0.00720032	1636	Natural antisense transcript overlaps with AT5G66280
AT5G65040	261.645	0.607521	0.201168	3.01997	0.00252796	0.0190287	944	senescence-associated family protein (DUF581)
AT5G06865	1799.85	0.606745	0.173724	3.49258	0.000478385	0.004901	1549	Natural antisense transcript overlaps with AT5G06860
AT4G34710	20745.6	0.605057	0.135272	4.47291	7.71626e-06	0.000146804	3014	arginine decarboxylase 2
AT2G43375	11995.6	0.605037	0.186179	3.24975	0.00115505	0.0101146	1575	other_RNA
AT1G35320	479.012	0.604642	0.137245	4.40555	1.05514e-05	0.000194218	4012	transmembrane protein
AT1G32870	448.374	0.604494	0.191109	3.16308	0.0015611	0.0129107	2316	NAC domain protein 13
AT5G09440	1834.87	0.604092	0.15716	3.84381	0.000121139	0.00156336	1522	EXORDIUM like 4
AT2G35935	1471.59	0.603631	0.208079	2.90097	0.00372006	0.0260283	987	hypothetical protein
AT1G06160	382.003	0.603465	0.198622	3.03826	0.00237951	0.0181474	1085	octadecanoid-responsive AP2/ERF 59
AT1G62790	1079.45	0.603312	0.129429	4.66134	3.14163e-06	6.77398e-05	1603	Bifunctional inhibitor/lipid-transfer protein/seed storage 2S albumin superfamily protein
AT4G21940	265.329	0.602874	0.153263	3.93359	8.3688e-05	0.00115048	3027	calcium-dependent protein kinase 15
AT5G19240	8216.67	0.602604	0.126538	4.76225	1.91445e-06	4.34274e-05	1564	Glycoprotein membrane precursor GPI-anchored
AT4G27070	732.707	0.602357	0.117068	5.14534	2.67035e-07	7.62787e-06	2629	tryptophan synthase beta-subunit 2
AT4G21610	254.646	0.602319	0.174427	3.45313	0.000554127	0.00553483	1447	lsd one like 2
AT3G02380	577.917	0.602121	0.157893	3.81348	0.000137026	0.00172506	2398	CONSTANS-like 2
AT3G27730	154.633	0.60199	0.192298	3.13051	0.00174505	0.0141176	7548	DNA helicase ROCK-N-ROLLERS
AT2G17900	381.324	0.601815	0.14345	4.1953	2.72511e-05	0.000445239	3605	SET domain group 37
AT3G51920	2886.96	0.601594	0.0790127	7.61389	2.65971e-14	2.8986e-12	1707	calmodulin 9
AT3G61380	1285.52	0.601423	0.118901	5.05817	4.23304e-07	1.14255e-05	3595	Phosphatidylinositol N-acetyglucosaminlytransferase subunit P-like protein
AT1G56120	542.527	0.601115	0.164814	3.64724	0.000265076	0.00300763	6444	Leucine-rich repeat transmembrane protein kinase
AT5G66280	185.96	0.60078	0.178804	3.35999	0.000779462	0.00737974	1588	GDP-D-mannose 4,6-dehydratase 1
AT4G20830	8832.5	0.599682	0.105726	5.67204	1.41108e-08	5.35909e-07	2353	FAD-binding Berberine family protein
AT5G61070	137.132	0.598363	0.216246	2.76705	0.00565653	0.0360472	3292	histone deacetylase of the RPD3/HDA1 superfamily 18
AT1G76820	193.282	0.598125	0.187403	3.19164	0.00141466	0.0119292	4993	eukaryotic translation initiation factor 2 (eIF-2) family protein
AT2G07835	1065.61	0.596799	0.100978	5.91021	3.41679e-09	1.46193e-07	741	hypothetical protein
AT4G30140	2625.21	0.596064	0.136046	4.38133	1.17959e-05	0.000212388	2416	GDSL-like Lipase/Acylhydrolase superfamily protein
AT4G24805	1112.2	0.594981	0.122455	4.85876	1.18122e-06	2.84017e-05	1023	S-adenosyl-L-methionine-dependent methyltransferases superfamily protein
AT2G07676	163.121	0.593242	0.190206	3.11895	0.00181496	0.0145774	356	hypothetical protein
AT3G29810	200.014	0.592825	0.194945	3.04099	0.00235803	0.0180155	2326	COBRA-like protein 2 precursor
AT2G34300	2529.76	0.592386	0.119492	4.95754	7.13912e-07	1.81366e-05	3869	S-adenosyl-L-methionine-dependent methyltransferases superfamily protein
AT4G02520	9191.85	0.591435	0.19174	3.08457	0.00203844	0.0160467	1690	glutathione S-transferase PHI 2
AT4G25100	47911.8	0.5911	0.107247	5.5116	3.55589e-08	1.25097e-06	2711	Fe superoxide dismutase 1
AT5G07440	6916.78	0.590877	0.102066	5.78916	7.0741e-09	2.87155e-07	2482	glutamate dehydrogenase 2
AT3G47510	391.835	0.590827	0.134384	4.39657	1.09973e-05	0.0002006	877	transmembrane protein
AT3G16770	2139.87	0.590422	0.197129	2.9951	0.00274357	0.0202861	1543	ethylene-responsive element binding protein
AT4G02540	4260.04	0.590014	0.196339	3.00507	0.00265517	0.0197783	2905	Cysteine/Histidine-rich C1 domain family protein
AT1G07220	1471.81	0.589848	0.116484	5.06378	4.11018e-07	1.11378e-05	2724	O-glucosyltransferase rumi-like protein (DUF821)
AT5G58620	1682.49	0.589619	0.126589	4.65775	3.19686e-06	6.8832e-05	2963	zinc finger (CCCH-type) family protein
AT4G24015	568.816	0.588898	0.22328	2.63748	0.00835243	0.0489153	1519	RING/U-box superfamily protein
AT3G04010	355.642	0.588896	0.143608	4.10073	4.11844e-05	0.000628825	3409	O-Glycosyl hydrolases family 17 protein
AT4G08505	241.067	0.588175	0.223452	2.63222	0.00848301	0.0494281	519	none
AT3G54420	858.2	0.587653	0.127378	4.61346	3.96013e-06	8.2263e-05	2361	homolog of carrot EP3-3 chitinase
AT3G27400	362.257	0.587527	0.140268	4.18861	2.80666e-05	0.000456579	3049	Pectin lyase-like superfamily protein
AT5G44572	902.966	0.587408	0.207873	2.8258	0.0047163	0.0314062	2250	transmembrane protein
AT5G40030	146.993	0.585897	0.196334	2.98418	0.00284337	0.0208825	2436	Protein kinase superfamily protein
AT5G50400	1269.13	0.585692	0.116623	5.02208	5.11137e-07	1.34982e-05	3155	purple acid phosphatase 27
AT5G37710	1211.9	0.585252	0.202814	2.88566	0.00390599	0.0270898	3054	alpha/beta-Hydrolases superfamily protein
AT2G35930	2264.75	0.585102	0.205709	2.84431	0.00445073	0.0300232	1704	plant U-box 23
AT5G01005	197.712	0.584912	0.207157	2.82352	0.00474995	0.0315496	369	Natural antisense transcript overlaps with AT5G05190
AT3G55840	1830.49	0.584722	0.187066	3.12576	0.00177347	0.0142938	1871	Hs1pro-1 protein
AT4G21865	161.759	0.584547	0.196825	2.96988	0.00297913	0.0217024	1577	hypothetical protein
AT3G27190	377.451	0.583916	0.185484	3.14806	0.0016436	0.0134671	3868	uridine kinase-like 2
AT3G57120	911.347	0.583795	0.163258	3.5759	0.000349021	0.00378859	1846	Protein kinase superfamily protein
AT3G09830	2170.21	0.58379	0.103164	5.65888	1.52365e-08	5.75028e-07	2613	Protein kinase superfamily protein
AT1G62500	459.672	0.583782	0.186536	3.12959	0.00175048	0.0141501	1579	Bifunctional inhibitor/lipid-transfer protein/seed storage 2S albumin superfamily protein
AT5G13550	3440.51	0.583731	0.116156	5.0254	5.02381e-07	1.32903e-05	4416	sulfate transporter 4.1
AT3G54430	780.87	0.583723	0.145084	4.02334	5.73777e-05	0.000835769	1595	SHI-related sequence 6
AT5G17000	1019.28	0.583676	0.186784	3.12488	0.00177877	0.0143211	2529	Zinc-binding dehydrogenase family protein
AT1G10120	2132.52	0.583077	0.118276	4.9298	8.23155e-07	2.05816e-05	2917	basic helix-loop-helix (bHLH) DNA-binding superfamily protein
AT5G10695	1297.28	0.582565	0.12845	4.53536	5.75052e-06	0.000114172	569	methionyl-tRNA synthetase
AT5G07070	544.657	0.582505	0.127311	4.57547	4.75163e-06	9.62454e-05	2111	CBL-interacting protein kinase 2
AT1G78370	22495.2	0.5823	0.0909443	6.40282	1.52531e-10	8.70582e-09	1269	glutathione S-transferase TAU 20
AT2G39180	788.386	0.581327	0.140877	4.12648	3.6836e-05	0.000572952	2618	CRINKLY4 related 2
AT5G17650	468.09	0.580994	0.129808	4.4758	7.61241e-06	0.000145104	1794	glycine/proline-rich protein
AT3G14230	4866.43	0.580532	0.0804964	7.21189	5.51789e-13	4.71513e-11	2178	related to AP2 2
AT2G23300	189.627	0.580065	0.216342	2.68125	0.00733483	0.0442154	3181	Leucine-rich repeat protein kinase family protein
AT5G04860	480.763	0.580015	0.14658	3.957	7.58979e-05	0.00106084	3173	splicing factor 3A subunit
AT5G53360	360.394	0.579801	0.153365	3.78052	0.000156499	0.00192136	1746	TRAF-like superfamily protein
AT4G30440	24749	0.579024	0.172853	3.3498	0.000808709	0.00757793	1894	UDP-D-glucuronate 4-epimerase 1
AT3G51238	356.156	0.578087	0.203048	2.84705	0.00441264	0.0298064	1669	Natural antisense transcript overlaps with AT3G51240
AT3G51240	358.905	0.577907	0.203548	2.83918	0.00452302	0.0304018	1680	flavanone 3-hydroxylase
AT1G60140	2259.33	0.577837	0.184502	3.13187	0.001737	0.0140676	4806	trehalose phosphate synthase
AT3G61280	1105.38	0.577667	0.12657	4.56403	5.01815e-06	0.000101235	2809	O-glucosyltransferase rumi-like protein (DUF821)
AT3G22886	187.443	0.577187	0.200387	2.88036	0.00397225	0.0274192	137	none
AT4G28430	244.821	0.577176	0.172092	3.35388	0.000796868	0.00749031	2233	Reticulon family protein
AT2G24762	2358.68	0.576733	0.136874	4.21359	2.51344e-05	0.000415394	1066	glutamine dumper 4
AT5G64572	2558.12	0.57581	0.159819	3.60288	0.000314707	0.00348145	1435	Natural antisense transcript overlaps with AT5G64570
AT1G09453	152.88	0.57572	0.18758	3.0692	0.00214633	0.0166863	933	Natural antisense transcript overlaps with AT1G74420
AT1G06227	1866.43	0.575177	0.086158	6.67584	2.45818e-11	1.5901e-09	523	Natural antisense transcript overlaps with AT1G29418
AT4G28040	202.009	0.57478	0.214372	2.68123	0.00733518	0.0442154	2129	nodulin MtN21 /EamA-like transporter family protein
AT2G37760	1457.26	0.574498	0.210512	2.72905	0.00635176	0.0395231	2265	NAD(P)-linked oxidoreductase superfamily protein
AT4G26680	569.604	0.574201	0.133863	4.28948	1.7909e-05	0.000307645	1979	Tetratricopeptide repeat (TPR)-like superfamily protein
AT2G15310	166.1	0.574136	0.184737	3.10786	0.00188449	0.0150554	1838	ADP-ribosylation factor B1A
AT2G30500	2293.59	0.573879	0.122215	4.69564	2.65768e-06	5.82231e-05	2720	Kinase interacting (KIP1-like) family protein
AT4G22490	2625.46	0.573617	0.168727	3.39968	0.00067464	0.00652912	783	Bifunctional inhibitor/lipid-transfer protein/seed storage 2S albumin superfamily protein
AT1G67850	1260.54	0.572925	0.108486	5.28108	1.28426e-07	3.97012e-06	4321	lysine ketoglutarate reductase trans-splicing protein (DUF707)
AT3G25610	2072.61	0.572433	0.136252	4.20128	2.65416e-05	0.000435465	4855	ATPase E1-E2 type family protein / haloacid dehalogenase-like hydrolase family protein
AT1G17420	3302.18	0.572159	0.124407	4.5991	4.24323e-06	8.71209e-05	4198	lipoxygenase 3
AT1G34750	960.696	0.570774	0.119207	4.78811	1.68357e-06	3.87453e-05	2196	Protein phosphatase 2C family protein
AT5G41120	521.852	0.570317	0.15528	3.67283	0.000239881	0.00276664	4159	Esterase/lipase/thioesterase family protein
AT3G12730	211.343	0.569835	0.193558	2.944	0.00324002	0.0233038	1692	Homeodomain-like superfamily protein
AT1G61890	5903.17	0.569393	0.155453	3.6628	0.000249471	0.00285969	3669	MATE efflux family protein
AT5G21105	4141.47	0.568856	0.0906796	6.27325	3.53592e-10	1.89923e-08	5381	Plant L-ascorbate oxidase
AT5G40340	790.761	0.568444	0.195854	2.90238	0.00370335	0.0259416	4512	Tudor/PWWP/MBT superfamily protein
AT5G10770	1174.32	0.568251	0.114979	4.94223	7.7234e-07	1.94566e-05	2550	Eukaryotic aspartyl protease family protein
AT2G41905	144.803	0.567526	0.199947	2.83838	0.00453436	0.0304576	681	transmembrane protein
AT4G03210	22080.8	0.567077	0.118327	4.79247	1.64741e-06	3.80295e-05	1827	xyloglucan endotransglucosylase/hydrolase 9
AT2G26560	1522.67	0.565546	0.159609	3.54332	0.000395116	0.00420064	2216	phospholipase A 2A
AT3G57880	2452.29	0.564948	0.114975	4.91366	8.93926e-07	2.20759e-05	3726	Calcium-dependent lipid-binding (CaLB domain) plant phosphoribosyltransferase family protein
AT1G12290	367.297	0.564647	0.159812	3.5332	0.000410567	0.00433162	4676	Disease resistance protein (CC-NBS-LRR class) family
AT4G15910	1337.91	0.564001	0.101075	5.58002	2.40495e-08	8.76829e-07	1215	drought-induced 21
AT2G22420	615.189	0.563843	0.199285	2.82934	0.00466443	0.0311296	1528	Peroxidase superfamily protein
AT3G54180	507.441	0.563731	0.154323	3.65292	0.000259275	0.00295183	1817	cyclin-dependent kinase B1%3B1
AT1G02860	883.805	0.563202	0.129185	4.35966	1.30264e-05	0.000231573	2118	SPX (SYG1/Pho81/XPR1) domain-containing protein
AT3G61990	441.156	0.563119	0.130009	4.33137	1.48181e-05	0.000260499	1964	S-adenosyl-L-methionine-dependent methyltransferases superfamily protein
AT2G22770	419.928	0.562995	0.133722	4.21019	2.55162e-05	0.00042101	2051	basic helix-loop-helix (bHLH) DNA-binding superfamily protein
AT3G06830	137.606	0.562266	0.208449	2.69737	0.00698889	0.0427274	2435	Plant invertase/pectin methylesterase inhibitor superfamily
AT4G00380	602.321	0.562119	0.146666	3.83265	0.000126772	0.00161781	3513	XH/XS domain-containing protein
AT2G07662	3296.89	0.561075	0.0862058	6.50856	7.58757e-11	4.57368e-09	1707	hypothetical protein
AT5G08000	1761.58	0.560999	0.148287	3.78321	0.000154819	0.00190385	2181	glucan endo-1,3-beta-glucosidase-like protein 3
AT5G61900	5415.88	0.560801	0.165436	3.38985	0.00069932	0.006729	3680	Calcium-dependent phospholipid-binding Copine family protein
AT4G23015	440.896	0.560621	0.147903	3.79048	0.000150359	0.0018627	275	transmembrane protein
AT5G47910	14684.5	0.560062	0.13152	4.25839	2.05903e-05	0.000347745	5020	respiratory burst oxidase homologue D
AT5G35732	348.338	0.559955	0.156255	3.58359	0.000338905	0.00370016	1309	hypothetical protein
AT3G45160	1079.35	0.559602	0.11957	4.68014	2.86682e-06	6.23508e-05	837	Putative membrane lipoprotein
AT1G45180	1298.05	0.559448	0.140228	3.98956	6.61968e-05	0.000947332	3479	RING/U-box superfamily protein
AT3G01410	509.556	0.558788	0.155655	3.58991	0.00033079	0.00362867	2314	Polynucleotidyl transferase, ribonuclease H-like superfamily protein
AT1G12880	405.38	0.558074	0.185902	3.00198	0.00268231	0.0199262	1666	nudix hydrolase homolog 12
AT3G16420	12406.5	0.558034	0.105937	5.26762	1.38204e-07	4.22464e-06	1742	PYK10-binding protein 1
AT1G78100	1598.52	0.557792	0.134005	4.16246	3.14832e-05	0.000502799	1550	F-box family protein
AT2G03240	2841.76	0.557681	0.130341	4.27864	1.88038e-05	0.000321181	4775	EXS (ERD1/XPR1/SYG1) family protein
AT5G54390	4654.7	0.55754	0.116404	4.78968	1.67052e-06	3.85073e-05	2096	HAL2-like protein
AT3G63010	245.539	0.557115	0.177501	3.13866	0.00169723	0.0137976	2243	alpha/beta-Hydrolases superfamily protein
AT5G24530	3123.95	0.556986	0.188849	2.94937	0.00318421	0.0229573	4642	2-oxoglutarate (2OG) and Fe(II)-dependent oxygenase superfamily protein
AT2G42650	383.533	0.55698	0.142603	3.90581	9.39121e-05	0.00126899	1710	Ribosomal protein L1p/L10e family
AT3G02210	394.4	0.556573	0.136952	4.06399	4.82405e-05	0.000722622	2680	COBRA-like protein 1 precursor
AT1G11960	2494.99	0.556322	0.136934	4.06271	4.85065e-05	0.000725524	4480	ERD (early-responsive to dehydration stress) family protein
AT2G17840	6035.08	0.556313	0.13677	4.06752	4.75159e-05	0.000712833	2324	Senescence/dehydration-associated protein-like protein
AT5G07770	859.918	0.555036	0.12678	4.37794	1.19806e-05	0.000214886	5407	Actin-binding FH2 protein
AT1G72280	470.574	0.55357	0.119379	4.63706	3.53394e-06	7.491e-05	2867	endoplasmic reticulum oxidoreductins 1
AT2G46640	791.677	0.553269	0.169643	3.26137	0.00110877	0.00979499	2418	NAD-dependent protein deacetylase HST1-like protein
AT1G51760	2151.84	0.552438	0.11934	4.6291	3.67257e-06	7.74121e-05	2356	peptidase M20/M25/M40 family protein
AT4G34860	493.912	0.552234	0.13359	4.13379	3.56825e-05	0.000558426	3161	Plant neutral invertase family protein
AT3G50470	407.292	0.551963	0.196664	2.80663	0.00500627	0.0328683	1562	homolog of RPW8 3
AT3G45040	1382.21	0.550402	0.0975979	5.63948	1.70563e-08	6.37312e-07	3292	phosphatidate cytidylyltransferase family protein
AT1G35670	1166.26	0.550381	0.123951	4.44032	8.98241e-06	0.000167919	2944	calcium-dependent protein kinase 2
AT4G14020	961.501	0.550299	0.115002	4.78512	1.70883e-06	3.92366e-05	699	Rapid alkalinization factor (RALF) family protein
AT4G08470	4106.52	0.55007	0.113641	4.84043	1.29557e-06	3.08791e-05	3572	MAPK/ERK kinase kinase 3
AT4G32790	1759.43	0.549979	0.194261	2.83114	0.00463823	0.0310099	3051	Exostosin family protein
AT4G37490	596.3	0.54931	0.170193	3.22757	0.00124845	0.0107691	2422	CYCLIN B1%3B1
AT5G66200	3995.14	0.549127	0.138393	3.96789	7.25116e-05	0.00102446	2878	armadillo repeat only 2
AT2G32930	715.609	0.548925	0.147459	3.72255	0.000197223	0.00234199	3243	zinc finger nuclease 2
AT2G07656	180.153	0.548595	0.193223	2.83918	0.00452293	0.0304018	3167	hypothetical protein
AT1G33610	529.951	0.548153	0.146306	3.74663	0.000179228	0.00215703	1783	Leucine-rich repeat (LRR) family protein
AT5G42110	977.219	0.547879	0.112961	4.85015	1.23367e-06	2.94739e-05	661	hypothetical protein
AT3G14610	321.55	0.547707	0.196081	2.79327	0.00521782	0.0339024	2348	cytochrome P450, family 72, subfamily A, polypeptide 7
AT3G52470	2628.22	0.547481	0.0898229	6.09512	1.09356e-09	5.23161e-08	1476	Late embryogenesis abundant (LEA) hydroxyproline-rich glycoprotein family
AT2G07827	500.257	0.547324	0.131013	4.17764	2.94552e-05	0.000475035	1849	hypothetical protein
AT2G17520	2961.19	0.546848	0.103913	5.26255	1.42068e-07	4.31642e-06	3978	Endoribonuclease/protein kinase IRE1-like protein
AT1G50970	364.464	0.546843	0.141582	3.86237	0.000112292	0.00147109	4227	Membrane trafficking VPS53 family protein
AT5G47660	225.94	0.546358	0.189132	2.88876	0.00386766	0.026865	2146	Homeodomain-like superfamily protein
AT3G47090	496.861	0.546354	0.167572	3.26041	0.00111253	0.00981052	3527	Leucine-rich repeat protein kinase family protein
AT5G05060	2170.82	0.545759	0.112257	4.86171	1.16374e-06	2.80481e-05	1417	Cystatin/monellin superfamily protein
AT2G44690	131.556	0.545111	0.206598	2.63851	0.00832704	0.0488244	1761	RAC-like 9
AT2G18570	411.829	0.544919	0.14055	3.87704	0.000105736	0.00139984	1992	UDP-Glycosyltransferase superfamily protein
AT3G50410	201.554	0.544699	0.187127	2.91085	0.00360449	0.0254088	1223	OBF binding protein 1
AT1G14640	305.011	0.544595	0.147154	3.70084	0.000214885	0.00252186	2529	SWAP (Suppressor-of-White-APricot)/surp domain-containing protein
AT5G09790	449.647	0.54446	0.136873	3.97785	6.95398e-05	0.000988978	2228	TRITHORAX-RELATED PROTEIN 5
AT5G19740	867.402	0.544344	0.100881	5.3959	6.81806e-08	2.25611e-06	3057	Peptidase M28 family protein
AT3G15950	4783.87	0.543807	0.0872381	6.2336	4.55828e-10	2.39282e-08	5112	DNA topoisomerase-like protein
AT5G23530	409.75	0.543105	0.142774	3.80394	0.000142413	0.00178262	1581	carboxyesterase 18
AT5G19340	721.213	0.542756	0.19424	2.79426	0.00520188	0.0338308	1605	hypothetical protein
AT2G43530	3271.84	0.542363	0.173006	3.13494	0.0017189	0.0139511	413	scorpion toxin-like knottin superfamily protein
AT1G77500	983.589	0.541658	0.108773	4.97969	6.36877e-07	1.63872e-05	3978	DUF630 family protein, putative (DUF630 and DUF632)
AT1G01140	4863.11	0.540509	0.0867381	6.2315	4.61975e-10	2.41665e-08	3608	CBL-interacting protein kinase 9
AT2G23000	628.218	0.540345	0.151651	3.56307	0.000366544	0.00395313	4242	serine carboxypeptidase-like 10
AT4G20860	2371.31	0.539974	0.198462	2.72079	0.00651265	0.0402991	1845	FAD-binding Berberine family protein
AT5G58730	455.325	0.539239	0.122845	4.3896	1.1356e-05	0.000206267	2181	pfkB-like carbohydrate kinase family protein
AT3G18830	3585.37	0.538953	0.0830289	6.49115	8.51832e-11	5.06369e-09	2586	polyol/monosaccharide transporter 5
AT1G78280	2956.97	0.538787	0.112572	4.78615	1.70012e-06	3.90664e-05	4818	transferases, transferring glycosyl groups
AT3G18320	537.2	0.538369	0.161649	3.33048	0.000866967	0.00802631	1362	F-box and associated interaction domains-containing protein
AT3G04640	616.365	0.53818	0.186151	2.8911	0.00383896	0.0266802	777	glycine-rich protein
AT2G09695	1050.13	0.538007	0.17468	3.07995	0.00207033	0.0162551	144	none
AT1G04773	393.552	0.53708	0.165536	3.2445	0.00117657	0.0102699	740	Natural antisense transcript overlaps with AT1G10120
AT5G06300	337.806	0.536902	0.159405	3.36817	0.000756681	0.00720032	3859	Putative lysine decarboxylase family protein
AT4G22755	1464.41	0.536723	0.100163	5.35849	8.39212e-08	2.72599e-06	1901	methylsterol monooxygenase 1-3
AT1G18210	3310.76	0.53608	0.101646	5.27402	1.33469e-07	4.10073e-06	2330	Calcium-binding EF-hand family protein
AT5G56580	567.898	0.535747	0.171009	3.13286	0.00173111	0.0140313	2142	MAP kinase kinase 6
AT1G72210	246.478	0.535528	0.190917	2.80504	0.00503111	0.0329266	2998	basic helix-loop-helix (bHLH) DNA-binding superfamily protein
AT2G42320	3053.68	0.535216	0.0940729	5.68938	1.27504e-08	4.87319e-07	3466	nucleolar protein gar2-like protein
AT2G37390	324.837	0.53479	0.20121	2.65787	0.00786353	0.0466799	1961	Chloroplast-targeted copper chaperone protein
AT3G61640	1055.92	0.534119	0.164484	3.24724	0.00116529	0.0101892	983	arabinogalactan protein 20
AT1G26960	430.678	0.533717	0.150812	3.53896	0.000401706	0.00425755	1675	homeobox protein 23
AT4G07285	372.075	0.533717	0.155763	3.42647	0.000611489	0.00599902	417	Natural antisense transcript overlaps with AT4G24805
AT5G10380	1107.89	0.533194	0.144234	3.69674	0.000218387	0.00255598	1178	RING/U-box superfamily protein
AT1G34315	450.808	0.533149	0.146465	3.6401	0.000272534	0.00307024	2415	transmembrane protein
AT5G59800	801.432	0.533093	0.129654	4.11166	3.9282e-05	0.000604999	2173	methyl-CPG-binding domain 7
AT1G68330	456.841	0.532824	0.129918	4.10123	4.10965e-05	0.000628121	1746	membrane-associated kinase regulator
AT3G15350	2110.26	0.532662	0.153	3.48145	0.000498701	0.00507285	3054	Core-2/I-branching beta-1,6-N-acetylglucosaminyltransferase family protein
AT3G44720	1853.74	0.531838	0.119377	4.45513	8.38424e-06	0.000158113	1902	arogenate dehydratase 4
AT5G06750	806.221	0.531295	0.132426	4.01201	6.02037e-05	0.000871867	2731	Protein phosphatase 2C family protein
AT4G00240	231.746	0.530982	0.16599	3.19889	0.00137958	0.0116792	4755	phospholipase D beta 2
AT1G66620	287.581	0.530501	0.16897	3.13961	0.00169173	0.0137714	1644	Protein with RING/U-box and TRAF-like domain
AT5G18780	319.265	0.530495	0.162083	3.27298	0.00106419	0.00950056	1929	F-box/RNI-like superfamily protein
AT4G32830	804.489	0.530347	0.138564	3.82746	0.000129471	0.00164457	2422	ataurora1
AT5G63030	526.033	0.529937	0.144215	3.67462	0.000238206	0.00275153	1517	Thioredoxin superfamily protein
AT5G48770	385.244	0.528504	0.150533	3.51089	0.000446613	0.00464833	4125	Disease resistance protein (TIR-NBS-LRR class) family
AT1G11840	15943.2	0.52834	0.103926	5.08381	3.69942e-07	1.01442e-05	2807	glyoxalase/bleomycin resistance protein/dioxygenase superfamily protein
AT1G18890	2308.39	0.52814	0.109817	4.80929	1.5147e-06	3.53733e-05	3311	calcium-dependent protein kinase 1
AT4G10040	816.415	0.528089	0.112503	4.69401	2.67896e-06	5.86039e-05	1674	cytochrome c-2
AT1G29355	529.065	0.528014	0.162303	3.25326	0.00114088	0.0100253	1491	hypothetical protein
AT1G15520	353.663	0.527663	0.197385	2.67326	0.00751175	0.045054	6468	pleiotropic drug resistance 12
AT3G07540	850.729	0.527652	0.12484	4.22664	2.37211e-05	0.00039453	3141	Actin-binding FH2 (formin homology 2) family protein
AT3G10450	1117.49	0.5276	0.153472	3.43776	0.000586542	0.00579586	3069	serine carboxypeptidase-like 7
AT5G57840	200.267	0.527202	0.178114	2.95991	0.00307727	0.0223308	2476	HXXXD-type acyl-transferase family protein
AT4G09845	334.579	0.52711	0.190142	2.77219	0.00556807	0.0355663	102	none
AT2G40850	248.859	0.526834	0.172384	3.05616	0.00224191	0.0172909	2669	phosphoinositide 4-kinase gamma 1
AT1G79660	1419.11	0.526745	0.138099	3.81425	0.000136597	0.00172057	1106	ephrin-A3 protein
AT1G29050	1085.99	0.526548	0.133912	3.93205	8.42248e-05	0.0011568	2982	TRICHOME BIREFRINGENCE-LIKE 38
AT5G10830	407.563	0.526387	0.130693	4.02766	5.6334e-05	0.000824559	1339	S-adenosyl-L-methionine-dependent methyltransferases superfamily protein
AT5G15730	1375.03	0.52573	0.107659	4.8833	1.04324e-06	2.53345e-05	2818	Protein kinase superfamily protein
AT4G04221	770.481	0.525593	0.138385	3.79806	0.000145832	0.0018156	3327	Natural antisense transcript overlaps with AT4G04220
AT5G62520	1406.32	0.525327	0.156392	3.35904	0.000782147	0.0074005	1963	similar to RCD one 5
AT5G26038	547.023	0.525058	0.166917	3.14563	0.00165732	0.0135463	125	none
AT5G42210	313.958	0.523468	0.163224	3.20705	0.00134102	0.0114082	5117	Major facilitator superfamily protein
AT5G03995	217.964	0.522464	0.160282	3.25966	0.00111546	0.00983062	821	hypothetical protein
AT3G16340	1577.69	0.522366	0.104453	5.00098	5.70407e-07	1.48935e-05	7102	pleiotropic drug resistance 1
AT5G42200	1167.91	0.521917	0.183794	2.83968	0.00451588	0.0303742	1004	RING/U-box superfamily protein
AT4G04220	748.472	0.521568	0.13992	3.72762	0.000193295	0.00230262	2778	receptor like protein 46
AT2G28790	714.957	0.5211	0.160066	3.25553	0.00113182	0.00996024	1241	Pathogenesis-related thaumatin superfamily protein
AT3G50950	18301	0.521072	0.0936099	5.56642	2.60032e-08	9.34468e-07	3125	HOPZ-ACTIVATED RESISTANCE 1
AT2G04080	1085.2	0.520868	0.0988944	5.26691	1.3874e-07	4.23242e-06	2247	MATE efflux family protein
AT4G21570	4075.3	0.520296	0.113107	4.60005	4.22393e-06	8.67838e-05	2276	organic solute transporter ostalpha protein (DUF300)
AT5G18040	381.847	0.520232	0.137422	3.78566	0.000153302	0.00189138	1848	target of trans acting-siR480/255 protein
AT5G16450	628.861	0.519762	0.126039	4.12383	3.72625e-05	0.000578338	1639	Ribonuclease E inhibitor RraA/Dimethylmenaquinone methyltransferase
AT1G31710	1529.62	0.519567	0.136714	3.80041	0.00014446	0.00180299	5890	Copper amine oxidase family protein
AT4G01580	784.972	0.519562	0.124522	4.17246	3.01324e-05	0.000483904	1216	AP2/B3-like transcriptional factor family protein
AT1G47820	250.99	0.519559	0.172198	3.01722	0.00255101	0.0191782	708	hypothetical protein
AT2G36885	1239.65	0.519353	0.150579	3.44904	0.000562573	0.00559208	1785	translation initiation factor
AT1G79710	695.997	0.519236	0.130984	3.9641	7.36735e-05	0.00103698	2239	Major facilitator superfamily protein
AT3G17820	3499.83	0.518939	0.0958432	5.41446	6.14741e-08	2.0637e-06	2394	glutamine synthetase 1.3
AT5G48775	428.088	0.518858	0.143398	3.6183	0.000296545	0.00330485	4387	Natural antisense transcript overlaps with AT5G48770
AT5G49900	1599.73	0.517993	0.0943492	5.49017	4.01557e-08	1.39313e-06	6057	Beta-glucosidase, GBA2 type family protein
AT1G69840	5992.75	0.517457	0.177595	2.91369	0.00357188	0.0252381	2334	SPFH/Band 7/PHB domain-containing membrane-associated protein family
AT2G28830	615.733	0.517242	0.121067	4.27235	1.93425e-05	0.000329634	2200	armadillo/beta-catenin repeat protein
AT5G66920	1683.56	0.517094	0.119076	4.34255	1.40839e-05	0.000248755	2956	SKU5 similar 17
AT5G02100	599.361	0.516957	0.113695	4.54687	5.44491e-06	0.000108606	2998	Oxysterol-binding family protein
AT4G35320	1223.96	0.516401	0.173552	2.97548	0.0029253	0.0213568	961	hypothetical protein
AT5G15537	896.05	0.516234	0.145898	3.53831	0.000402697	0.00426504	4592	transmembrane protein
AT5G18065	295.504	0.516067	0.165577	3.11678	0.0018284	0.0146814	2053	target of trans acting-siR480/255 protein
AT2G33580	1658.97	0.51602	0.149297	3.45633	0.000547591	0.0054846	2773	Protein kinase superfamily protein
AT5G56170	3420.68	0.515691	0.105825	4.87306	1.09882e-06	2.66114e-05	1440	LORELEI-LIKE-GPI-ANCHORED PROTEIN 1
AT5G06530	1568.1	0.515524	0.120147	4.2908	1.78034e-05	0.000306181	5311	ABC-2 type transporter family protein
AT5G36000	516.692	0.515215	0.184962	2.78552	0.00534417	0.0345025	1952	F-box protein RMF
AT2G39050	586.002	0.515138	0.134189	3.83889	0.00012359	0.00158595	2338	hydroxyproline-rich glycoprotein family protein
AT4G01480	892.267	0.514904	0.131807	3.9065	9.36436e-05	0.0012665	2001	pyrophosphorylase 5
AT1G66880	2834.23	0.514847	0.102859	5.00536	5.57589e-07	1.45968e-05	8766	Protein kinase superfamily protein
AT1G27030	1761.78	0.514562	0.169918	3.02829	0.00245941	0.0186011	2533	hypothetical protein
AT1G31550	1636.32	0.513653	0.120249	4.27157	1.94106e-05	0.000330419	1933	GDSL-like Lipase/Acylhydrolase superfamily protein
AT1G73370	681.847	0.513247	0.140434	3.65473	0.000257456	0.00293727	4614	sucrose synthase 6
AT3G10500	1260.13	0.512934	0.116548	4.40106	1.07725e-05	0.000197698	2959	NAC domain containing protein 53
AT2G34790	330.531	0.512605	0.141213	3.63003	0.000283392	0.0031771	3558	FAD-binding Berberine family protein
AT4G35730	1137.87	0.51259	0.135551	3.78153	0.000155869	0.00191519	2496	Regulator of Vps4 activity in the MVB pathway protein
AT2G25590	1085.09	0.512321	0.120188	4.26267	2.01999e-05	0.000342113	2869	Plant Tudor-like protein
AT2G30990	3953.56	0.51209	0.113194	4.52401	6.06801e-06	0.000119294	3051	arginine N-methyltransferase, putative (DUF688)
AT1G33720	1042.77	0.510342	0.183888	2.77529	0.00551521	0.0352886	3250	cytochrome P450, family 76, subfamily C, polypeptide 6
AT2G02100	11308.4	0.510314	0.103345	4.93798	7.89356e-07	1.9852e-05	1007	low-molecular-weight cysteine-rich 69
AT2G42365	420.609	0.509845	0.152031	3.35356	0.000797798	0.00749671	5377	Natural antisense transcript overlaps with AT2G42360 and AT2G42370
AT5G10750	1652.66	0.509743	0.136985	3.72117	0.000198298	0.00235197	1491	enhanced disease resistance-like protein (DUF1336)
AT3G13277	657.997	0.509324	0.153007	3.32875	0.000872368	0.00806742	1513	other_RNA
AT1G54160	345.731	0.509303	0.156346	3.25753	0.00112387	0.00989603	2116	nuclear factor Y, subunit A5
AT5G14565	219.246	0.508867	0.183976	2.76595	0.0056758	0.0361279	114	none
AT3G02120	375.4	0.508845	0.165464	3.07525	0.00210323	0.0164448	688	hydroxyproline-rich glycoprotein family protein
AT1G34420	482.519	0.508029	0.132788	3.82588	0.000130305	0.00165307	3433	leucine-rich repeat transmembrane protein kinase family protein
AT3G60980	688.54	0.507831	0.106259	4.77919	1.76001e-06	4.02579e-05	1464	Tetratricopeptide repeat (TPR)-like superfamily protein
AT1G28290	1389.73	0.507796	0.105313	4.82178	1.42283e-06	3.3514e-05	1914	arabinogalactan protein 31
AT1G10050	1025.46	0.507768	0.0922055	5.50692	3.65172e-08	1.28168e-06	4839	glycosyl hydrolase family 10 protein / carbohydrate-binding domain-containing protein
AT1G74450	2354.32	0.507473	0.145762	3.48151	0.000498589	0.00507285	1827	BPS1-like protein (DUF793)
AT4G37250	1603.67	0.507395	0.17735	2.86098	0.00422335	0.0288187	2947	Leucine-rich repeat protein kinase family protein
AT3G19240	2416.75	0.506393	0.122967	4.11814	3.81946e-05	0.000590975	2977	Vacuolar import/degradation, Vid27-related protein
AT2G01450	10631.5	0.506289	0.134182	3.77317	0.000161189	0.00197319	3635	MAP kinase 17
AT5G46520	575.995	0.506247	0.156933	3.22588	0.00125584	0.0108205	4878	Disease resistance protein (TIR-NBS-LRR class) family
AT3G63280	292.048	0.505842	0.191764	2.63784	0.00834359	0.0488738	3614	NIMA-related kinase 4
AT3G16990	385.622	0.505815	0.147989	3.41792	0.000631018	0.00615647	1770	heme oxygenase-like, multi-helical
AT3G08170	15312.9	0.50574	0.0915499	5.5242	3.30984e-08	1.17819e-06	2366	Natural antisense transcript overlaps with AT3G50950
AT5G63760	745.162	0.505336	0.120436	4.1959	2.71785e-05	0.000444294	2229	RING/U-box superfamily protein
AT2G20560	345.368	0.504841	0.184244	2.74007	0.00614269	0.0384288	1981	DNAJ heat shock family protein
AT1G56550	159.558	0.504252	0.191568	2.63223	0.00848253	0.0494281	2777	RhamnoGalacturonan speci%26#64257%3Bc Xylosyltransferase 1
AT4G24120	1253.25	0.504231	0.136039	3.70651	0.000210136	0.00247288	3161	YELLOW STRIPE like 1
AT3G22260	633.457	0.503751	0.125194	4.02376	5.72771e-05	0.000834709	2771	Cysteine proteinases superfamily protein
AT3G21600	251.077	0.503619	0.155758	3.23334	0.00122353	0.0105998	2017	Senescence/dehydration-associated protein-like protein
AT1G65250	384.63	0.502826	0.13903	3.61668	0.000298405	0.00332434	1632	Protein kinase superfamily protein
AT1G23800	814.023	0.502737	0.120286	4.17952	2.92128e-05	0.000472414	2835	aldehyde dehydrogenase 2B7
AT5G23210	8298.89	0.501658	0.167303	2.99849	0.00271318	0.0201009	4444	serine carboxypeptidase-like 34
AT3G23290	430.375	0.501193	0.123624	4.05417	5.03116e-05	0.000748798	1929	LIGHT-DEPENDENT SHORT HYPOCOTYLS-like protein (DUF640)
AT3G53230	622.448	0.500917	0.167307	2.994	0.00275348	0.0203544	3778	ATPase, AAA-type, CDC48 protein
AT1G22400	1345.39	0.500865	0.1453	3.4471	0.000566631	0.00562683	3309	UDP-Glycosyltransferase superfamily protein
AT5G05140	2472.89	0.500555	0.146167	3.42454	0.000615842	0.00603188	3432	Transcription elongation factor (TFIIS) family protein
AT1G29357	586.536	0.499923	0.162592	3.07471	0.00210711	0.0164681	1834	Natural antisense transcript overlaps with AT1G29355
AT2G07658	537.637	0.499596	0.178018	2.80644	0.00500925	0.0328683	1614	hypothetical protein
AT5G63370	6613.02	0.499157	0.101581	4.91389	8.9286e-07	2.20759e-05	3460	Protein kinase superfamily protein
AT5G15350	6466.94	0.499138	0.120298	4.14917	3.33676e-05	0.000528249	1458	early nodulin-like protein 17
AT3G16460	4003.17	0.499093	0.086954	5.73974	9.48244e-09	3.7284e-07	3421	Mannose-binding lectin superfamily protein
AT3G03520	545.995	0.498553	0.131395	3.79431	0.000148057	0.00183874	2840	non-specific phospholipase C3
AT1G24147	3324.33	0.498044	0.132187	3.76771	0.000164752	0.0020084	1333	transmembrane protein
AT5G06370	1278.15	0.497049	0.119183	4.17046	3.0399e-05	0.000487405	1607	NC domain-containing protein-like protein
AT2G07787	538.35	0.496601	0.180023	2.75855	0.00580589	0.0368041	1831	hypothetical protein
AT5G62960	553.902	0.496506	0.122887	4.04036	5.337e-05	0.000789241	2873	UDP-N-acetylglucosamine-N-acetylmuramyl-pyrophosphoryl-undecaprenol N-acetylglucosamine protein
AT1G24170	5381.29	0.496209	0.152915	3.24499	0.00117454	0.0102552	1851	Nucleotide-diphospho-sugar transferases superfamily protein
AT3G22890	23061.9	0.495207	0.115143	4.30079	1.70192e-05	0.000293869	2410	ATP sulfurylase 1
AT5G58650	772.416	0.494357	0.133676	3.69817	0.000217157	0.00254258	518	plant peptide containing sulfated tyrosine 1
AT2G22330	1400.76	0.494038	0.116085	4.25585	2.08258e-05	0.000351329	2991	cytochrome P450, family 79, subfamily B, polypeptide 3
AT3G02510	935.197	0.493647	0.0996374	4.95443	7.25426e-07	1.84078e-05	2929	Regulator of chromosome condensation (RCC1) family protein
AT1G58290	9803.61	0.493563	0.0991495	4.97797	6.42555e-07	1.6505e-05	2702	Glutamyl-tRNA reductase family protein
AT2G18860	1600.04	0.493172	0.141162	3.49365	0.000476464	0.00488798	2064	Syntaxin/t-SNARE family protein
AT5G08760	2072.11	0.492761	0.103117	4.77867	1.76455e-06	4.03312e-05	760	transmembrane protein
AT5G65613	574.131	0.492744	0.150121	3.28231	0.00102959	0.0092362	341	hypothetical protein
AT2G29120	1083.87	0.492491	0.133126	3.69942	0.000216092	0.00253404	4701	glutamate receptor 2.7
AT4G17940	393.908	0.491949	0.148308	3.31708	0.000909621	0.0083467	1271	Tetratricopeptide repeat (TPR)-like superfamily protein
AT5G48570	581.927	0.48994	0.143521	3.41372	0.000640813	0.00622981	3384	FKBP-type peptidyl-prolyl cis-trans isomerase family protein
AT4G19880	2775.16	0.489347	0.1549	3.15911	0.00158252	0.013052	2209	Glutathione S-transferase family protein
AT3G07040	2676.72	0.488749	0.110872	4.40822	1.04226e-05	0.000192331	3700	NB-ARC domain-containing disease resistance protein
AT5G14090	1235.88	0.488565	0.111689	4.37433	1.21806e-05	0.000217954	2473	regulator of nonsense transcript protein
AT2G30590	1903.29	0.488249	0.0981382	4.97512	6.52081e-07	1.67212e-05	2379	WRKY DNA-binding protein 21
AT5G09220	7524.92	0.48768	0.112865	4.32091	1.55387e-05	0.000270792	2934	amino acid permease 2
AT1G74100	5249.29	0.487167	0.110806	4.39658	1.09969e-05	0.0002006	1349	sulfotransferase 16
AT4G29080	1946.42	0.486888	0.12291	3.96132	7.45353e-05	0.00104617	2065	phytochrome-associated protein 2
AT5G46330	2416.83	0.486735	0.117317	4.14889	3.34085e-05	0.000528614	4333	Leucine-rich receptor-like protein kinase family protein
AT5G11975	979.77	0.486698	0.112205	4.33759	1.44051e-05	0.00025398	394	hypothetical protein
AT3G58620	1744.02	0.486264	0.155069	3.13579	0.00171395	0.0139184	3253	tetratricopetide-repeat thioredoxin-like 4
AT2G21770	250.423	0.48598	0.18202	2.66993	0.00758669	0.0453949	5353	cellulose synthase A9
AT2G41475	1835.81	0.485457	0.0915046	5.30527	1.12505e-07	3.52872e-06	1587	Embryo-specific protein 3, (ATS3)
AT5G13200	1043.28	0.484935	0.138468	3.50215	0.000461511	0.00476219	1551	GRAM domain family protein
AT1G17600	2600.97	0.484479	0.122747	3.94698	7.91415e-05	0.001097	5178	Disease resistance protein (TIR-NBS-LRR class) family
AT4G05390	1674.64	0.483906	0.13811	3.50377	0.000458715	0.00474147	2396	root FNR 1
AT1G63090	2728.37	0.483634	0.138001	3.50457	0.000457348	0.00473548	1905	phloem protein 2-A11
AT5G45280	1542.68	0.483603	0.135736	3.56281	0.0003669	0.00395555	4161	Pectinacetylesterase family protein
AT5G66130	422.444	0.483221	0.153784	3.14221	0.00167679	0.0136683	3258	RADIATION SENSITIVE 17
AT5G51720	990.619	0.482066	0.18129	2.65908	0.00783533	0.0465493	998	2 iron, 2 sulfur cluster binding protein
AT3G14340	303.917	0.481697	0.161162	2.98889	0.00279991	0.0206317	380	hypothetical protein
AT1G05453	649.704	0.481137	0.136043	3.53665	0.000405242	0.00428596	670	Natural antisense transcript overlaps with AT1G18890
AT3G54920	3021.36	0.480932	0.147505	3.26044	0.00111238	0.00981052	3874	Pectin lyase-like superfamily protein
AT4G17230	4469.75	0.480423	0.141105	3.40472	0.000662328	0.00642236	3216	SCARECROW-like 13
AT2G13790	4768.13	0.480383	0.112246	4.27973	1.87118e-05	0.000319972	5241	somatic embryogenesis receptor-like kinase 4
AT3G22850	1409.77	0.479397	0.110103	4.35407	1.33633e-05	0.000236723	1660	aluminum induced protein with YGL and LRDR motifs
AT1G70250	762.574	0.479063	0.12661	3.78377	0.000154469	0.0019011	3458	receptor serine/threonine kinase
AT1G70980	2047.48	0.478997	0.0902619	5.30674	1.11601e-07	3.50769e-06	2582	Class II aminoacyl-tRNA and biotin synthetases superfamily protein
AT4G30210	16786.6	0.478848	0.0936938	5.11078	3.20832e-07	9.00215e-06	4266	P450 reductase 2
AT3G26690	559.172	0.478805	0.149395	3.20497	0.00135078	0.0114801	1528	nudix hydrolase homolog 13
AT3G51930	292.686	0.478782	0.174181	2.74877	0.00598202	0.037706	1717	Transducin/WD40 repeat-like superfamily protein
AT2G01180	2932.26	0.478545	0.14795	3.2345	0.00121856	0.0105628	2208	phosphatidic acid phosphatase 1
AT1G19394	297.053	0.477594	0.173795	2.74802	0.00599558	0.0377836	897	hypothetical protein
AT1G52910	310.162	0.477349	0.157314	3.03437	0.0024104	0.0183032	1312	fiber (DUF1218)
AT4G37450	2316.54	0.47654	0.0968308	4.92137	8.59408e-07	2.13489e-05	1512	arabinogalactan protein 18
AT5G58110	2167.38	0.476022	0.0940893	5.05925	4.20903e-07	1.13852e-05	1601	chaperone binding / ATPase activator
AT4G15800	5166.44	0.474985	0.166182	2.85822	0.00426032	0.0290186	1208	ralf-like 33
AT1G77390	347.288	0.474761	0.157387	3.01652	0.00255694	0.0192131	2631	CYCLIN A1%3B2
AT5G60300	1066.03	0.47455	0.121955	3.89118	9.97587e-05	0.00133421	3541	Concanavalin A-like lectin protein kinase family protein
AT4G01080	438.148	0.474349	0.172336	2.75247	0.00591477	0.037384	1996	TRICHOME BIREFRINGENCE-LIKE 26
AT2G43535	1197.82	0.473932	0.132509	3.57661	0.000348085	0.00378253	866	Scorpion toxin-like knottin superfamily protein
AT2G46192	2507.58	0.473648	0.136588	3.46772	0.000524895	0.00529631	826	other_RNA
[truncated: 2,510 more rows]
