# Supplementary material for: The Arabidopsis PHD-finger protein EDM2 has multiple roles in balancing NLR immune receptor gene expression
Source: PLoS Genet. 2020 Sep 14;16(9):e1008993. doi: 10.1371/journal.pgen.1008993 (PMC7529245; doi:10.1371/journal.pgen.1008993)
Supplement: S4 Table — Arabidopsis NLRs show significant changes of H3K9me2 levels (A) and transcript levels (B) in edm2. (C) Arabidopsis defense-associated genes showing up-regulated changes of transcript levels in edm2. (D) Arabidopsis defense-associated genes showing down-regulated changes of transcript levels in edm2. (E) Arabidopsis NLRs show significant changes of H3K9me2 levels in ibm1. (XLSX) [file pgen.1008993.s024.xlsx]

## Sheet: S4 Table
S4A Table. Arabidopsis NLRs showing significant H3K9me2 levels changes in edm2
geneID	H3K9me2 level change
AT1G58602	Hypo-methylated
AT3G14460	Hyper-methylated
AT4G09430	Hyper-methylated
AT4G12020	Hyper-methylated
AT4G16860	Hypo-methylated
AT4G16900	Hyper-methylated
AT4G16920	Hyper-methylated
AT4G36140	Hyper-methylated
AT5G40100	Hyper-methylated
AT5G40910	Hyper-methylated
AT5G44510	Hyper-methylated
AT5G46470	Hyper-methylated
S4B Table. Arabidopsis NLRs showing significant transcript levels changes in edm2
geneID	Transcript level change
AT1G12290	Up-regulated
AT1G17600	Up-regulated
AT1G17610	Up-regulated
AT1G33560	Up-regulated
AT1G56510	Up-regulated
AT1G56540	Up-regulated
AT1G58390	Up-regulated
AT1G58400	Up-regulated
AT1G58410	Up-regulated
AT1G58602	Down-regulated
AT1G59124	Down-regulated
AT1G59620	Down-regulated
AT1G62630	Down-regulated
AT1G63750	Up-regulated
AT1G63860	Up-regulated
AT1G63880	Up-regulated
AT1G72860	Up-regulated
AT1G72870	Up-regulated
AT1G72910	Down-regulated
AT2G14080	Down-regulated
AT3G04220	Up-regulated
AT3G07040	Up-regulated
AT3G14460	Down-regulated
AT3G14470	Down-regulated
AT3G25510	Up-regulated
AT3G44400	Up-regulated
AT3G50950	Up-regulated
AT3G51560	Up-regulated
AT3G51570	Up-regulated
AT4G14370	Up-regulated
AT4G16860	Down-regulated
AT4G16920	Down-regulated
AT4G16960	Up-regulated
AT4G27220	Up-regulated
AT4G33300	Up-regulated
AT5G05400	Up-regulated
AT5G17680	Up-regulated
AT5G18360	Up-regulated
AT5G18370	Up-regulated
AT5G22690	Up-regulated
AT5G38340	Up-regulated
AT5G41550	Up-regulated
AT5G43740	Down-regulated
AT5G45240	Up-regulated
AT5G46260	Up-regulated
AT5G46450	Up-regulated
AT5G46510	Up-regulated
AT5G46520	Up-regulated
AT5G48770	Up-regulated
AT5G58120	Up-regulated
AT5G66630	Up-regulated
S4C Table. Arabidopsis defense-associate genes showing up-regulated changes of transcript levels in edm2
geneID	description
AT1G02860	SPX (SYG1/Pho81/XPR1) domain-containing protein
AT1G06160	octadecanoid-responsive AP2/ERF 59
AT1G07870	Protein kinase superfamily protein
AT1G08720	Protein kinase superfamily protein
AT1G08860	Calcium-dependent phospholipid-binding Copine family protein
AT1G12200	Flavin-binding monooxygenase family protein
AT1G12290	Disease resistance protein (CC-NBS-LRR class) family
AT1G14780	MAC/Perforin domain-containing protein
AT1G14790	RNA-dependent RNA polymerase 1
AT1G15010	mediator of RNA polymerase II transcription subunit
AT1G15520	pleiotropic drug resistance 12
AT1G17380	jasmonate-zim-domain protein 5
AT1G17420	lipoxygenase 3
AT1G17600	Disease resistance protein (TIR-NBS-LRR class) family
AT1G17750	PEP1 receptor 2
AT1G19180	jasmonate-zim-domain protein 1
AT1G19570	dehydroascorbate reductase
AT1G20900	Putative AT-hook DNA-binding family protein
AT1G21250	cell wall-associated kinase
AT1G24150	formin homologue 4
AT1G28380	MAC/Perforin domain-containing protein
AT1G29690	MAC/Perforin domain-containing protein
AT1G30135	jasmonate-zim-domain protein 8
AT1G31290	ARGONAUTE 3
AT1G33560	Disease resistance protein (CC-NBS-LRR class) family
AT1G44830	Ethylene-responsive transcription factor ERF014; Integrase-type DNA-binding superfamily protein
AT1G45145	thioredoxin H-type 5
AT1G49050	Eukaryotic aspartyl protease family protein
AT1G52030	myrosinase-binding protein 2
AT1G52040	myrosinase-binding protein 1
AT1G52400	beta glucosidase 18
AT1G52410	TSK-associating protein 1
AT1G55020	lipoxygenase 1
AT1G56510	Disease resistance protein (TIR-NBS-LRR class)
AT1G56540	Disease resistance protein (TIR-NBS-LRR class) family
AT1G58390	Disease resistance protein (CC-NBS-LRR class) family
AT1G58400	Disease resistance protein (CC-NBS-LRR class) family
AT1G58410	Disease resistance protein (CC-NBS-LRR class) family
AT1G61550	S-locus lectin protein kinase family protein
AT1G61560	Seven transmembrane MLO family protein
AT1G63750	Disease resistance protein (TIR-NBS-LRR class) family
AT1G63880	Disease resistance protein (TIR-NBS-LRR class) family
AT1G64060	respiratory burst oxidase protein F
AT1G70130	Concanavalin A-like lectin protein kinase family protein
AT1G72260	thionin 2.1
AT1G72450	jasmonate-zim-domain protein 6
AT1G72520	PLAT/LH2 domain-containing lipoxygenase family protein
AT1G72860	Disease resistance protein (TIR-NBS-LRR class) family
AT1G72870	Disease resistance protein (TIR-NBS class)
AT1G73080	PEP1 receptor 1
AT1G74100	sulfotransferase 16
AT1G74950	TIFY domain/Divergent CCT motif family protein
AT1G75040	pathogenesis-related protein 5
AT1G76900	tubby like protein 1
AT2G02100	low-molecular-weight cysteine-rich 69
AT2G02120	Scorpion toxin-like knottin superfamily protein
AT2G17480	Seven transmembrane MLO family protein
AT2G17520	Endoribonuclease/protein kinase IRE1-like protein
AT2G18660	plant natriuretic peptide A
AT2G18730	diacylglycerol kinase 3
AT2G22330	cytochrome P450, family 79, subfamily B, polypeptide 3
AT2G23620	methyl esterase 1
AT2G25000	WRKY DNA-binding protein 60
AT2G26560	phospholipase A 2A
AT2G27080	Late embryogenesis abundant (LEA) hydroxyproline-rich glycoprotein family
AT2G27880	Argonaute family protein
AT2G28830	armadillo/beta-catenin repeat protein
AT2G29350	senescence-associated gene 13
AT2G30860	glutathione S-transferase PHI 9
AT2G31865	poly(ADP-ribose) glycohydrolase 2
AT2G32140	transmembrane receptor
AT2G32680	receptor like protein 23
AT2G33380	Caleosin-related family protein
AT2G33580	Protein kinase superfamily protein
AT2G34600	jasmonate-zim-domain protein 7
AT2G34930	disease resistance family protein / LRR family protein
AT2G35930	plant U-box 23
AT2G39050	hydroxyproline-rich glycoprotein family protein
AT2G39770	Glucose-1-phosphate adenylyltransferase family protein
AT2G42010	phospholipase D beta 1
AT2G43520	trypsin inhibitor protein 2
AT2G43530	scorpion toxin-like knottin superfamily protein
AT2G43690	Concanavalin A-like lectin protein kinase family protein
AT2G47130	NAD(P)-binding Rossmann-fold superfamily protein
AT3G03970	ARM repeat superfamily protein
AT3G04220	Disease resistance protein (TIR-NBS-LRR class) family
AT3G04570	AT-hook motif nuclear-localized protein 19
AT3G05650	receptor like protein 32
AT3G07040	NB-ARC domain-containing disease resistance protein
AT3G09830	Protein kinase superfamily protein
AT3G11650	NDR1/HIN1-like 2
AT3G11820	syntaxin of plants 121
AT3G12500	basic chitinase
AT3G14210	GDSL-like lipase/acylhydrolase superfamily protein
AT3G15020	Lactate/malate dehydrogenase family protein
AT3G16030	lectin protein kinase family protein
AT3G23110	receptor like protein 37
AT3G23120	receptor like protein 38
AT3G25180	cytochrome P450, family 82, subfamily G, polypeptide 1
AT3G25510	disease resistance protein (TIR-NBS-LRR class) family protein
AT3G26470	Powdery mildew resistance protein, RPW8 domain-containing protein
AT3G44400	Disease resistance protein (TIR-NBS-LRR class) family
AT3G45440	Concanavalin A-like lectin protein kinase family protein
AT3G48090	alpha/beta-Hydrolases superfamily protein
AT3G48520	cytochrome P450, family 94, subfamily B, polypeptide 3
AT3G49120	peroxidase CB
AT3G50260	cooperatively regulated by ethylene and jasmonate 1
AT3G50470	homolog of RPW8 3
AT3G50480	homolog of RPW8 4
AT3G50950	HOPZ-ACTIVATED RESISTANCE 1
AT3G51550	Malectin/receptor-like protein kinase family protein
AT3G51560	Disease resistance protein (TIR-NBS-LRR class) family
AT3G51570	Disease resistance protein (TIR-NBS-LRR class) family
AT3G52400	syntaxin of plants 122
AT3G52430	alpha/beta-Hydrolases superfamily protein
AT3G53810	Concanavalin A-like lectin protein kinase family protein
AT3G53980	Bifunctional inhibitor/lipid-transfer protein/seed storage 2S albumin superfamily protein
AT3G54420	homolog of carrot EP3-3 chitinase
AT3G54920	Pectin lyase-like superfamily protein
AT3G57330	autoinhibited Ca2 -ATPase 11
AT3G59700	lectin-receptor kinase
AT3G61980	serine protease inhibitor, Kazal-type family protein
AT4G02380	senescence-associated gene 21
AT4G02520	glutathione S-transferase PHI 2
AT4G04220	receptor like protein 46
AT4G04960	Concanavalin A-like lectin protein kinase family protein
AT4G08500	MAPK/ERK kinase kinase 1
AT4G08870	Arginase/deacetylase superfamily protein
AT4G11210	Disease resistance-responsive (dirigent-like protein) family protein
AT4G11470	cysteine-rich RLK (RECEPTOR-like protein kinase) 31
AT4G13920	receptor like protein 50
AT4G14370	Disease resistance protein (TIR-NBS-LRR class) family
AT4G18360	Aldolase-type TIM barrel family protein
AT4G19230	cytochrome P450, family 707, subfamily A, polypeptide 1
AT4G20830	FAD-binding Berberine family protein
AT4G23140	cysteine-rich RLK (RECEPTOR-like protein kinase) 6
AT4G23190	cysteine-rich RLK (RECEPTOR-like protein kinase) 11
AT4G23220	cysteine-rich RECEPTOR-like kinase
AT4G23230	cysteine-rich RECEPTOR-like kinase
AT4G23310	cysteine-rich RLK (RECEPTOR-like protein kinase) 23
AT4G23320	cysteine-rich RLK (RECEPTOR-like protein kinase) 24
AT4G23510	Disease resistance protein (TIR-NBS-LRR class) family
AT4G25030	Serine/Threonine-kinase
AT4G26120	Ankyrin repeat family protein / BTB/POZ domain-containing protein
AT4G27220	NB-ARC domain-containing disease resistance protein
AT4G30440	UDP-D-glucuronate 4-epimerase 1
AT4G31500	cytochrome P450, family 83, subfamily B, polypeptide 1
AT4G31800	WRKY DNA-binding protein 18
AT4G33300	ADR1-like 1
AT4G34180	Cyclase family protein
AT4G34390	extra-large GTP-binding protein 2
AT4G36280	Histidine kinase-, DNA gyrase B-, and HSP90-like ATPase family protein
AT4G37870	phosphoenolpyruvate carboxykinase 1
AT4G38740	rotamase CYP 1
AT4G39030	MATE efflux family protein
AT5G01540	lectin receptor kinase a4.1
AT5G05300	hypothetical protein
AT5G05400	LRR and NB-ARC domains-containing disease resistance protein
AT5G05960	Bifunctional inhibitor/lipid-transfer protein/seed storage 2S albumin superfamily protein
AT5G06720	peroxidase 2
AT5G06860	polygalacturonase inhibiting protein 1
AT5G06870	polygalacturonase inhibiting protein 2
AT5G10380	RING/U-box superfamily protein
AT5G10760	Eukaryotic aspartyl protease family protein
AT5G13220	jasmonate-zim-domain protein 10
AT5G14930	senescence-associated gene 101
AT5G15380	domains rearranged methylase 1
AT5G17680	disease resistance protein (TIR-NBS-LRR class)
AT5G18360	Disease resistance protein (TIR-NBS-LRR class) family
AT5G18370	disease resistance protein (TIR-NBS-LRR class) family protein
AT5G20480	EF-TU receptor
AT5G21150	Argonaute family protein
AT5G22570	WRKY DNA-binding protein 38
AT5G22690	Disease resistance protein (TIR-NBS-LRR class) family
AT5G23820	MD-2-related lipid recognition domain-containing protein
AT5G24530	2-oxoglutarate (2OG) and Fe(II)-dependent oxygenase superfamily protein
AT5G25910	receptor like protein 52
AT5G27060	receptor like protein 53
AT5G38340	Disease resistance protein (TIR-NBS-LRR class) family
AT5G39580	Peroxidase superfamily protein
AT5G41550	Disease resistance protein (TIR-NBS-LRR class) family
AT5G45070	phloem protein 2-A8
AT5G45220	Disease resistance protein (TIR-NBS-LRR class) family
AT5G45240	Disease resistance protein (TIR-NBS-LRR class)
AT5G46050	peptide transporter 3
AT5G46260	disease resistance protein (TIR-NBS-LRR class) family
AT5G46330	Leucine-rich receptor-like protein kinase family protein
AT5G46450	Disease resistance protein (TIR-NBS-LRR class) family
AT5G46510	Disease resistance protein (TIR-NBS-LRR class) family
AT5G46520	Disease resistance protein (TIR-NBS-LRR class) family
AT5G47910	respiratory burst oxidase homologue D
AT5G48380	BAK1-interacting receptor-like kinase 1
AT5G48770	Disease resistance protein (TIR-NBS-LRR class) family
AT5G48940	Leucine-rich repeat transmembrane protein kinase family protein
AT5G49520	WRKY DNA-binding protein 48
AT5G50260	Cysteine proteinases superfamily protein
AT5G52020	Ethylene-responsive transcription factor ERF025;Integrase-type DNA-binding superfamily protein
AT5G53120	spermidine synthase 3
AT5G54380	protein kinase family protein
AT5G56580	MAP kinase kinase 6
AT5G57220	cytochrome P450, family 81, subfamily F, polypeptide 2
AT5G58120	Disease resistance protein (TIR-NBS-LRR class) family
AT5G60270	Concanavalin A-like lectin protein kinase family protein
AT5G60280	Concanavalin A-like lectin protein kinase family protein
AT5G60300	Concanavalin A-like lectin protein kinase family protein
AT5G60310	Concanavalin A-like lectin protein kinase family protein
AT5G61900	Calcium-dependent phospholipid-binding Copine family protein
AT5G63970	Copine (Calcium-dependent phospholipid-binding protein) family
AT5G64570	beta-D-xylosidase 4
AT5G64750	Ethylene-responsive transcription factor ABR1; Integrase-type DNA-binding superfamily protein
AT5G64810	WRKY DNA-binding protein 51
AT5G65040	senescence-associated family protein (DUF581)
AT5G65210	bZIP transcription factor family protein
AT5G66130	RADIATION SENSITIVE 17
AT5G67300	myb domain protein r1
S4D Table. Arabidopsis defense-associate genes showing down-regulated changes of transcript levels in edm2
geneID	description
AT1G05010	ethylene-forming enzyme
AT1G12820	auxin signaling F-box 3
AT1G20020	ferredoxin-NADP[ ]-oxidoreductase 2
AT1G20650	Protein kinase superfamily protein
AT1G27320	histidine kinase 3
AT1G58602	LRR and NB-ARC domains-containing disease resistance protein
AT1G59124	Disease resistance protein (CC-NBS-LRR class) family
AT1G59620	Disease resistance protein (CC-NBS-LRR class) family
AT1G60800	NSP-interacting kinase 3
AT1G61370	S-locus lectin protein kinase family protein
AT1G61400	S-locus lectin protein kinase family protein
AT1G61430	S-locus lectin protein kinase family protein
AT1G61490	S-locus lectin protein kinase family protein
AT1G61500	S-locus lectin protein kinase family protein
AT1G62630	Disease resistance protein (CC-NBS-LRR class) family
AT1G66100	Plant thionin
AT1G66980	suppressor of npr1-1 constitutive 4
AT1G69440	Argonaute family protein
AT1G71220	EMS-MUTAGENIZED BRI1 SUPPRESSOR 1
AT1G72910	Toll-Interleukin-Resistance (TIR) domain-containing protein
AT1G74930	Integrase-type DNA-binding superfamily protein
AT1G75380	bifunctional nuclease in basal defense response 1
AT2G01830	CHASE domain containing histidine kinase protein
AT2G23770	protein kinase family protein / peptidoglycan-binding LysM domain-containing protein
AT2G30770	cytochrome P450 family 71 polypeptide
AT2G33050	receptor like protein 26
AT2G35960	NDR1/HIN1-like 12
AT2G36490	demeter-like 1
AT2G37220	RNA-binding (RRM/RBD/RNP motifs) family protein
AT2G37630	myb-like HTH transcriptional regulator family protein
AT2G39940	RNI-like superfamily protein
AT2G40750	WRKY DNA-binding protein 54
AT2G41370	Ankyrin repeat family protein / BTB/POZ domain-containing protein
AT2G42530	cold regulated 15b
AT2G46370	Auxin-responsive GH3 family protein
AT3G01480	cyclophilin 38
AT3G03450	RGA-like 2
AT3G05360	receptor like protein 30
AT3G05370	receptor like protein 31
AT3G06730	Thioredoxin z
AT3G08510	phospholipase C 2
AT3G11660	NDR1/HIN1-like 1
AT3G14460	LRR and NB-ARC domains-containing disease resistance protein
AT3G14470	NB-ARC domain-containing disease resistance protein
AT3G16720	TOXICOS EN LEVADURA 2
AT3G20820	Leucine-rich repeat (LRR) family protein
AT3G27670	ARM repeat superfamily protein
AT3G27850	ribosomal protein L12-C
AT3G43920	dicer-like 3
AT3G44880	Pheophorbide a oxygenase family protein with Rieske 2Fe-2S domain-containing protein
AT3G51660	Tautomerase/MIF superfamily protein
AT3G52450	plant U-box 22
AT3G56400	WRKY DNA-binding protein 70
AT3G56710	sigma factor binding protein 1
AT4G02410	Concanavalin A-like lectin protein kinase family protein
AT4G11130	RNA-dependent RNA polymerase 2
AT4G13810	receptor like protein 47
AT4G14400	ankyrin repeat family protein
AT4G16860	Disease resistance protein (TIR-NBS-LRR class) family
AT4G16920	Disease resistance protein (TIR-NBS-LRR class) family
AT4G19660	NPR1-like protein 4
AT4G23290	cysteine-rich RLK (RECEPTOR-like protein kinase) 21
AT4G23300	cysteine-rich RLK (RECEPTOR-like protein kinase) 22
AT4G25050	acyl carrier protein 4
AT4G26850	GDP-L-galactose phosphorylase 1
AT4G30650	Low temperature and salt responsive protein family
AT4G37980	cinnamyl alcohol dehydrogenase 7
AT4G37990	cinnamyl alcohol dehydrogenase 8
AT5G03280	NRAMP metal ion transporter family protein
AT5G07690	myb domain protein 29
AT5G08280	hydroxymethylbilane synthase
AT5G16000	NSP-interacting kinase 1
AT5G26920	Cam-binding protein 60-like G
AT5G37680	ADP-ribosylation factor-like A1A
AT5G40820	Ataxia telangiectasia-mutated and RAD3-like protein
AT5G43740	Disease resistance protein (CC-NBS-LRR class) family
AT5G43810	Stabilizer of iron transporter SufD / Polynucleotidyl transferase
AT5G53760	Seven transmembrane MLO family protein
AT5G55390	ENHANCED DOWNY MILDEW 2
AT5G56010	heat shock protein 81-3
AT5G61420	myb domain protein 28
AT5G61600	ethylene response factor 104
AT5G67330	natural resistance associated macrophage protein 4
S4E Table. Arabidopsis NLRs showing significant changes of H3K9me2 levels in ibm1-4
geneID	H3K9me2 level change
AT1G12290	Hyper-methylated
AT1G17600	Hyper-methylated
AT1G17610	Hyper-methylated
AT1G27180	Hyper-methylated
AT1G50180	Hyper-methylated
AT1G58602	Hypo-methylated
AT1G63740	Hyper-methylated
AT1G72840	Hyper-methylated
AT2G16870	Hyper-methylated
AT3G14460	Hyper-methylated
AT3G50950	Hyper-methylated
AT4G09430	Hyper-methylated
AT4G12010	Hyper-methylated
AT4G12020	Hyper-methylated
AT4G16900	Hyper-methylated
AT4G16920	Hyper-methylated
AT4G19050	Hyper-methylated
AT4G19060	Hyper-methylated
AT4G19500	Hyper-methylated
AT4G19510	Hyper-methylated
AT4G33300	Hyper-methylated
AT4G36140	Hyper-methylated
AT5G04720	Hyper-methylated
AT5G18360	Hyper-methylated
AT5G22690	Hyper-methylated
AT5G40910	Hyper-methylated
AT5G41750	Hyper-methylated
AT5G43730	Hyper-methylated
AT5G44510	Hyper-methylated
AT5G45050	Hyper-methylated
AT5G45060	Hyper-methylated
AT5G45250	Hyper-methylated
AT5G46470	Hyper-methylated
AT5G46510	Hyper-methylated
AT5G51630	Hyper-methylated
AT5G63020	Hyper-methylated
AT5G40100	Hyper-methylated
