# Supplementary material for: The Arabidopsis PHD-finger protein EDM2 has multiple roles in balancing NLR immune receptor gene expression
Source: PLoS Genet. 2020 Sep 14;16(9):e1008993. doi: 10.1371/journal.pgen.1008993 (PMC7529245; doi:10.1371/journal.pgen.1008993)
Supplement: S5 Table — (XLSX) [file pgen.1008993.s025.xlsx]

## Sheet: S5 Table
S5 Table. List of differentially expressed TEs in edm2 identified by RNA-seq
geneID	baseMean	log2FoldChange	lfcSE	stat	pval	padj	length
AT3TE59480	60.5635	9.18069	1.22527	7.49282	6.74116e-14	6.71034e-12	10276
AT3TE59490	40.4774	8.59896	1.24023	6.93335	4.10982e-12	2.95409e-10	4800
AT5TE45055	26.0577	7.96593	1.26303	6.30699	2.84516e-10	1.50257e-08	4587
AT2TE66360	17.7574	7.41399	1.29784	5.71257	1.11282e-08	4.17285e-07	242
AT1TE47520	16.3123	7.28643	1.31764	5.52991	3.204e-08	1.09803e-06	183
AT4TE09570	57.8341	7.24953	1.07629	6.73567	1.63171e-11	1.04171e-09	547
AT1TE47300	12.9245	6.95004	1.35373	5.134	2.83647e-07	7.74602e-06	183
AT4TE15555	12.3686	6.89108	1.31915	5.22389	1.75198e-07	5.01577e-06	517
AT2TE15415	39.3953	6.69436	1.08981	6.14267	8.11438e-10	3.87302e-08	5988
AT5TE45065	10.4823	6.64793	1.37191	4.84576	1.2613e-06	2.88108e-05	1769
AT3TE57100	10.0745	6.59808	1.42437	4.63228	3.61659e-06	7.28154e-05	782
AT1TE54480	8.41257	6.33899	1.50915	4.20037	2.66475e-05	0.00041803	19088
AT3TE51900	7.73065	6.2097	1.42608	4.3544	1.33433e-05	0.000227612	1072
AT1TE47705	6.57325	5.97336	1.55914	3.8312	0.000127522	0.0015598	183
AT1TE41735	6.539	5.97169	1.44144	4.14288	3.42977e-05	0.000516478	2242
AT2TE15385	6.48052	5.95636	1.43356	4.15494	3.25374e-05	0.000495384	1711
AT5TE33315	6.32614	5.92584	1.4475	4.09386	4.24257e-05	0.000619259	7558
AT4TE09565	22.606	5.88534	1.12165	5.24704	1.54559e-07	4.50156e-06	3027
AT2TE10590	6.12244	5.87631	1.47505	3.98379	6.78237e-05	0.000921604	650
AT5TE45920	6.06752	5.8648	1.45359	4.0347	5.46725e-05	0.000770584	16757
AT1TE93275	291.535	5.8527	0.841221	6.95739	3.46641e-12	2.5095e-10	1056
AT5TE35950	98.0907	5.82586	0.561725	10.3714	3.34673e-25	1.0774e-22	650
AT2TE19610	5.81049	5.80719	1.5948	3.64133	0.000271229	0.00292986	490
AT5TE45925	5.75957	5.79014	1.47926	3.91422	9.06959e-05	0.00117792	4684
AT4TE19975	5.70468	5.76957	1.49788	3.85183	0.00011724	0.00145666	188
AT3TE59500	5.30123	5.66674	1.51871	3.73129	0.000190499	0.00217453	1754
AT5TE45060	37.5851	5.60166	0.830278	6.74673	1.51215e-11	9.71533e-10	7245
AT5TE46840	18.7879	5.59911	1.16218	4.81777	1.45175e-06	3.25658e-05	13055
AT2TE15400	4.88905	5.54557	1.62073	3.42165	0.000622422	0.00583521	312
AT3TE59495	4.83851	5.53568	1.51356	3.65739	0.000254792	0.00277847	239
AT4TE09850	9.51165	5.52083	1.34494	4.10488	4.04523e-05	0.000594237	142
AT3TE57110	4.69449	5.4874	1.5812	3.4704	0.000519685	0.0050453	3610
AT5TE46850	4.6173	5.46547	1.5413	3.54602	0.000391094	0.00399693	3423
AT2TE26285	4.5218	5.43884	1.57382	3.45582	0.000548617	0.0052754	1398
AT3TE53850	4.47009	5.41596	1.70324	3.1798	0.00147375	0.0118641	4284
AT5TE00230	4.45377	5.414	1.54733	3.49892	0.000467145	0.00461969	6427
AT4TE20385	16.3272	5.39282	1.16037	4.64749	3.3599e-06	6.86523e-05	175
AT5TE41395	3.93018	5.23146	1.65439	3.16217	0.00156597	0.0124639	10460
AT3TE51895	14.3615	5.20529	1.16132	4.48221	7.3873e-06	0.000135878	3562
AT1TE51360	13.7515	5.13917	1.1769	4.36671	1.2613e-05	0.000216495	4776
AT5TE45110	3.59438	5.10358	1.65356	3.08641	0.00202588	0.0153416	856
AT3TE62085	3.51082	5.07346	1.66527	3.04663	0.00231424	0.0170933	5324
AT4TE19970	32.6572	5.07006	0.74148	6.83775	8.04474e-12	5.43397e-10	771
AT1TE44380	3.47421	5.06003	1.62515	3.11357	0.0018484	0.0142617	4979
AT4TE32185	6.97031	5.05984	1.5818	3.1988	0.00138003	0.0112321	1422
AT3TE58495	3.42486	5.04169	1.66249	3.03262	0.00242443	0.0177126	1495
AT2TE19625	3.4185	5.03955	1.64246	3.0683	0.00215277	0.0161091	1227
AT2TE41175	6.66715	4.99316	1.4099	3.5415	0.000397853	0.00404823	287
AT2TE22230	3.1567	4.92338	1.66885	2.95015	0.00317615	0.0221664	1921
AT2TE22235	3.03934	4.86694	1.85338	2.62598	0.00864001	0.0484267	6723
AT4TE09855	2.99955	4.85045	1.70252	2.84898	0.00438603	0.0285677	698
AT3TE53865	3.0095	4.8464	1.71989	2.81785	0.0048346	0.0308324	676
AT2TE15410	2.96652	4.8281	1.75803	2.74631	0.00602706	0.0367046	239
AT2TE07550	2.95061	4.82104	1.69561	2.84325	0.00446566	0.028999	7837
AT5TE45080	2.914	4.8051	1.78789	2.68759	0.00719707	0.0421829	1968
AT5TE47195	2.81176	4.75138	1.78515	2.66162	0.00777654	0.0447558	3554
AT5TE38020	2.75048	4.72297	1.73416	2.72349	0.00645957	0.0388229	249
AT1TE45380	2.7473	4.72157	1.72217	2.74165	0.00611322	0.0371073	569
AT2TE28020	227.469	4.65389	0.285615	16.2943	1.08326e-59	1.63903e-56	3349
AT3TE48540	2.59332	4.63896	1.75789	2.63895	0.00831643	0.0470528	6256
AT4TE15665	2.59332	4.63896	1.75789	2.63895	0.00831643	0.0470528	15388
AT4TE15670	2.59332	4.63896	1.75789	2.63895	0.00831643	0.0470528	13567
AT1TE39880	2.58695	4.63593	1.75782	2.63731	0.00835656	0.047214	3128
AT1TE45510	14.414	4.60788	1.00102	4.60318	4.16097e-06	8.18693e-05	225
AT2TE28030	35.394	4.49219	0.625258	7.18453	6.74366e-13	5.54538e-11	83
AT3TE55475	4.44027	4.38588	1.50293	2.91821	0.00352043	0.0240696	2889
AT2TE28025	117.315	4.30853	0.374657	11.4999	1.32003e-30	5.47197e-28	543
AT5TE00530	7.50042	4.25144	1.28221	3.31571	0.000914091	0.00805747	183
AT1TE78470	114.217	4.1648	0.333693	12.4809	9.48667e-36	5.41653e-33	2336
AT2TE13060	20.9527	4.15142	0.835302	4.96996	6.69667e-07	1.64621e-05	619
AT4TE09800	7.02617	4.14953	1.29168	3.21251	0.00131579	0.0108081	4732
AT3TE56040	3.71654	4.11583	1.55564	2.64575	0.00815106	0.0463994	2889
AT4TE50990	6.58891	4.0521	1.3108	3.09132	0.00199266	0.0151507	552
AT4TE09845	154.265	4.03651	0.290807	13.8804	8.32977e-44	6.81262e-41	371
AT2TE11560	6.39795	4.00682	1.36309	2.93951	0.00328732	0.022769	1992
AT3TE20780	6.42805	3.99367	1.35415	2.94921	0.00318585	0.0222278	3418
AT4TE12760	9.53755	3.99349	1.05512	3.78487	0.00015379	0.00181861	219
AT5TE10810	40.3218	3.9441	0.551996	7.14515	8.98947e-13	7.25414e-11	318
AT5TE34980	30.2801	3.91862	0.650657	6.02257	1.71673e-09	7.62847e-08	2412
AT1TE43530	5.91228	3.86103	1.38341	2.79094	0.00525546	0.0329334	607
AT3TE60425	8.12094	3.73472	1.10355	3.38428	0.000713649	0.0065521	1420
AT2TE19615	20.5447	3.6828	0.82464	4.46595	7.97144e-06	0.000145228	8141
AT1TE75305	25.4927	3.64035	0.628133	5.79551	6.81133e-09	2.66646e-07	8218
AT2TE18240	9.77827	3.56914	1.12074	3.18463	0.00144941	0.0116961	1352
AT1TE43225	7.0722	3.50917	1.21257	2.89399	0.00380375	0.0255402	4730
AT5TE48740	11.4842	3.48127	0.881002	3.95149	7.76672e-05	0.00103383	3833
AT3TE54905	49.6578	3.38345	0.413486	8.18276	2.77422e-16	3.81594e-14	1709
AT2TE10585	15.2198	3.18151	0.715267	4.44801	8.66705e-06	0.00015593	1203
AT3TE45385	33.421	3.15942	0.625397	5.05187	4.37513e-07	1.12773e-05	5073
AT3TE30915	7.32878	3.11818	1.02696	3.03631	0.00239492	0.0175649	202
AT5TE36475	26.8416	3.09196	0.606177	5.10075	3.38316e-07	8.98837e-06	980
AT4TE20400	66.1975	3.08007	0.450433	6.83803	8.02909e-12	5.43397e-10	11211
AT4TE05245	29.8576	3.05249	0.499573	6.11021	9.9502e-10	4.66826e-08	27
AT2TE38900	8.88894	3.05091	1.14087	2.6742	0.0074908	0.0434501	4163
AT5TE47200	13.7385	3.01447	0.727063	4.14609	3.38198e-05	0.000510435	11296
AT1TE44345	6.68618	2.9563	1.09304	2.70465	0.00683759	0.0405313	1490
AT4TE05250	39.1018	2.93281	0.442771	6.62377	3.50146e-11	2.15361e-09	23
AT2TE07145	403.472	2.85961	0.290712	9.83658	7.83264e-23	2.13535e-20	4372
AT5TE37665	14.912	2.78234	0.683636	4.06991	4.70308e-05	0.000676103	2093
AT5TE00480	302.851	2.76746	0.248522	11.1357	8.41179e-29	3.26345e-26	5456
AT5TE55555	98.3237	2.72197	0.336303	8.0938	5.78332e-16	7.57615e-14	11730
AT4TE05255	34.761	2.67071	0.455111	5.86826	4.40391e-09	1.78505e-07	726
AT3TE63540	21.9908	2.64796	0.564348	4.69207	2.70452e-06	5.65594e-05	11217
AT2TE10575	20.2673	2.61759	0.566734	4.61873	3.861e-06	7.69681e-05	497
AT5TE28275	31.6987	2.59324	0.512544	5.05954	4.2028e-07	1.08795e-05	1509
AT1TE57200	23.5964	2.56627	0.527187	4.86786	1.12814e-06	2.618e-05	4859
AT5TE48725	181.395	2.55654	0.215454	11.8658	1.78208e-32	8.55991e-30	868
AT2TE41170	30.0794	2.55114	0.563213	4.52962	5.90902e-06	0.000111758	914
AT4TE50925	7.66013	2.5179	0.951165	2.64718	0.00811664	0.0462469	37
AT3TE62685	10.1358	2.51698	0.893267	2.81772	0.0048366	0.0308332	12439
AT1TE42205	9.93845	2.48705	0.846337	2.93861	0.00329692	0.0228146	303
AT2TE36460	18.1919	2.43732	0.685168	3.55726	0.000374748	0.00385592	141
AT4TE06990	9.31366	2.34913	0.868882	2.70363	0.00685874	0.0406328	359
AT5TE23185	45.826	2.32797	0.437607	5.31978	1.03893e-07	3.15337e-06	5005
AT3TE79695	20.329	2.30715	0.668423	3.45163	0.000557202	0.0053376	2063
AT3TE30975	70.4119	2.16956	0.334331	6.48926	8.6258e-11	4.9814e-09	1604
AT2TE45020	12.2085	2.13919	0.702578	3.04478	0.00232853	0.0171779	3575
AT1TE39820	27.5298	2.13256	0.501232	4.25464	2.09384e-05	0.000337929	765
AT3TE30970	76.6233	2.0985	0.291835	7.19072	6.44493e-13	5.32869e-11	1235
AT5TE48715	697.518	2.09707	0.125582	16.6988	1.33723e-62	2.38034e-59	909
AT2TE09680	17.6294	2.07744	0.616603	3.36917	0.000753949	0.00688082	193
AT5TE48720	715.486	2.0618	0.113652	18.1413	1.50319e-73	4.13527e-70	280
AT5TE17325	133.84	2.04032	0.228542	8.92756	4.35523e-19	8.44831e-17	2965
AT3TE63500	23.3112	2.03941	0.739913	2.75629	0.00584612	0.0358552	2975
AT1TE29570	52.005	2.02544	0.416588	4.86198	1.16218e-06	2.69079e-05	2438
AT2TE10595	18.7366	1.9848	0.605938	3.27558	0.00105446	0.00906247	905
AT5TE48710	10.2414	1.966	0.751016	2.61779	0.00885012	0.0493302	567
AT4TE74240	166.219	1.96356	0.200317	9.80228	1.10069e-22	2.97393e-20	3343
AT2TE27505	10.8231	1.92181	0.728182	2.63919	0.00831048	0.0470528	257
AT3TE34080	12.4808	1.89181	0.705026	2.68332	0.00728942	0.042584	99
AT3TE63400	25.6817	1.82984	0.520913	3.51275	0.000443494	0.00443655	539
AT5TE44710	44.3526	1.82002	0.360957	5.04222	4.60166e-07	1.1781e-05	7725
AT1TE39775	38.0503	1.79909	0.429881	4.18509	2.85057e-05	0.000442365	473
AT5TE44715	43.8353	1.79782	0.361204	4.9773	6.44764e-07	1.59016e-05	5376
AT2TE42060	20.5032	1.75263	0.572568	3.061	0.00220601	0.0164505	26
AT2TE25320	15.6124	1.74886	0.60332	2.89873	0.00374676	0.02528	472
AT2TE42065	63.8788	1.73673	0.356999	4.8648	1.14571e-06	2.6547e-05	101
AT4TE04260	20.9763	1.70815	0.516021	3.31025	0.000932142	0.0081652	185
AT2TE42055	27.8425	1.68904	0.504172	3.35014	0.00080772	0.00728103	792
AT4TE50935	26.4645	1.63594	0.461405	3.54557	0.000391764	0.00400107	237
AT4TE05240	28.659	1.62237	0.491673	3.29969	0.000967903	0.00841658	110
AT3TE63395	50.2316	1.60741	0.389344	4.12852	3.65112e-05	0.000545919	1260
AT5TE74190	31.9677	1.59656	0.410033	3.89373	9.87147e-05	0.00126523	2476
AT5TE74305	31.9677	1.59656	0.410033	3.89373	9.87147e-05	0.00126523	2476
AT4TE04415	89.8938	1.57899	0.287332	5.49536	3.89923e-08	1.30525e-06	3157
AT3TE63405	61.8868	1.56998	0.380278	4.1285	3.65137e-05	0.000545919	894
AT5TE55270	38.744	1.556	0.392332	3.96602	7.30834e-05	0.000980744	914
AT3TE11165	27.1219	1.54376	0.525366	2.93845	0.0032986	0.022821	1330
AT1TE90210	561.893	1.51076	0.273321	5.52743	3.24952e-08	1.11112e-06	57
AT3TE30965	128.367	1.4717	0.208855	7.0465	1.83473e-12	1.40559e-10	1259
AT1TE30845	200.617	1.46905	0.20388	7.20544	5.78547e-13	4.82754e-11	1009
AT1TE28830	88.6179	1.44453	0.301053	4.79824	1.60068e-06	3.56687e-05	5326
AT3TE13000	34.9445	1.3941	0.490925	2.83974	0.0045151	0.0292322	313
AT3TE91870	48.0904	1.39253	0.423925	3.28485	0.00102038	0.00881212	2847
AT2TE07175	44.0269	1.34356	0.406	3.30927	0.000935402	0.00818335	4985
AT2TE35695	315.425	1.30504	0.290515	4.49216	7.0504e-06	0.000130731	1188
AT5TE60280	213.522	1.29737	0.221125	5.86712	4.43422e-09	1.79151e-07	716
AT1TE69995	267.269	1.29396	0.322216	4.0158	5.92434e-05	0.000825778	76
AT5TE28270	111.239	1.26339	0.336391	3.75572	0.000172844	0.00200553	747
AT3TE88640	98.1453	1.19301	0.311438	3.83064	0.000127809	0.00156268	944
AT2TE18815	44.7044	1.17291	0.357889	3.27731	0.001048	0.00901956	264
AT3TE43620	87.8218	1.17154	0.255132	4.5919	4.39235e-06	8.59192e-05	380
AT1TE03900	60.2993	1.15082	0.309971	3.71268	0.000205079	0.00231736	821
AT5TE76210	69.2214	1.13118	0.278314	4.0644	4.81553e-05	0.000688997	355
AT1TE74530	70.1022	1.12999	0.331319	3.41058	0.000648248	0.00604705	1349
AT3TE30960	276.129	1.11638	0.167152	6.67886	2.40807e-11	1.50248e-09	1538
AT1TE11410	32.1251	1.10375	0.403078	2.7383	0.00617572	0.0373767	138
AT1TE53070	63.2621	1.09857	0.357115	3.07624	0.00209632	0.0157707	125
AT1TE75055	53.7694	1.0916	0.371544	2.93802	0.0033032	0.0228424	1563
AT1TE37065	74.627	1.07292	0.338304	3.17146	0.00151677	0.0121265	222
AT3TE11170	45.9129	1.06832	0.406005	2.63129	0.00850608	0.0478614	30
AT3TE11175	148.441	1.05344	0.291154	3.61817	0.000296693	0.00317028	72
AT1TE54835	228.323	1.04692	0.220783	4.74186	2.11761e-06	4.55122e-05	1590
AT3TE43635	209.658	1.04455	0.177068	5.89915	3.65386e-09	1.49979e-07	279
AT1TE22850	718.928	1.03537	0.10947	9.45806	3.13696e-21	7.5942e-19	5069
AT1TE28330	61.4442	1.02871	0.295694	3.47898	0.000503329	0.00491806	85
AT4TE34015	172.57	1.02173	0.235098	4.34596	1.38668e-05	0.000235188	188
AT1TE66645	39.6732	1.00326	0.350659	2.86108	0.00422201	0.0277135	989
AT3TE16315	84.4134	0.992911	0.291874	3.40185	0.00066932	0.00620917	147
AT3TE43605	345.621	0.986128	0.146253	6.74262	1.55559e-11	9.95217e-10	279
AT4TE42070	132.38	0.983801	0.247988	3.96714	7.27406e-05	0.000976681	633
AT4TE70260	56.8985	0.981901	0.317622	3.09141	0.00199207	0.0151507	262
AT1TE28405	40.1828	0.965168	0.350208	2.75598	0.00585159	0.0358736	85
AT2TE00095	59.6647	0.942918	0.313851	3.00435	0.00266146	0.0191497	6037
AT3TE43615	916.66	0.938671	0.130275	7.20532	5.79094e-13	4.82754e-11	1105
AT5TE53790	92.2957	0.905955	0.258858	3.49982	0.00046557	0.00460864	134
AT5TE29070	44.8953	0.895137	0.328925	2.7214	0.00650063	0.0389381	142
AT3TE55070	85.9233	0.889659	0.277607	3.20474	0.00135184	0.0110384	109
AT5TE31660	45.763	0.884282	0.328721	2.69007	0.00714372	0.0418946	276
AT3TE02890	210.824	0.883165	0.198564	4.44775	8.6774e-06	0.000156023	149
AT1TE32095	221.134	0.872344	0.32848	2.6557	0.00791448	0.0453341	1110
AT2TE14255	248.257	0.842808	0.19217	4.38575	1.15589e-05	0.000200565	1295
AT1TE10570	119.466	0.83635	0.252661	3.31016	0.00093242	0.0081652	78
AT3TE51150	332.754	0.835786	0.167073	5.00251	5.65891e-07	1.41524e-05	1921
AT3TE76010	1250.73	0.824732	0.142322	5.79482	6.83941e-09	2.674e-07	5144
AT1TE54845	59.1045	0.818833	0.29459	2.77957	0.00544305	0.0338914	303
AT1TE80030	136.492	0.813981	0.225203	3.61443	0.000301014	0.00320626	213
AT2TE42485	416.332	0.794132	0.153852	5.16167	2.44759e-07	6.76407e-06	4875
AT4TE34010	161.012	0.785019	0.203629	3.85514	0.000115665	0.00144098	660
AT5TE05390	226.186	0.773744	0.177412	4.36128	1.29305e-05	0.000221443	3766
AT5TE29250	93.3355	0.77351	0.245467	3.15118	0.00162614	0.0128348	2804
AT2TE22815	88.0392	0.770228	0.27888	2.76186	0.00574727	0.035342	438
AT2TE15030	184.476	0.76126	0.206712	3.68271	0.00023077	0.00255796	208
AT3TE43610	571.082	0.75222	0.149181	5.04232	4.59933e-07	1.1781e-05	675
AT1TE06655	230.866	0.73864	0.21053	3.50848	0.000450672	0.00449055	146
AT1TE06650	1074.12	0.725001	0.148697	4.87569	1.08429e-06	2.52593e-05	1944
AT3TE37470	487.309	0.70211	0.137293	5.11396	3.15479e-07	8.47843e-06	208
AT5TE31885	118.698	0.693206	0.21028	3.29659	0.000978671	0.00849557	15136
AT3TE43945	332.366	0.685155	0.158415	4.32507	1.52485e-05	0.00025536	425
AT3TE43830	665.756	0.683265	0.137697	4.9621	6.97362e-07	1.70459e-05	425
AT5TE80010	297.791	0.676412	0.232086	2.91449	0.00356266	0.0242815	108
AT1TE91440	425.247	0.665448	0.177461	3.74983	0.000176956	0.00204072	504
AT2TE15155	1027.82	0.664454	0.104277	6.37203	1.86542e-10	1.01894e-08	981
AT3TE89880	200.939	0.659538	0.225564	2.92395	0.00345619	0.0237011	415
AT4TE51190	807.535	0.649332	0.120227	5.40087	6.63192e-08	2.11251e-06	77
AT2TE64130	608.722	0.637363	0.13877	4.59294	4.37045e-06	8.56013e-05	372
AT3TE91745	175.849	0.631579	0.208616	3.02748	0.00246606	0.0179518	7713
AT1TE57915	95.8304	0.616437	0.234082	2.63342	0.00845286	0.0476779	986
AT3TE64400	178.042	0.615914	0.189393	3.25204	0.00114581	0.00966911	2168
AT2TE15160	486.79	0.604135	0.127111	4.75283	2.00592e-06	4.3358e-05	482
AT2TE14280	197.112	0.602693	0.224321	2.68674	0.0072153	0.0422734	188
AT2TE57110	149.382	0.578228	0.199368	2.9003	0.00372801	0.0251872	150
AT3TE94195	817.298	0.564518	0.141897	3.97837	6.93894e-05	0.000939925	4492
AT2TE14150	281.361	0.560983	0.151664	3.69887	0.000216562	0.00242988	138
AT2TE73320	885.712	0.537103	0.140976	3.80989	0.000139027	0.00167147	7774
AT2TE15045	311.254	0.526249	0.190198	2.76685	0.00566012	0.0349339	972
AT5TE74135	579.39	0.524574	0.159313	3.29272	0.000992245	0.00859614	170
AT1TE71770	3300.84	0.507119	0.117901	4.30123	1.69849e-05	0.00028113	587
AT2TE14555	484.526	0.49456	0.162996	3.03419	0.00241183	0.0176546	1090
AT5TE17350	853.12	0.486915	0.126148	3.85987	0.000113445	0.00141764	748
AT3TE65875	340.014	0.467346	0.145071	3.22148	0.00127528	0.0105383	12935
AT5TE17365	349.198	0.459262	0.143567	3.19894	0.00137935	0.0112296	237
AT5TE74255	384.721	0.452086	0.168392	2.68472	0.00725909	0.0424396	170
AT1TE71765	1240.82	0.450781	0.102719	4.38849	1.14141e-05	0.000198507	227
AT1TE14655	247.54	0.426273	0.158442	2.69041	0.00713642	0.041868	83
AT2TE15150	1419.39	0.385847	0.145284	2.65582	0.00791164	0.0453341	909
AT3TE60870	3082.63	0.372631	0.103548	3.59864	0.00031988	0.00336926	2033
AT5TE90145	1051.23	0.349487	0.105412	3.31544	0.000914997	0.00806077	305
AT2TE14285	2298.15	0.346207	0.120977	2.86176	0.004213	0.027667	1401
AT2TE14190	1010.61	0.335202	0.115045	2.91367	0.00357208	0.0243335	116
AT2TE12510	2567.49	0.319915	0.110502	2.8951	0.00379033	0.0254887	5613
AT4TE01985	2650.89	-0.272502	0.0926907	-2.93991	0.00328312	0.0227492	195
AT2TE59610	912.317	-0.28786	0.0941219	-3.05838	0.00222539	0.0165664	363
AT2TE20870	1679.11	-0.322256	0.112656	-2.86053	0.00422937	0.0277468	4571
AT3TE95080	4382.9	-0.323564	0.106545	-3.03689	0.00239032	0.0175354	149
AT1TE56445	678.265	-0.32602	0.109067	-2.98916	0.00279743	0.0199447	5115
AT4TE21115	1091.51	-0.338653	0.107529	-3.14942	0.00163598	0.0128956	2714
AT5TE18970	507.277	-0.340207	0.115665	-2.94131	0.00326826	0.0226577	330
AT3TE69475	5726.94	-0.351715	0.0910588	-3.8625	0.00011223	0.00140571	14301
AT5TE92530	499.237	-0.387607	0.13143	-2.94916	0.00318642	0.0222278	338
AT5TE04700	601.747	-0.388219	0.120415	-3.224	0.00126414	0.0104663	165
AT5TE90620	687.521	-0.402569	0.142125	-2.8325	0.0046185	0.0297616	829
AT1TE41000	976.44	-0.429684	0.125581	-3.42155	0.000622646	0.00583521	1007
AT5TE82855	282.926	-0.434615	0.162818	-2.66933	0.00760026	0.0439502	20
AT3TE21410	661.191	-0.436776	0.124743	-3.50142	0.000462792	0.00458431	370
AT1TE62700	201.919	-0.438361	0.160978	-2.72312	0.00646685	0.038828	188
AT3TE86450	468.06	-0.441233	0.117616	-3.75148	0.000175794	0.00203042	307
AT4TE33010	903.323	-0.491996	0.128567	-3.82678	0.000129831	0.00158038	2403
AT1TE71950	1136.8	-0.493067	0.133689	-3.68816	0.000225885	0.00251029	4813
AT4TE46265	346.685	-0.497933	0.147489	-3.37607	0.000735287	0.00673034	154
AT2TE43070	844.638	-0.499819	0.107566	-4.64664	3.37393e-06	6.88225e-05	1377
AT4TE11580	327.64	-0.503555	0.138235	-3.64275	0.000269746	0.00292049	52
AT3TE77410	324.666	-0.527164	0.136182	-3.87102	0.00010838	0.00136824	22
AT3TE18040	1272.95	-0.528735	0.113837	-4.64468	3.406e-06	6.93133e-05	11981
AT3TE27070	182.412	-0.537171	0.183196	-2.93222	0.00336548	0.023183	141
AT2TE26655	280.856	-0.540745	0.162677	-3.32404	0.000887232	0.00787116	102
AT4TE36760	461.307	-0.556663	0.130544	-4.26419	2.00632e-05	0.000325366	1154
AT4TE36765	183.927	-0.557044	0.182974	-3.04438	0.00233161	0.0171934	89
AT2TE18115	4557.31	-0.563131	0.141473	-3.98047	6.87777e-05	0.000933078	173
AT5TE34840	131.595	-0.575843	0.208297	-2.76452	0.00570063	0.0351194	1341
AT3TE70135	827.001	-0.578995	0.131727	-4.39542	1.10557e-05	0.000193051	238
AT3TE77415	695.15	-0.588395	0.101902	-5.77411	7.7363e-09	2.98607e-07	765
AT1TE25675	289.018	-0.588423	0.149682	-3.93116	8.45365e-05	0.00110887	148
AT1TE25680	135.195	-0.589999	0.205076	-2.87697	0.00401509	0.0266274	957
AT2TE05200	255.58	-0.598825	0.170356	-3.51515	0.000439507	0.00440104	64
AT1TE72060	1051.29	-0.603982	0.134609	-4.48692	7.22596e-06	0.000133576	4813
AT5TE57570	150.691	-0.605746	0.185954	-3.25751	0.00112396	0.00952456	24
AT2TE71580	132.683	-0.611259	0.231263	-2.64313	0.00821429	0.0466803	135
AT5TE57575	83.216	-0.639504	0.23903	-2.67541	0.0074638	0.0433342	766
AT2TE04635	1124.29	-0.642465	0.108911	-5.89898	3.65766e-09	1.49979e-07	524
AT1TE71775	11241.1	-0.642926	0.10865	-5.91739	3.27087e-09	1.3485e-07	5194
AT5TE67885	237.207	-0.663793	0.208821	-3.17877	0.00147902	0.011897	2565
AT4TE29780	474.797	-0.672845	0.210372	-3.19835	0.00138217	0.0112465	235
AT3TE73160	88.242	-0.677352	0.252196	-2.68582	0.00723529	0.042325	652
AT3TE69365	111.82	-0.683004	0.260373	-2.62317	0.00871149	0.0487731	132
AT4TE11295	152.786	-0.68541	0.206393	-3.3209	0.000897261	0.00793944	1762
AT2TE01080	108.095	-0.690453	0.226739	-3.04515	0.00232566	0.0171609	291
AT5TE67090	117.578	-0.690665	0.205692	-3.35777	0.000785749	0.0071169	508
AT4TE12425	260.86	-0.691703	0.228187	-3.0313	0.00243504	0.0177858	598
AT5TE63090	133.526	-0.714019	0.207335	-3.4438	0.0005736	0.00545325	619
AT3TE78350	286.587	-0.727253	0.179947	-4.04149	5.31121e-05	0.00075069	328
AT5TE17840	207	-0.732302	0.194762	-3.75998	0.000169924	0.00197772	911
AT1TE41915	83.6035	-0.738607	0.281029	-2.62822	0.0085833	0.0481534	142
AT4TE76875	89.9447	-0.775339	0.249577	-3.10661	0.00189245	0.0145354	550
AT4TE09335	200.291	-0.785089	0.212593	-3.69293	0.000221688	0.00247378	127
AT1TE67530	82.3708	-0.787854	0.299288	-2.63242	0.00847783	0.0477823	656
AT4TE01650	61.4204	-0.787896	0.281578	-2.79814	0.00513971	0.0323948	47
AT5TE68170	108.831	-0.802956	0.245758	-3.26726	0.00108592	0.00927749	311
AT3TE40900	717.984	-0.813617	0.131937	-6.16673	6.97167e-10	3.38635e-08	787
AT2TE50950	1210.24	-0.848118	0.205059	-4.13597	3.53465e-05	0.000530303	332
AT5TE55645	71.3845	-0.849667	0.256184	-3.31664	0.000911082	0.00803798	20
AT4TE43220	423.547	-0.867102	0.198554	-4.36709	1.25911e-05	0.000216365	896
AT4TE10040	265.822	-0.868672	0.174847	-4.96817	6.75868e-07	1.65876e-05	195
AT4TE42895	263.918	-0.874563	0.189454	-4.61623	3.90782e-06	7.75948e-05	276
AT5TE46635	1495.38	-0.881776	0.123469	-7.14166	9.22073e-13	7.40129e-11	3412
AT2TE24140	58.3855	-0.891424	0.30085	-2.96302	0.00304632	0.0214167	161
AT3TE18045	301.443	-0.900838	0.160626	-5.60828	2.04345e-08	7.31795e-07	2113
AT4TE10030	423.546	-0.92002	0.154454	-5.95661	2.57521e-09	1.08839e-07	166
AT4TE10035	635.796	-0.920953	0.143119	-6.43487	1.23575e-10	6.93787e-09	495
AT4TE23765	45.0349	-0.931745	0.347443	-2.68172	0.00732442	0.0427143	1465
AT4TE02530	120.662	-0.934318	0.209331	-4.46336	8.06857e-06	0.000146909	450
AT5TE63505	122.502	-0.94064	0.21182	-4.44076	8.96424e-06	0.000160608	829
AT5TE76490	178.242	-0.944439	0.339692	-2.78028	0.00543124	0.0338318	140
AT1TE89775	521.175	-0.948552	0.245281	-3.86721	0.000110089	0.0013852	200
AT1TE71760	650.809	-0.967824	0.154609	-6.2598	3.85461e-10	1.97226e-08	22
AT1TE54330	202.204	-0.973832	0.210925	-4.61696	3.8941e-06	7.73731e-05	376
AT2TE05160	42.6554	-0.986943	0.34625	-2.85038	0.00436671	0.0284542	123
AT1TE24850	306.349	-1.0048	0.168302	-5.97022	2.36929e-09	1.00982e-07	7839
AT5TE55640	344.708	-1.01679	0.15564	-6.53296	6.44832e-11	3.78899e-09	690
AT2TE43240	82.3301	-1.02949	0.254481	-4.04545	5.22228e-05	0.000741236	692
AT5TE17230	1184.22	-1.05158	0.095672	-10.9915	4.20001e-28	1.58871e-25	183
AT1TE71720	53.7174	-1.06705	0.339298	-3.14488	0.00166157	0.0130634	300
AT4TE76870	55.1738	-1.12518	0.377736	-2.97876	0.00289417	0.0205251	1127
AT2TE71850	41.0006	-1.15126	0.346331	-3.32417	0.000886826	0.00786987	100
AT3TE46195	54.9639	-1.15145	0.318479	-3.61548	0.000299796	0.00319891	785
AT2TE20735	117.078	-1.15961	0.223219	-5.19496	2.04765e-07	5.74804e-06	7417
AT2TE54780	107.656	-1.17624	0.332648	-3.536	0.000406237	0.00411968	2376
AT3TE43425	106.188	-1.17783	0.228295	-5.15923	2.47968e-07	6.84649e-06	708
AT1TE80685	35.0127	-1.18881	0.366946	-3.23975	0.00119634	0.0100284	474
AT2TE57465	30.7141	-1.1953	0.39503	-3.02584	0.00247946	0.0180406	47
AT5TE15240	988.318	-1.19549	0.163895	-7.29423	3.00379e-13	2.66562e-11	5001
AT4TE90110	32.9823	-1.21379	0.391513	-3.10027	0.00193347	0.0148011	449
AT1TE99345	142.321	-1.23358	0.420938	-2.93054	0.00338368	0.0232925	285
AT4TE44655	29.0314	-1.24006	0.463103	-2.67772	0.00741244	0.0431279	233
AT1TE55865	35.389	-1.24696	0.376642	-3.31072	0.000930562	0.00816461	111
AT1TE80800	53.0716	-1.24807	0.400083	-3.11953	0.00181138	0.0140297	79
AT1TE34650	65.817	-1.26351	0.271994	-4.64535	3.39497e-06	6.91354e-05	1785
AT4TE11410	60.5632	-1.27946	0.285972	-4.47407	7.6745e-06	0.00014041	217
AT1TE71840	422.044	-1.30737	0.149435	-8.74879	2.15649e-18	3.77211e-16	145
AT2TE20990	23.6685	-1.3236	0.462632	-2.86102	0.00422283	0.0277135	876
AT3TE92525	618.432	-1.34023	0.152428	-8.79257	1.4618e-18	2.61749e-16	4956
AT3TE46185	43.8516	-1.35586	0.416328	-3.25671	0.00112711	0.00954592	498
AT1TE12295	504.932	-1.35749	0.147028	-9.23288	2.6345e-20	5.777e-18	4956
AT2TE48170	18.6962	-1.41305	0.503502	-2.80645	0.00500914	0.0317316	303
AT5TE17235	362.539	-1.43087	0.166813	-8.57765	9.68284e-18	1.55033e-15	324
AT5TE29590	158.603	-1.44192	0.287081	-5.02272	5.09455e-07	1.28472e-05	922
AT2TE04835	22.567	-1.44917	0.495533	-2.92446	0.0034506	0.0236777	260
AT1TE80805	51.0821	-1.47715	0.463651	-3.18591	0.001443	0.01166	67
AT4TE42890	141.114	-1.4805	0.212041	-6.98215	2.90703e-12	2.16141e-10	79
AT1TE71045	422.443	-1.51805	0.17369	-8.73998	2.33161e-18	4.03182e-16	4856
AT5TE29585	157.216	-1.56607	0.340249	-4.60271	4.17019e-06	8.19442e-05	1163
AT2TE26680	108.539	-1.58017	0.260128	-6.07457	1.24318e-09	5.66563e-08	8819
AT5TE34835	15.8369	-1.59457	0.55011	-2.89864	0.00374789	0.0252819	377
AT5TE37690	54.2043	-1.60446	0.366943	-4.37249	1.22835e-05	0.000211681	2746
AT2TE26610	809.283	-1.62973	0.185347	-8.79286	1.45798e-18	2.61749e-16	2067
AT1TE40940	17.0249	-1.62986	0.575619	-2.8315	0.00463302	0.0298297	2060
AT4TE51100	15.6273	-1.68483	0.609839	-2.76274	0.00573184	0.0352686	1879
AT4TE42885	27.0574	-1.73221	0.446171	-3.88239	0.000103435	0.00131569	85
AT1TE73010	14.2324	-1.75321	0.643947	-2.72261	0.00647692	0.0388731	794
AT1TE59755	295.059	-1.80864	0.185589	-9.74541	1.92993e-22	5.12295e-20	5273
AT3TE54550	54.8839	-1.8102	0.396252	-4.56829	4.9171e-06	9.47747e-05	4934
AT3TE71565	102.886	-1.84693	0.274641	-6.72489	1.75722e-11	1.11479e-09	3547
AT4TE42880	1891.73	-1.87336	0.148695	-12.5987	2.14601e-36	1.29881e-33	1853
AT4TE42870	116.385	-1.87356	0.28329	-6.61357	3.75158e-11	2.29811e-09	84
AT1TE80810	152.49	-1.89262	0.340011	-5.56635	2.60137e-08	9.16414e-07	725
AT5TE37730	28.8957	-1.91873	0.436858	-4.39212	1.12251e-05	0.00019567	666
AT2TE26615	17.5358	-1.92427	0.606098	-3.17486	0.00149911	0.0120132	59
AT1TE09080	23.2518	-1.9813	0.540533	-3.66546	0.000246899	0.00271195	12271
AT2TE57460	46.3171	-1.99091	0.418159	-4.76112	1.92526e-06	4.19743e-05	380
AT2TE20985	11.2821	-2.01226	0.757341	-2.657	0.00788384	0.0452213	454
AT4TE42875	566.049	-2.02173	0.152789	-13.2322	5.71748e-40	3.9322e-37	960
AT2TE06420	31.7592	-2.05398	0.438419	-4.68497	2.79995e-06	5.83534e-05	773
AT4TE43000	12.3153	-2.12075	0.664303	-3.19244	0.00141074	0.011439	94
AT4TE03295	79.5183	-2.18955	0.293348	-7.464	8.39365e-14	8.19356e-12	5750
AT2TE20940	9.93221	-2.18998	0.802889	-2.72763	0.00637918	0.038439	5421
AT2TE26620	17.3284	-2.2415	0.573029	-3.91168	9.16581e-05	0.00118787	1220
AT3TE06550	380.627	-2.27363	0.146161	-15.5556	1.45737e-54	1.76406e-51	5260
AT1TE23740	18.7016	-2.27376	0.584314	-3.89133	9.9696e-05	0.00127511	12267
AT4TE11300	13.9436	-2.29264	0.636194	-3.60368	0.000313744	0.00332078	558
AT5TE34040	14.2762	-2.30501	0.708764	-3.25215	0.00114535	0.00966794	4305
AT1TE90810	85.76	-2.34436	0.520468	-4.50432	6.65852e-06	0.000124149	607
AT5TE37350	67.8374	-2.35101	0.395646	-5.9422	2.81218e-09	1.17866e-07	20350
AT3TE40530	22.0466	-2.40051	0.570506	-4.20769	2.57996e-05	0.000407262	12267
AT3TE73435	6.46649	-2.42694	0.918609	-2.64197	0.00824246	0.0467965	1762
AT3TE60875	38.4626	-2.43511	0.405525	-6.00483	1.91527e-09	8.39973e-08	8536
AT3TE89830	172.598	-2.50594	0.246133	-10.1813	2.40392e-24	7.42296e-22	4794
AT5TE65330	22.7811	-2.54147	0.583128	-4.35835	1.31047e-05	0.000224117	12270
AT3TE49360	14.8304	-2.55894	0.650336	-3.9348	8.32653e-05	0.00109743	1151
AT2TE24525	15.3357	-2.56996	0.745737	-3.4462	0.000568535	0.00541872	4137
AT1TE70490	58.765	-2.64182	0.329629	-8.01452	1.10567e-15	1.39411e-13	4879
AT2TE54910	21.4894	-2.66033	0.655047	-4.06128	4.88039e-05	0.000696959	12267
AT1TE80825	7.10626	-2.7735	1.02529	-2.70508	0.00682877	0.0405108	602
AT1TE71815	606.579	-2.78837	0.168192	-16.5785	9.97295e-62	1.58838e-58	421
AT1TE57575	8.97348	-2.79111	0.990845	-2.81689	0.00484907	0.0308921	272
AT1TE71830	692.921	-2.80172	0.14841	-18.8782	1.72349e-79	5.79495e-76	1022
AT3TE60310	32.4711	-2.83024	0.540114	-5.24007	1.60517e-07	4.64824e-06	894
AT2TE10735	37.4268	-2.83458	0.552383	-5.13156	2.87355e-07	7.83393e-06	1722
AT1TE71810	1100.03	-2.8568	0.153764	-18.5791	4.74836e-77	1.4369e-73	769
AT4TE29785	8.49583	-2.85732	0.95893	-2.97969	0.00288538	0.0204867	843
AT1TE71825	1124.37	-2.86168	0.15789	-18.1245	2.04076e-73	5.14628e-70	1625
AT1TE10935	15.3904	-2.88075	0.907032	-3.17601	0.00149315	0.0119756	690
AT4TE42860	947.354	-2.9207	0.192505	-15.1721	5.41102e-52	6.06456e-49	4752
AT1TE71820	278.425	-2.93287	0.219511	-13.3609	1.02328e-40	7.55256e-38	266
AT1TE71785	300.43	-2.95103	0.201536	-14.6427	1.49974e-48	1.62084e-45	51
AT3TE64160	25.17	-2.95489	0.544531	-5.42649	5.74746e-08	1.85816e-06	2010
AT4TE43010	5.30839	-3.0319	1.13693	-2.66673	0.00765927	0.0442323	1298
AT1TE71795	193.14	-3.03903	0.219446	-13.8487	1.29595e-43	1.00556e-40	65
AT1TE71805	1440.44	-3.04571	0.132566	-22.975	8.29344e-117	4.1828e-113	610
AT4TE08860	7.62313	-3.06161	1.14452	-2.67501	0.00747268	0.0433699	785
AT5TE37420	8.50474	-3.09176	0.92663	-3.33657	0.000848201	0.00757374	1666
AT1TE71780	274.28	-3.12697	0.179083	-17.461	2.8381e-68	6.13456e-65	152
AT1TE71800	169.81	-3.15357	0.226091	-13.9482	3.22433e-44	2.71032e-41	20
AT1TE71790	1688.23	-3.19492	0.126657	-25.2249	2.13691e-140	1.61663e-136	826
AT4TE43005	6.07389	-3.21397	1.1194	-2.87117	0.0040896	0.0270149	23
AT5TE31200	168.84	-3.25271	0.23835	-13.6468	2.10953e-42	1.59591e-39	4875
AT4TE08850	13.3393	-3.30758	0.998682	-3.31194	0.000926512	0.00813615	1778
AT3TE90530	17.5443	-3.35958	0.897917	-3.74153	0.000182902	0.00210208	4435
AT2TE20880	11.133	-3.5026	0.90581	-3.86682	0.000110264	0.00138682	657
AT1TE04725	16.4232	-3.53859	0.75423	-4.69166	2.71003e-06	5.65964e-05	168
AT2TE20875	22.6809	-3.57527	0.610517	-5.85615	4.73732e-09	1.9038e-07	1182
AT4TE10320	200.417	-3.62142	0.232904	-15.549	1.61605e-54	1.8809e-51	5335
AT2TE10740	32.5018	-3.68277	0.544725	-6.76078	1.37249e-11	8.87453e-10	1127
AT2TE62260	4.66278	-3.87479	1.41503	-2.73832	0.00617544	0.0373767	102
AT2TE24530	4.38934	-3.87913	1.45902	-2.65873	0.00784369	0.0450309	1741
AT2TE26685	10.7401	-4.18264	1.01427	-4.1238	3.72677e-05	0.000555546	1154
AT5TE79225	56.7625	-4.21273	0.449747	-9.36689	7.46999e-21	1.72557e-18	4867
AT1TE04720	27.9805	-4.22161	0.668825	-6.31197	2.755e-10	1.4575e-08	409
AT5TE36805	5.68632	-4.27622	1.47927	-2.89076	0.00384307	0.0257461	2025
AT4TE21055	43.5253	-4.3392	0.499034	-8.6952	3.46226e-18	5.88604e-16	13358
AT3TE43545	3.59711	-4.45011	1.65331	-2.69164	0.00711021	0.0417547	174
AT4TE53965	40.115	-4.46649	0.540335	-8.26615	1.38358e-16	1.98429e-14	4872
AT4TE19550	6.9622	-4.48253	1.31955	-3.39702	0.000681233	0.00630615	6397
AT1TE04715	7.41213	-4.61903	1.27533	-3.62183	0.000292524	0.00312904	30
AT2TE24540	11.1064	-4.63569	1.1119	-4.16917	3.05716e-05	0.000469299	106
AT5TE36825	25.9385	-4.77236	1.80984	-2.6369	0.00836675	0.0472539	13091
AT3TE71560	2.2673	-4.81187	1.83132	-2.62754	0.0086004	0.0482313	292
AT5TE65335	2.27838	-4.81781	1.84133	-2.61648	0.00888411	0.0495014	1023
AT3TE57780	2.42811	-4.91324	1.83195	-2.68197	0.00731891	0.0426986	14073
AT4TE23780	2.44921	-4.92387	1.79254	-2.74687	0.00601671	0.0366563	2617
AT2TE20720	2.46816	-4.93333	1.83096	-2.6944	0.00705155	0.0414908	503
AT4TE21080	2.46816	-4.93333	1.83096	-2.6944	0.00705155	0.0414908	19
AT1TE70480	2.58893	-5.00724	1.89577	-2.64127	0.00825962	0.0468485	1030
AT1TE51920	2.63433	-5.02911	1.87979	-2.67535	0.0074651	0.0433342	430
AT5TE50260	114.905	-5.19981	0.413348	-12.5797	2.72954e-36	1.61958e-33	5255
AT5TE58755	2.97277	-5.20597	1.79164	-2.9057	0.00366433	0.0248235	1257
AT1TE04705	3.01389	-5.2232	1.72157	-3.03398	0.00241354	0.0176586	24
AT1TE58700	6.2125	-5.2725	1.45082	-3.63415	0.000278904	0.00300139	4417
AT2TE20905	3.24479	-5.32747	1.8504	-2.8791	0.00398818	0.026507	5218
AT4TE30415	3.36196	-5.38219	1.79992	-2.99024	0.00278758	0.0198903	430
AT5TE46165	87.2928	-5.39251	0.515679	-10.4571	1.35936e-25	4.42318e-23	3537
AT2TE20710	3.58499	-5.47317	1.64139	-3.33448	0.00085458	0.00761721	828
AT5TE37355	7.33288	-5.51236	1.39471	-3.95232	7.73967e-05	0.00103267	1810
AT2TE19995	3.92665	-5.6064	1.6263	-3.44733	0.000566165	0.00540464	3158
AT5TE36095	4.00247	-5.63055	1.77283	-3.17603	0.00149307	0.0119756	1341
AT2TE20885	4.30262	-5.73807	1.62265	-3.53625	0.000405858	0.00411722	580
AT5TE50255	4.34802	-5.75119	1.66907	-3.44575	0.000569477	0.00542239	377
AT4TE08875	4.38272	-5.76101	1.59439	-3.61331	0.000302316	0.00321673	1531
AT2TE19970	4.51457	-5.80649	1.54778	-3.75149	0.000175788	0.00203042	3602
AT5TE50225	4.53566	-5.81216	1.53999	-3.77415	0.000160554	0.00188534	678
AT2TE20895	4.56929	-5.82172	1.6826	-3.45995	0.000540283	0.00521183	388
AT1TE04710	85.1676	-5.865	0.578456	-10.1391	3.70636e-24	1.11048e-21	1235
AT5TE50235	4.72973	-5.87237	1.54082	-3.81121	0.000138289	0.00166458	1192
AT4TE08870	4.9163	-5.92832	1.53409	-3.86439	0.000111369	0.00139724	890
AT5TE15250	5.89448	-6.18892	1.48542	-4.16645	3.09377e-05	0.00047385	569
AT5TE15245	6.81297	-6.39881	1.42731	-4.48311	7.35618e-06	0.000135405	124
AT4TE10335	7.3344	-6.50662	1.42196	-4.57582	4.74357e-06	9.17808e-05	5828
AT3TE49355	7.70143	-6.57734	1.40875	-4.66892	3.02782e-06	6.2671e-05	1351
AT4TE21060	7.99623	-6.63246	1.53766	-4.31335	1.60797e-05	0.000267945	439
AT1TE51910	8.21926	-6.67194	1.45564	-4.58352	4.57216e-06	8.89763e-05	3550
AT3TE40735	16.2434	-6.68104	1.3083	-5.10666	3.27895e-07	8.75766e-06	2459
AT3TE63865	8.46231	-6.71301	1.39094	-4.82625	1.39129e-06	3.14428e-05	139
AT1TE04700	9.7314	-6.91549	1.38555	-4.99115	6.00194e-07	1.48995e-05	130
AT5TE50245	10.0188	-6.95543	1.35283	-5.14139	2.72714e-07	7.48195e-06	2070
AT4TE21100	10.7765	-7.06058	1.34558	-5.24725	1.5439e-07	4.50095e-06	650
AT5TE37815	11.7293	-7.18266	1.33044	-5.39871	6.71216e-08	2.13134e-06	4917
AT3TE49340	12.9348	-7.32281	1.34351	-5.45049	5.02311e-08	1.64507e-06	3451
AT4TE21075	14.5988	-7.49792	1.3056	-5.74291	9.30654e-09	3.53069e-07	646
AT3TE72850	15.6448	-7.59907	1.29236	-5.88	4.10267e-09	1.67469e-07	5201
AT4TE21095	16.5987	-7.6843	1.28455	-5.98211	2.20269e-09	9.44131e-08	1589
AT4TE21110	93.303	-7.73492	0.877956	-8.81015	1.24983e-18	2.27837e-16	3938
AT4TE21090	22.2848	-8.11049	1.28674	-6.30313	2.91687e-10	1.53242e-08	10690
AT5TE46175	30.8068	-8.57725	1.24835	-6.87086	6.3814e-12	4.38881e-10	7856
AT4TE21070	32.5194	-8.65518	1.24389	-6.95813	3.44812e-12	2.50826e-10	2363
AT4TE21085	58.2591	-9.49484	1.23816	-7.66851	1.74003e-14	1.8842e-12	2861
