# Supplementary material for: The Arabidopsis PHD-finger protein EDM2 has multiple roles in balancing NLR immune receptor gene expression
Source: PLoS Genet. 2020 Sep 14;16(9):e1008993. doi: 10.1371/journal.pgen.1008993 (PMC7529245; doi:10.1371/journal.pgen.1008993)
Supplement: S6 Table — List of genes (A) and TEs (B) showing significant association with HA-EDM2 identified by mapping unique (A) or non-unique (B) reads. (XLSX) [file pgen.1008993.s026.xlsx]

## Sheet: Table S6
S6A Table. List of genes showing significant association with HA-EDM2 identified by mapping unique reads
geneID	baseMean	log2FoldChange	lfcSE	stat	pval	padj	length	description	H3K9me2 level change in edm2	Transcript level change in edm2
AT1G58602	16970.8	2.17781	0.0504908	43.1328	0	0	19694	LRR and NB-ARC domains-containing disease resistance protein	Hypo-methylated	down-regulated
AT1G50745	880.88	1.24425	0.0825562	15.0715	2.49e-51	2.44e-47	1638	plant mobile domain protein	Hyper-methylated
AT4G16860	1815.9	0.882999	0.0950464	9.29019	1.54e-20	0	7371	Disease resistance protein (TIR-NBS-LRR class) family	Hypo-methylated	down-regulated
AT3G00220	88.6487	0.632924	0.0936417	6.759	1.39e-11	0	1079	none		down-regulated
AT3G47340	1228.53	0.589024	0.0760102	7.74928	9.24e-15	0	3591	glutamine-dependent asparagine synthase 1
AT2G32150	1392.59	0.584057	0.0753786	7.74831	9.31e-15	0	2060	Haloacid dehalogenase-like hydrolase (HAD) superfamily protein
AT3G15450	856.6	0.568007	0.0780058	7.2816	3.3e-13	0	1140	aluminum induced protein with YGL and LRDR motifs
AT2G20670	709.415	0.565308	0.0820286	6.89159	5.52e-12	0	1887	sugar phosphate exchanger, putative (DUF506)
AT4G13570	220.355	0.564082	0.0988178	5.70831	1.14e-08	1.69e-05	1466	histone H2A 4
AT4G13575	510.216	0.490026	0.0888259	5.5167	3.45e-08	4.82e-05	3512	hypothetical protein	Hypo-methylated
AT1G37130	1443.95	0.460802	0.0706456	6.52272	6.9e-11	1.35e-07	3486	nitrate reductase 2
AT2G05825	134.149	0.441973	0.0981411	4.50345	6.69e-06	0.0054433	940	none		down-regulated
AT2G07629	326.75	0.424407	0.0952334	4.45649	8.33e-06	0.0063588	629	hypothetical protein		up-regulated
AT4G13560	667.921	0.40944	0.0828881	4.93967	7.83e-07	0.0008495	4368	Late embryogenesis abundant protein (LEA) family protein	Hypo-methylated
AT4G37610	1349.25	0.397194	0.0749085	5.30239	1.14e-07	0.0001432	1872	BTB and TAZ domain protein 5		down-regulated
AT3G05410	888.396	0.389139	0.0814367	4.77842	1.77e-06	0.0016922	6862	Photosystem II reaction center PsbP family protein		down-regulated
AT4G23180	803.257	0.388689	0.0828873	4.68937	2.74e-06	0.0023905	2935	cysteine-rich RLK (RECEPTOR-like protein kinase) 10
AT4G16900	738.564	0.38661	0.0821008	4.70897	2.49e-06	0.0022113	4829	Disease resistance protein (TIR-NBS-LRR class) family	Hyper-methylated
AT5G55390	1375.42	0.385692	0.0727055	5.30486	1.13e-07	0.0001432	6868	ENHANCED DOWNY MILDEW 2	Hyper-methylated	down-regulated
AT1G22190	1123.74	0.376681	0.077904	4.8352	1.33e-06	0.00132599	1630	Integrase-type DNA-binding superfamily protein		up-regulated
AT3G30775	1009.39	0.371928	0.0766229	4.854	1.21e-06	0.0012575	2920	Methylenetetrahydrofolate reductase family protein
AT2G30615	465.032	0.361683	0.0904754	3.99758	6.4e-05	0.0405959	1501	F-box/LRR protein
AT5G22920	663.767	0.361256	0.0851576	4.24221	2.21e-05	0.015669	2417	CHY-type/CTCHY-type/RING-type Zinc finger protein
AT5G41080	560.175	0.350161	0.0859258	4.07515	4.6e-05	0.0303544	2368	PLC-like phosphodiesterases superfamily protein
AT5G07440	756.375	0.347644	0.082573	4.21014	2.55e-05	0.0178097	2482	glutamate dehydrogenase 2		up-regulated
AT1G49500	568.922	0.340821	0.0862871	3.94985	7.82e-05	0.0483535	2015	transcription initiation factor TFIID subunit 1b-like protein
AT3G10720	1201.89	0.320644	0.0753207	4.25704	2.07e-05	0.0148806	3348	Plant invertase/pectin methylesterase inhibitor superfamily
AT2G19800	927.434	0.313775	0.0771935	4.06478	4.81e-05	0.0313133	2914	myo-inositol oxygenase 2		up-regulated
AT3G11700	1149.43	0.311827	0.0729438	4.27489	1.91e-05	0.0139421	2856	FASCICLIN-like arabinogalactan protein 18 precursor		up-regulated
AT4G30210	2406.04	0.302952	0.0678994	4.46178	8.13e-06	0.0063023	4266	P450 reductase 2		up-regulated
AT1G59870	5309.68	0.288077	0.0604689	4.76405	1.9e-06	0.0017488	5703	ABC-2 and Plant PDR ABC-type transporter family protein
AT2G31810	1250.22	0.277128	0.0702619	3.94422	8.01e-05	0.048885	4664	ACT domain-containing small subunit of acetolactate synthase protein
S6B Table. List of TEs showing significant association with HA-EDM2 identified by mapping nonunique reads
geneID	baseMean	log2FoldChange	lfcSE	stat	pval	padj	length	description	H3K9me2 level change in edm2	Transcript level change in edm2
AT1TE71775	10390.1	3.52009	0.0626519	56.1849	0	0	5194	none	Hypo-methylated	down-regulated
AT5TE15240	2179.61	1.49629	0.0693253	21.5837	2.56e-103	0	5001	none	Hypo-methylated	down-regulated
AT1TE71790	938.728	1.45447	0.0817686	17.7876	8.82e-71	0	826	none		down-regulated
AT1TE71950	1460.95	1.40264	0.0735431	19.0723	4.29e-81	0	4813	none	Hyper-methylated	down-regulated
AT1TE72060	1452.78	1.34847	0.072939	18.4877	2.59e-76	0	4813	none	Hyper-methylated	down-regulated
AT4TE42860	2003.57	1.21425	0.103703	11.709	1.15e-31	0	4752	none	Hyper-methylated	down-regulated
AT1TE71810	756.955	1.13505	0.084314	13.4622	2.61e-41	0	769	none		down-regulated
AT1TE71815	457.488	1.08016	0.094137	11.4744	1.77e-30	0	421	none		down-regulated
AT1TE71785	166.111	1.07236	0.104064	10.3048	6.7e-25	0	51	none		down-regulated
AT1TE71825	1072.82	1.03618	0.0801726	12.9243	3.28e-38	0	1625	none		down-regulated
AT1TE52520	178.18	0.933625	0.104145	8.96468	3.11e-19	0	270	none
AT1TE71805	511.371	0.917308	0.091508	10.0243	1.19e-23	0	610	none		down-regulated
AT1TE71820	296.329	0.873387	0.100042	8.73023	2.54e-18	0	266	none		down-regulated
AT5TE15245	142.246	0.852507	0.103932	8.20252	2.35e-16	0	124	none	Hyper-methylated	down-regulated
AT3TE92525	1296.47	0.841829	0.0739339	11.3862	4.9e-30	0	4956	none	Hypo-methylated	down-regulated
AT1TE12295	1328.22	0.804516	0.0734155	10.9584	6.06e-28	0	4956	none	Hypo-methylated	down-regulated
AT5TE65325	307.675	0.795779	0.100367	7.92866	2.22e-15	0	871	none
AT5TE80015	1003.2	0.775274	0.103515	7.48948	6.91e-14	0	1509	none
AT1TE71045	1280.13	0.743994	0.0747972	9.94681	2.6e-23	0	4856	none	Hypo-methylated	down-regulated
AT3TE89830	1124.5	0.712977	0.0760594	9.37395	6.99e-21	0	4794	none	Hypo-methylated	down-regulated
AT1TE71780	225.797	0.664958	0.0913995	7.27529	3.46e-13	0	152	none		down-regulated
AT3TE65615	163.135	0.637544	0.104144	6.12178	9.25e-10	1e-06	339	none
AT4TE42950	758.723	0.627984	0.0836169	7.51025	5.9e-14	0	4604	none	Hyper-methylated
AT5TE64040	267.76	0.62533	0.102564	6.09698	1.08e-09	1.2e-06	777	none
AT1TE60725	209.635	0.613784	0.103751	5.91593	3.3e-09	3.2e-06	507	none
AT1TE59755	1534.36	0.605373	0.0725574	8.34337	7.22e-17	0	5273	none	Hypo-methylated	down-regulated
AT4TE42875	331.658	0.597467	0.100459	5.94739	2.72e-09	2.7e-06	960	none	Hypo-methylated	down-regulated
AT1TE71770	405.61	0.571811	0.0967546	5.90991	3.42e-09	3.2e-06	587	none	Hypo-methylated	up-regulated
AT3TE06550	899.712	0.559184	0.0824571	6.78151	1.19e-11	0	5260	none		down-regulated
AT3TE02240	273.448	0.546256	0.100532	5.43366	5.52e-08	0	885	none
AT1TE71830	536.249	0.545668	0.0901347	6.05392	1.41e-09	1.5e-06	1022	none		down-regulated
AT3TE54550	721.734	0.543859	0.0842648	6.45417	1.09e-10	1e-07	4934	none		down-regulated
AT4TE42870	81.7315	0.511945	0.0980089	5.22346	1.76e-07	0.0001246	84	none		down-regulated
AT1TE25655	264.823	0.508285	0.102019	4.98228	6.28e-07	0.0003888	740	none
AT5TE47555	250.636	0.505385	0.10164	4.97228	6.62e-07	0.0004047	950	none
AT3TE36230	109.295	0.487642	0.102895	4.73923	2.15e-06	0.0011769	159	none
AT1TE71795	106.66	0.450669	0.101149	4.4555	8.37e-06	0.003947	65	none		down-regulated
AT5TE15250	313.529	0.450357	0.0988976	4.55377	5.27e-06	0.0026674	569	none		down-regulated
AT2TE02680	125.729	0.434528	0.103664	4.19171	2.77e-05	0.0115098	271	none
AT1TE39535	221.473	0.40515	0.103157	3.9275	8.58e-05	0.0294668	654	none
AT1TE39530	231.417	0.405003	0.102795	3.93992	8.15e-05	0.0283483	690	none
AT5TE31200	708.419	0.388595	0.0844638	4.60073	4.21e-06	0.0021964	4875	none		down-regulated
AT1TE71800	72.336	0.372505	0.0978696	3.80613	0.000141157	0.0452485	20	none		down-regulated
AT4TE51100	390.672	0.366602	0.0969384	3.78181	0.000155694	0.0490225	1879	none		down-regulated
AT1TE24850	2348.24	0.353058	0.0679406	5.19658	2.03e-07	0.0001421	7839	none	Hypo-methylated	down-regulated
AT5TE67885	621.974	0.345463	0.0874518	3.95032	7.8e-05	0.0273228	2565	none		down-regulated
