# Supplementary material for: The Arabidopsis PHD-finger protein EDM2 has multiple roles in balancing NLR immune receptor gene expression
Source: PLoS Genet. 2020 Sep 14;16(9):e1008993. doi: 10.1371/journal.pgen.1008993 (PMC7529245; doi:10.1371/journal.pgen.1008993)
Supplement: S7 Table — (XLSX) [file pgen.1008993.s027.xlsx]

## Sheet: S7 Table
S7 Table. List of genes that show significant H3K9me2 changes in ibm1-4 identified by ChIP-seq
geneID	baseMean	log2FoldChange	lfcSE	stat	pval	padj	length	description
AT5G40820	2891.73	3.78562	0.0884652	42.7922	0	0	11170	Ataxia telangiectasia-mutated and RAD3-like protein
AT4G02660	3552.49	3.75267	0.0831912	45.109	0	0	14827	Beige/BEACH and WD40 domain-containing protein
AT5G63930	1134.91	3.63919	0.114666	31.7374	4.73485e-221	3.2399e-217	4934	Leucine-rich repeat protein kinase family protein
AT3G24880	190.161	3.45339	0.23419	14.7461	3.25998e-49	3.26443e-47	10969	Helicase/SANT-associated, DNA binding protein
AT3G01345	336.062	3.42273	0.417415	8.19981	2.40766e-16	5.94401e-15	1611	Expressed protein
AT4G22970	2103.83	3.4069	0.0937338	36.3465	2.9805e-289	4.07892e-285	10291	separase
AT3G55160	1557.31	3.32302	0.10121	32.8328	2.00317e-236	1.64484e-232	8124	thyroid adenoma-associated-like protein
AT5G14020	537.347	3.27824	0.143409	22.8594	1.17843e-115	7.5596e-113	2746	Endosomal targeting BRO1-like domain-containing protein
AT4G31570	1617.48	3.10499	0.16227	19.1348	1.29685e-81	3.62202e-79	10094	nucleoporin
AT4G18600	1413.7	3.10401	0.106504	29.1446	9.78302e-187	5.73788e-183	7912	SCAR family protein
AT1G55860	1208.38	3.05642	0.113141	27.0144	1.00191e-160	2.41968e-157	13368	LOW protein: E3 ubiquitin ligase-like protein
AT1G64570	829.741	3.0476	0.121095	25.167	9.21245e-140	1.14614e-136	5312	Homeodomain-like superfamily protein
AT3G46920	794.659	3.04565	0.12568	24.2334	9.88835e-130	8.82557e-127	4618	kinase superfamily with octicosapeptide/Phox/Bem1p domain-containing protein
AT2G19120	928.022	3.00305	0.114826	26.1532	9.06835e-151	1.69232e-147	5873	P-loop containing nucleoside triphosphate hydrolases superfamily protein
AT3G02260	2815.47	2.99679	0.0892591	33.5741	4.00539e-247	4.11114e-243	17803	auxin transport protein (BIG)
AT4G29560	294.585	2.95458	0.18422	16.0383	6.905e-58	9.23426e-56	2142	fanconi anemia group E protein FANCE protein
AT3G24870	105.921	2.94764	0.281404	10.4748	1.12819e-25	4.51894e-24	10754	Helicase/SANT-associated, DNA binding protein
AT3G60240	1041.84	2.93942	0.118492	24.8069	7.54636e-136	7.55667e-133	6848	eukaryotic translation initiation factor 4G
AT1G63020	1177.62	2.9366	0.114276	25.6975	1.24563e-145	1.89409e-142	7904	nuclear RNA polymerase D1A
AT2G25050	612.173	2.9353	0.131967	22.2427	1.32842e-109	7.17625e-107	6875	actin-binding FH2 (formin 2) family protein
AT1G67120	3951.73	2.92558	0.131708	22.2126	2.59264e-109	1.38238e-106	26210	midasin-like protein
AT5G27030	1047.83	2.9061	0.111957	25.9573	1.5031e-148	2.5713e-145	6847	TOPLESS-related 3
AT1G04163	220.727	2.8854	0.203426	14.1841	1.15002e-45	1.02642e-43	1423	Natural antisense transcript overlaps with AT1G03100
AT4G27010	1568.31	2.86987	0.102163	28.0911	1.2586e-173	6.45911e-170	10465	ribosome 60S biogenesis amino-terminal protein
AT1G74600	424.502	2.84711	0.150602	18.9048	1.04134e-79	2.72313e-77	3029	pentatricopeptide (PPR) repeat-containing protein
AT5G05560	2007.47	2.8456	0.163171	17.4394	4.14242e-68	7.49213e-66	14732	E3 ubiquitin ligase
AT1G77460	1135	2.8395	0.110928	25.5977	1.61763e-144	2.21379e-141	8348	CELLULOSE SYNTHASE INTERACTIVE 3
AT5G09950	530.008	2.83075	0.137113	20.6454	1.07361e-94	4.04387e-92	3755	Tetratricopeptide repeat (TPR)-like superfamily protein
AT5G49830	666.235	2.82288	0.126026	22.3992	4.01045e-111	2.35219e-108	4670	exocyst complex component 84B
AT5G08360	206.984	2.8046	0.205441	13.6516	1.97396e-42	1.55852e-40	1434	Stu1, putative (DUF789)
AT1G11160	991.894	2.79718	0.112638	24.8333	3.91408e-136	4.01741e-133	6800	Transducin/WD40 repeat-like superfamily protein
AT4G32820	1407.49	2.79361	0.100873	27.6944	8.14581e-169	3.04031e-165	10493	Tetratricopeptide repeat (TPR)-like superfamily protein
AT1G55325	1486.35	2.78694	0.103468	26.9352	8.49371e-160	1.93732e-156	11101	RNA polymerase II transcription mediator
AT5G04895	868.548	2.78385	0.120038	23.1913	5.57003e-119	3.87598e-116	6172	DEA(D/H)-box RNA helicase family protein
AT4G14150	1023.8	2.78369	0.118939	23.4043	3.86022e-121	2.83009e-118	6778	phragmoplast-associated kinesin-related protein 1
AT5G07810	1035.25	2.78051	0.10613	26.199	2.72655e-151	5.33054e-148	7342	SNF2 domain-containing protein / helicase domain-containing protein / HNH endonuclease domain-containing protein
AT2G16920	709.825	2.76512	0.121237	22.8075	3.86077e-115	2.40164e-112	5124	ubiquitin-conjugating enzyme 23
AT5G23110	2556.7	2.75642	0.14622	18.8511	2.87757e-79	7.43029e-77	17575	Zinc finger, C3HC4 type (RING finger) family protein
AT5G02195	90.5398	2.74859	0.296258	9.27771	1.73166e-20	5.46045e-19	649	Natural antisense transcript overlaps with AT5G14230
AT5G13980	830.872	2.74854	0.12641	21.7432	8.01906e-105	3.91941e-102	6260	Glycosyl hydrolase family 38 protein
AT3G24320	1023.81	2.74129	0.116116	23.6082	3.17246e-123	2.50478e-120	6804	MUTL protein homolog 1
AT3G22770	143.618	2.73821	0.242383	11.297	1.35703e-29	6.47087e-28	983	F-box associated ubiquitination effector family protein
AT1G67500	1241.5	2.7346	0.105901	25.8223	4.98035e-147	8.17893e-144	9632	recovery protein 3
AT1G72390	750.648	2.73065	0.126639	21.5624	4.04827e-103	1.91041e-100	6590	nuclear receptor coactivator
AT4G10120	916.305	2.72406	0.193089	14.1078	3.40021e-45	2.95135e-43	6180	Sucrose-phosphate synthase family protein
AT3G17750	728.69	2.71386	0.126377	21.4743	2.70752e-102	1.24899e-99	5017	Protein kinase superfamily protein
AT1G08060	1201.14	2.70773	0.109754	24.671	2.19161e-134	2.14236e-131	9380	ATP-dependent helicase family protein
AT5G59650	559.033	2.70773	0.134197	20.1772	1.55224e-90	5.35535e-88	4053	Leucine-rich repeat protein kinase family protein
AT1G03060	1815.52	2.70217	0.0995396	27.1467	2.772e-162	7.11296e-159	15113	BEACH-DOMAIN HOMOLOG A1
AT2G31902	1315.63	2.69923	0.0968699	27.8645	7.1882e-171	2.95119e-167	9508	Natural antisense transcript overlaps with AT2G31900
AT5G15540	1343.75	2.69883	0.104641	25.7913	1.11112e-146	1.75455e-143	10151	PHD finger family protein
AT4G36080	2200.54	2.69098	0.170827	15.7527	6.58444e-56	8.02169e-54	18260	phosphotransferases/inositol or phosphatidylinositol kinase
AT1G14850	888.363	2.69076	0.116339	23.1287	2.38085e-118	1.62914e-115	7036	nucleoporin 155
AT4G00450	1174.98	2.68691	0.106857	25.145	1.6033e-139	1.93603e-136	10435	RNA polymerase II transcription mediator
AT1G74750	466.02	2.68344	0.144246	18.6032	3.0284e-77	7.31376e-75	3889	Pentatricopeptide repeat (PPR) superfamily protein
AT3G07305	38.1324	2.68094	0.423456	6.33108	2.43449e-10	3.93351e-09	208	Natural antisense transcript overlaps with AT3G45870
AT3G22790	857.296	2.68042	0.121011	22.1502	1.03878e-108	5.4677e-106	6563	Kinase interacting (KIP1-like) family protein
AT5G23150	925.086	2.66803	0.116869	22.8293	2.34742e-115	1.4827e-112	7248	Tudor/PWWP/MBT domain-containing protein
AT2G04860	295.839	2.66361	0.175508	15.1766	5.05408e-52	5.4462e-50	2139	Tetratricopeptide repeat (TPR)-like superfamily protein
AT4G29380	961.126	2.65881	0.119487	22.2518	1.08313e-109	5.92922e-107	7036	protein kinase family protein / WD-40 repeat family protein
AT4G15730	819.278	2.6546	0.113792	23.3285	2.27671e-120	1.6116e-117	6132	CW-type Zinc Finger
AT2G46020	1094.05	2.64938	0.103153	25.6839	1.77032e-145	2.5958e-142	9522	transcription regulatory protein SNF2
AT1G04160	1371.33	2.64838	0.104325	25.3859	3.60914e-142	4.63053e-139	10340	myosin XI B
AT5G15880	258.829	2.64085	0.183166	14.4178	3.99963e-47	3.70675e-45	2055	golgin family A protein
AT3G19050	1522.12	2.6319	0.0959115	27.4409	8.92752e-166	2.61806e-162	12529	phragmoplast orienting kinesin 2
AT5G42950	895.26	2.63047	0.110568	23.7906	4.18252e-125	3.36701e-122	7114	GYF domain-containing protein
AT2G40030	1142.54	2.62935	0.103536	25.3954	2.83458e-142	3.75408e-139	9258	nuclear RNA polymerase D1B
AT4G20940	464.339	2.62284	0.158145	16.585	8.94108e-62	1.35456e-59	3552	Leucine-rich receptor-like protein kinase family protein
AT1G68725	90.9078	2.6224	0.28922	9.06712	1.22199e-19	3.66204e-18	832	arabinogalactan protein 19
AT1G55540	1133.12	2.62074	0.109084	24.025	1.52537e-127	1.3047e-124	8742	Nuclear pore complex protein
AT5G35210	1093.33	2.61829	0.104513	25.0522	1.65007e-138	1.83095e-135	8395	PHD type transcription factor with transmembrane domain protein (PTM)
AT1G26610	246.401	2.61828	0.188623	13.881	8.26061e-44	6.79655e-42	2055	C2H2-like zinc finger protein
AT2G31900	1351.5	2.61711	0.0958693	27.2988	4.38775e-164	1.20096e-160	10099	myosin-like protein XIF
AT2G05120	956.395	2.6153	0.111229	23.5127	3.02475e-122	2.29971e-119	5073	Nucleoporin, Nup133/Nup155-like protein
AT2G22560	517.505	2.60934	0.136498	19.1163	1.84667e-81	5.12277e-79	3817	Kinase interacting (KIP1-like) family protein
AT2G04235	783.598	2.60629	0.124632	20.9119	4.17273e-97	1.71316e-94	6026	hypothetical protein
AT5G44750	988.266	2.60614	0.111148	23.4474	1.40464e-121	1.04853e-118	7562	DNA-directed DNA polymerase
AT2G19170	582.128	2.59946	0.132373	19.6374	7.40515e-86	2.21917e-83	4925	subtilisin-like serine protease 3
AT2G17510	924.433	2.59874	0.118863	21.8634	5.80082e-106	2.90437e-103	7106	ribonuclease II family protein
AT5G43990	491.499	2.59696	0.144176	18.0124	1.55705e-72	3.29516e-70	4350	SET-domain containing protein lysine methyltransferase family protein
AT5G27000	600.911	2.59647	0.133302	19.4781	1.68523e-84	4.94207e-82	5234	kinesin 4
AT3G63070	820.21	2.59234	0.115487	22.4471	1.36653e-111	8.13104e-109	7293	Tudor/PWWP/MBT domain-containing protein
AT4G32700	1563.03	2.59179	0.103732	24.9854	8.80171e-138	9.50955e-135	12512	MUS308 and mammalian DNA polymerase-like protein
AT5G13960	667.409	2.58404	0.128015	20.1854	1.31556e-90	4.57727e-88	4888	histone-lysine N-methyltransferase, H3 lysine-9 specific SUVH4-like protein
AT1G08073	58.3801	2.58186	0.357675	7.21846	5.25799e-13	1.04498e-11	481	Natural antisense transcript overlaps with AT1G55860
AT4G21520	363.899	2.57579	0.169146	15.2282	2.29689e-52	2.50136e-50	3142	Transducin/WD40 repeat-like superfamily protein
AT1G30420	982.309	2.57507	0.109262	23.5677	8.25983e-123	6.3984e-120	8434	multidrug resistance-associated protein 12
AT3G48475	199.694	2.57183	0.205805	12.4964	7.80827e-36	4.74225e-34	1369	hypothetical protein
AT2G26890	1408.28	2.56839	0.161078	15.9449	3.08919e-57	4.05207e-55	12304	DNAJ heat shock N-terminal domain-containing protein
AT5G42490	474.188	2.56388	0.14624	17.5319	8.17409e-69	1.52543e-66	4474	ATP binding microtubule motor family protein
AT4G35520	781.594	2.55827	0.117724	21.731	1.04452e-104	5.04516e-102	6223	MUTL protein homolog 3
AT4G03755	95.9843	2.55494	0.281206	9.08564	1.03091e-19	3.10299e-18	838	Natural antisense transcript overlaps with AT4G00760
AT3G43920	1106.66	2.55304	0.103554	24.6541	3.32266e-134	3.10034e-131	7472	dicer-like 3
AT2G31830	627.446	2.54847	0.133497	19.0902	3.04886e-81	8.28967e-79	5317	endonuclease/exonuclease/phosphatase family protein
AT4G10260	175.488	2.54512	0.221033	11.5147	1.11286e-30	5.49153e-29	1412	pfkB-like carbohydrate kinase family protein
AT5G18750	436.614	2.54401	0.151017	16.8459	1.12465e-63	1.80366e-61	3519	DNAJ heat shock N-terminal domain-containing protein
AT3G21480	541.266	2.54339	0.133121	19.1058	2.26009e-81	6.22755e-79	4637	BRCT domain-containing DNA repair protein
AT4G39420	1822.77	2.54261	0.151707	16.76	4.78628e-63	7.52895e-61	16022	spatacsin carboxy-terminus protein
AT4G04920	967.428	2.53816	0.110312	23.0089	3.79772e-117	2.55605e-114	7956	sensitive to freezing 6
AT4G24680	859.38	2.53784	0.113406	22.3784	6.39581e-111	3.6984e-108	7600	modifier of snc1
AT3G19190	1119.27	2.53572	0.106421	23.8272	1.74601e-125	1.43368e-122	9231	autophagy 2
AT4G36120	505.116	2.52963	0.138519	18.2619	1.66257e-74	3.79213e-72	4227	filament-like protein (DUF869)
AT5G49880	728.02	2.52541	0.12145	20.7938	4.924e-96	1.92533e-93	5973	mitotic checkpoint family protein
AT1G51720	631.086	2.52518	0.12874	19.6146	1.16107e-85	3.42943e-83	5788	Amino acid dehydrogenase family protein
AT3G47110	443.755	2.52294	0.142732	17.676	6.41355e-70	1.24794e-67	3850	Leucine-rich repeat protein kinase family protein
AT5G16860	345.463	2.52033	0.161031	15.6512	3.2625e-55	3.87125e-53	2703	Tetratricopeptide repeat (TPR)-like superfamily protein
AT3G45870	235.828	2.51687	0.188234	13.371	8.93145e-41	6.63091e-39	1893	nodulin MtN21 /EamA-like transporter family protein
AT1G08840	1194.5	2.51554	0.102014	24.6587	2.96618e-134	2.83209e-131	9750	DNA replication helicase
AT4G17610	1348.05	2.51525	0.167877	14.9827	9.52243e-51	9.84768e-49	10108	tRNA/rRNA methyltransferase (SpoU) family protein
AT1G29350	95.337	2.51277	0.286675	8.76524	1.8638e-18	5.25912e-17	5400	RNA polymerase II degradation factor-like protein (DUF1296)
AT1G58220	547.612	2.51145	0.134388	18.6881	6.18704e-78	1.53021e-75	4723	Homeodomain-like superfamily protein
AT3G19210	743.32	2.50709	0.120178	20.8614	1.19988e-96	4.82964e-94	6293	DNA repair/recombination protein
AT1G63640	792.848	2.50616	0.120243	20.8424	1.78835e-96	7.12841e-94	6989	P-loop nucleoside triphosphate hydrolases superfamily protein with CH (Calponin Homology) domain-containing protein
AT1G13980	722.664	2.50544	0.121447	20.63	1.47737e-94	5.51409e-92	6191	sec7 domain-containing protein
AT5G11530	587.809	2.50361	0.13106	19.1027	2.39615e-81	6.55842e-79	5757	embryonic flower 1 (EMF1)
AT2G23380	597.187	2.50324	0.136212	18.3776	1.98633e-75	4.6074e-73	5294	SET domain-containing protein
AT1G15780	725.549	2.49982	0.124961	20.0048	5.00344e-89	1.65662e-86	6578	mediator of RNA polymerase II transcription subunit 15a-like protein
AT2G08800	41.7213	2.49619	0.403678	6.18362	6.26479e-10	9.75748e-09	233	none
AT3G45880	325.669	2.49084	0.163547	15.2301	2.23382e-52	2.43914e-50	2695	2-oxoglutarate (2OG) and Fe(II)-dependent oxygenase superfamily protein
AT1G58250	1689.52	2.48676	0.0936776	26.546	2.85874e-155	5.86842e-152	14680	HYPERSENSITIVE TO PI STARVATION 4
AT5G12400	972.025	2.48095	0.108454	22.8756	8.12443e-116	5.29455e-113	8167	PHD-finger and DNA binding domain-containing protein
AT3G49500	541.317	2.47976	0.13881	17.8645	2.22975e-71	4.64694e-69	4699	RNA-dependent RNA polymerase 6
AT3G04980	490.94	2.47904	0.138952	17.841	3.39531e-71	7.00493e-69	4565	DNAJ heat shock N-terminal domain-containing protein
AT1G58060	1473.42	2.47747	0.102386	24.1973	2.37658e-129	2.07602e-126	12606	RNA helicase family protein
AT1G17450	1094.9	2.47629	0.108585	22.8051	4.08245e-115	2.50163e-112	8753	B-block binding subunit of TFIIIC
AT2G17930	2365.68	2.4712	0.0927208	26.652	1.69543e-156	3.66356e-153	18316	Phosphatidylinositol 3- and 4-kinase family protein with FAT domain-containing protein
AT1G16270	521.343	2.46935	0.132456	18.6428	1.4453e-77	3.53203e-75	5507	kinase superfamily with octicosapeptide/Phox/Bem1p domain-containing protein
AT5G37630	753.794	2.46697	0.123169	20.0292	3.06631e-89	1.0235e-86	5579	ARM repeat superfamily protein
AT2G24530	296.543	2.46113	0.167856	14.6621	1.12676e-48	1.11203e-46	2561	transcriptional regulator of RNA polII, SAGA, subunit
AT5G43900	1212.29	2.45894	0.0990037	24.8368	3.59032e-136	3.77959e-133	10557	myosin 2
AT4G10550	474.893	2.45885	0.147972	16.6171	5.24319e-62	8.0024e-60	3898	Subtilase family protein
AT5G10970	104.995	2.45503	0.275764	8.90266	5.45242e-19	1.57978e-17	818	C2H2 and C2HC zinc fingers superfamily protein
AT4G03165	145.96	2.44994	0.234196	10.4611	1.30345e-25	5.20568e-24	913	hypothetical protein
AT3G51480	385.428	2.44916	0.150712	16.2505	2.21458e-59	3.09258e-57	4168	glutamate receptor 3.6
AT4G11130	466.61	2.44886	0.145569	16.8228	1.66225e-63	2.63495e-61	4183	RNA-dependent RNA polymerase 2
AT3G14120	924.071	2.44837	0.111689	21.9212	1.62948e-106	8.25927e-104	7967	nuclear pore complex protein
AT3G57300	934.117	2.44419	0.115274	21.2033	8.89701e-100	3.9277e-97	8743	DNA helicase INO80-like protein
AT2G48060	1153.75	2.44342	0.109464	22.3217	2.27404e-110	1.29671e-107	11615	piezo-type mechanosensitive ion channel component
AT1G31810	809.23	2.44318	0.113896	21.451	4.47398e-102	2.04093e-99	7202	Formin Homology 14
AT4G25240	392.68	2.44205	0.16578	14.7307	4.09464e-49	4.09025e-47	3664	SKU5 similar 1
AT2G33240	1176.93	2.44147	0.0973846	25.0703	1.04787e-138	1.19503e-135	10701	myosin XI D
AT1G17580	1119.68	2.43985	0.109485	22.2848	5.19329e-110	2.92076e-107	10435	myosin 1
AT5G24350	1180.26	2.43974	0.107344	22.7282	2.35646e-114	1.42275e-111	9790	neuroblastoma-amplified sequence protein
AT4G21100	793.874	2.43898	0.117683	20.7249	2.06405e-95	7.91977e-93	6846	damaged DNA binding protein 1B
AT3G44530	776.124	2.43773	0.113174	21.5397	6.61731e-103	3.08728e-100	6036	histone chaperone HIRA-like protein
AT5G06680	354.687	2.43288	0.160175	15.1889	4.1907e-52	4.53966e-50	3331	spindle pole body component 98
AT4G15215	905.67	2.42309	0.119253	20.3188	8.76251e-92	3.15573e-89	7827	pleiotropic drug resistance 13
AT5G27970	1729.38	2.41855	0.093099	25.9783	8.71931e-149	1.55644e-145	11335	ARM repeat superfamily protein
AT3G27260	522.479	2.41439	0.14672	16.4558	7.62466e-61	1.11401e-58	5231	global transcription factor group E8
AT5G56730	650.807	2.41196	0.120707	19.982	7.89362e-89	2.59264e-86	5693	Insulinase (Peptidase family M16) protein
AT1G78940	371.527	2.40846	0.152176	15.8268	2.03176e-56	2.58163e-54	3398	kinase with adenine nucleotide alpha hydrolases-like domain-containing protein
AT4G16120	303.422	2.40041	0.165477	14.506	1.11063e-47	1.05065e-45	3170	COBRA-like protein-7 precursor
AT3G50370	975.285	2.39892	0.11928	20.1116	5.83836e-90	1.9975e-87	8379	hypothetical protein
AT1G61400	379.427	2.39497	0.151862	15.7707	4.94703e-56	6.081e-54	3962	S-locus lectin protein kinase family protein
AT5G01660	569.115	2.39287	0.127732	18.7336	2.63725e-78	6.64265e-76	4957	influenza virus NS1A-binding protein
AT1G03100	291.244	2.3911	0.171229	13.9643	2.57337e-44	2.16058e-42	2816	Pentatricopeptide repeat (PPR) superfamily protein
AT4G24200	495.515	2.39005	0.135739	17.6078	2.14704e-69	4.09995e-67	4706	Transcription elongation factor (TFIIS) family protein
AT1G48120	779.503	2.38684	0.120928	19.7378	1.0221e-86	3.17903e-84	6479	serine/threonine-protein phosphatase 7 long form-like protein
AT2G22070	317.845	2.38583	0.171476	13.9135	5.24132e-44	4.34722e-42	2869	pentatricopeptide (PPR) repeat-containing protein
AT3G07885	55.4683	2.38573	0.352211	6.77358	1.25636e-11	2.24559e-10	491	Natural antisense transcript overlaps with AT3G48195
AT1G77310	566.466	2.38341	0.128569	18.538	1.01995e-76	2.4346e-74	4933	wound-responsive family protein
AT5G14580	621.786	2.38182	0.123607	19.2693	9.7222e-83	2.81095e-80	5884	polyribonucleotide nucleotidyltransferase
AT1G36160	1467.98	2.38106	0.0948002	25.1166	3.27306e-139	3.83939e-136	10847	acetyl-CoA carboxylase 1
AT2G17570	227.746	2.38014	0.189932	12.5315	5.01793e-36	3.10265e-34	2349	Undecaprenyl pyrophosphate synthetase family protein
AT3G12590	915.595	2.38008	0.108482	21.9398	1.08443e-106	5.56532e-104	8206	hypothetical protein
AT5G14090	290.787	2.37931	0.179586	13.2489	4.58087e-40	3.31113e-38	2473	regulator of nonsense transcript protein
AT5G04780	215.73	2.3786	0.202142	11.767	5.77401e-32	3.00835e-30	1976	Pentatricopeptide repeat (PPR) superfamily protein
AT4G09980	525.843	2.37782	0.141706	16.78	3.42025e-63	5.40085e-61	4579	Methyltransferase MT-A70 family protein
AT5G23430	744.402	2.37524	0.119003	19.9594	1.24225e-88	4.0159e-86	6969	Transducin/WD40 repeat-like superfamily protein
AT3G14172	750.02	2.3749	0.11675	20.3417	5.50223e-92	1.99911e-89	7371	GPI-anchored adhesin-like protein
AT5G37530	296.617	2.37121	0.167287	14.1745	1.31872e-45	1.17443e-43	2824	NAD(P)-binding Rossmann-fold superfamily protein
AT3G51490	310.737	2.36309	0.165126	14.3108	1.87212e-46	1.70804e-44	2912	tonoplast monosaccharide transporter3
AT1G07807	41.2712	2.35982	0.407795	5.78677	7.17537e-09	1.01269e-07	333	Natural antisense transcript overlaps with AT1G52510
AT1G59660	575.098	2.35863	0.12579	18.7506	1.91404e-78	4.8508e-76	5451	Nucleoporin autopeptidase
AT4G15810	344.139	2.35775	0.160228	14.715	5.16419e-49	5.14614e-47	3594	P-loop containing nucleoside triphosphate hydrolases superfamily protein
AT2G04750	346.328	2.35673	0.156836	15.0267	4.90721e-51	5.13955e-49	2986	Actin binding Calponin homology (CH) domain-containing protein
AT4G16310	910.919	2.35338	0.111813	21.0474	2.41378e-98	1.01123e-95	8292	LSD1-like 3
AT3G43610	1096.23	2.35334	0.105759	22.252	1.07778e-109	5.92922e-107	6520	Spc97 / Spc98 family of spindle pole body (SBP) component
AT1G55820	351.445	2.3511	0.154604	15.2072	3.16874e-52	3.44169e-50	3422	lysine-specific demethylase, putative (DUF1296)
AT1G61490	504.619	2.34904	0.137546	17.0782	2.15832e-65	3.60211e-63	4717	S-locus lectin protein kinase family protein
AT3G05380	811.493	2.34829	0.212373	11.0574	2.01861e-28	9.04762e-27	6942	ALWAYS EARLY 2
AT2G33680	426.65	2.34421	0.144849	16.1838	6.56012e-59	9.00776e-57	3879	Tetratricopeptide repeat (TPR)-like superfamily protein
AT5G27240	504.47	2.34236	0.13398	17.4829	1.93536e-68	3.56314e-66	4467	DNAJ heat shock N-terminal domain-containing protein
AT3G08947	195.163	2.34178	0.199926	11.7132	1.09043e-31	5.61713e-30	3798	ARM repeat superfamily protein
AT4G11860	498.738	2.33912	0.133984	17.4583	2.97887e-68	5.45984e-66	4614	FAM63A-like protein (DUF544)
AT1G55350	1150.74	2.33853	0.110769	21.1118	6.19256e-99	2.67623e-96	11370	calpain-type cysteine protease family
AT4G17330	912.444	2.33722	0.118261	19.7633	6.16698e-87	1.94763e-84	8855	G2484-1 protein
AT5G25270	615.658	2.33616	0.123875	18.859	2.4794e-79	6.44267e-77	5571	Ubiquitin-like superfamily protein
AT1G24340	416.902	2.33547	0.152544	15.3102	6.53999e-53	7.25692e-51	3799	FAD/NAD(P)-binding oxidoreductase family protein
AT1G70320	840.208	2.3353	0.116255	20.0876	9.46889e-90	3.18651e-87	13198	ubiquitin-protein ligase 2
AT1G79000	791.067	2.33497	0.125877	18.5496	8.21854e-77	1.97322e-74	8398	histone acetyltransferase of the CBP family 1
AT4G07735	37.12	2.33248	0.41661	5.59871	2.15955e-08	2.90221e-07	255	Natural antisense transcript overlaps with AT4G26970
AT2G45540	1489.49	2.32814	0.0971655	23.9606	7.16706e-127	6.00512e-124	15417	WD-40 repeat family protein / beige-like protein
AT5G15680	1198.81	2.32611	0.106491	21.8432	9.01802e-106	4.46077e-103	10189	ARM repeat superfamily protein
AT1G63490	968.072	2.32548	0.110424	21.0596	1.86733e-98	7.9036e-96	8678	transcription factor jumonji (jmjC) domain-containing protein
AT1G52410	503.888	2.32482	0.136019	17.0919	1.70644e-65	2.8713e-63	5082	TSK-associating protein 1
AT2G22010	606.524	2.32449	0.128822	18.0442	8.76131e-73	1.87346e-70	6352	related to KPC1
AT5G08230	888.774	2.32377	0.109028	21.3136	8.49736e-101	3.79204e-98	8731	tudor/PWWP/MBT domain protein
AT5G24740	2218.75	2.32092	0.0830513	27.9456	7.44606e-172	3.39673e-168	20156	vacuolar protein sorting-associated protein, putative (DUF1162)
AT5G01580	124.581	2.31709	0.243575	9.51282	1.85568e-21	6.13914e-20	1092	gamma interferon responsive lysosomal thiol (GILT) reductase family protein
AT1G03365	349.29	2.3161	0.163686	14.1496	1.87712e-45	1.6538e-43	3870	RING/U-box superfamily protein
AT1G48090	2727.95	2.31509	0.0839624	27.5729	2.3501e-167	7.42197e-164	26498	calcium-dependent lipid-binding family protein
AT4G21530	597.643	2.3145	0.130563	17.7271	2.58878e-70	5.13453e-68	5455	Transducin/WD40 repeat-like superfamily protein
AT1G26330	628.604	2.30968	0.125118	18.4599	4.34055e-76	1.02417e-73	6228	DNA binding protein
AT1G68723	66.5327	2.30949	0.320759	7.20007	6.01823e-13	1.18962e-11	565	hypothetical protein
AT5G01732	407.481	2.3076	0.146474	15.7543	6.41618e-56	7.83997e-54	3587	Natural antisense transcript overlaps with AT5G01730
AT2G17140	480.866	2.30744	0.143891	16.0361	7.15338e-58	9.53536e-56	4089	Pentatricopeptide repeat (PPR) superfamily protein
AT1G27750	453.042	2.30721	0.141194	16.3407	5.06645e-60	7.19752e-58	4821	nucleic acid binding protein
AT5G17410	687.808	2.3053	0.12626	18.2583	1.77772e-74	4.03238e-72	6126	Spc97 / Spc98 family of spindle pole body (SBP) component
AT2G28290	1748.41	2.30458	0.0898202	25.6577	3.47222e-145	4.91571e-142	17066	P-loop containing nucleoside triphosphate hydrolases superfamily protein
AT1G22770	684.37	2.30246	0.193402	11.905	1.11434e-32	6.03565e-31	6039	gigantea protein (GI)
AT1G08680	684.429	2.30025	0.131857	17.4451	3.75267e-68	6.81723e-66	6383	ARF GAP-like zinc finger-containing protein ZIGA4
AT2G26780	1344.35	2.2972	0.10425	22.0354	1.31853e-107	6.85234e-105	13948	ARM repeat superfamily protein
AT5G42480	374.434	2.29244	0.154497	14.8381	8.31192e-50	8.38463e-48	3700	Chaperone DnaJ-domain superfamily protein
AT2G19930	536.854	2.29081	0.130374	17.571	4.106e-69	7.73285e-67	5308	RNA-dependent RNA polymerase family protein
AT1G22060	866.947	2.29034	0.116338	19.6868	2.79635e-86	8.50422e-84	8476	sporulation-specific protein
AT4G03230	506.073	2.28774	0.137428	16.6468	3.19193e-62	4.90816e-60	4496	G-type lectin S-receptor-like Serine/Threonine-kinase
AT4G03550	754.812	2.28566	0.113056	20.2172	6.91142e-91	2.42526e-88	6554	glucan synthase-like 5
AT4G31210	747.047	2.28565	0.205442	11.1255	9.4273e-29	4.32455e-27	7682	DNA topoisomerase, type IA, core
AT5G40100	487.173	2.28381	0.134519	16.9776	1.20319e-64	1.96025e-62	3845	Disease resistance protein (TIR-NBS-LRR class) family
AT1G64960	417.718	2.2804	0.151978	15.0049	6.82392e-51	7.11073e-49	4368	ARM repeat superfamily protein
AT1G10930	790.231	2.27723	0.125743	18.1103	2.64494e-73	5.80698e-71	7809	DNA helicase (RECQl4A)
AT2G03140	1000.55	2.27608	0.108896	20.9015	5.19209e-97	2.11056e-94	9724	alpha/beta-Hydrolases superfamily protein
AT2G20320	644.623	2.27291	0.12182	18.658	1.08792e-77	2.67459e-75	6182	DENN (AEX-3) domain-containing protein
AT4G11440	428.963	2.27279	0.145098	15.6638	2.67456e-55	3.19206e-53	3361	Mitochondrial substrate carrier family protein
AT1G77320	650.309	2.27126	0.131988	17.2081	2.30697e-66	3.97961e-64	6551	transcription coactivator
AT5G16840	249.681	2.26884	0.185525	12.2293	2.16873e-34	1.25055e-32	2405	binding partner of acd11 1
AT4G02110	459.642	2.26768	0.137208	16.5273	2.33298e-61	3.483e-59	5322	transcription coactivator
AT1G08033	44.1254	2.26442	0.388906	5.82254	5.79584e-09	8.2537e-08	267	none
AT1G54280	559.581	2.26073	0.137703	16.4175	1.43465e-60	2.0523e-58	5391	ATPase E1-E2 type family protein / haloacid dehalogenase-like hydrolase family protein
AT3G53360	306.688	2.26021	0.168997	13.3743	8.54447e-41	6.3551e-39	2959	Tetratricopeptide repeat (TPR)-like superfamily protein
AT2G45910	416.283	2.25929	0.149428	15.1196	1.20309e-51	1.27964e-49	4498	U-box domain-containing protein kinase family protein
AT2G31650	686.196	2.25802	0.117421	19.2302	2.06998e-82	5.86104e-80	7159	homologue of trithorax
AT3G53090	659.288	2.25792	0.129041	17.4978	1.48971e-68	2.76748e-66	6183	ubiquitin-protein ligase 7
AT5G13690	471.849	2.25463	0.135963	16.5827	9.29624e-62	1.40319e-59	4617	alpha-N-acetylglucosaminidase family / NAGLU family
AT3G01460	871.169	2.25352	0.112802	19.9777	8.60887e-89	2.80512e-86	9264	methyl-CPG-binding domain 9
AT4G32620	610.777	2.25266	0.13373	16.8449	1.14407e-63	1.82766e-61	6364	Enhancer of polycomb-like transcription factor protein
AT1G29730	496.56	2.2524	0.137169	16.4205	1.36351e-60	1.95735e-58	5349	Leucine-rich repeat transmembrane protein kinase
AT2G25730	1684.21	2.2504	0.0921453	24.4224	9.90137e-132	9.03357e-129	16688	zinc finger FYVE domain protein
AT1G19220	502.976	2.24856	0.131647	17.0802	2.08476e-65	3.49354e-63	5450	auxin response factor 19
AT1G58223	151.897	2.246	0.221926	10.1205	4.48142e-24	1.66055e-22	1550	hypothetical protein
AT4G20060	501.956	2.24399	0.142211	15.7793	4.31682e-56	5.32226e-54	5037	ARM repeat superfamily protein
AT4G01810	357.617	2.24345	0.155528	14.4247	3.61662e-47	3.35937e-45	3941	Sec23/Sec24 protein transport family protein
AT2G04865	339.985	2.24238	0.158712	14.1286	2.53186e-45	2.20696e-43	3411	Aminotransferase-like, plant mobile domain family protein
AT4G17140	2314.08	2.24079	0.138847	16.1386	1.36646e-58	1.85766e-56	23543	pleckstrin homology (PH) domain-containing protein
AT3G48190	2875.21	2.2407	0.0812081	27.5921	1.38468e-167	4.73746e-164	27264	Serine/Threonine-kinase ATM-like protein
AT5G15890	185.148	2.2382	0.204037	10.9696	5.35376e-28	2.36348e-26	1761	TRICHOME BIREFRINGENCE-LIKE 21
AT1G16710	961.536	2.23772	0.118284	18.9182	8.08288e-80	2.12725e-77	8820	histone acetyltransferase of the CBP family 12
AT5G49430	1016.79	2.23738	0.108828	20.5589	6.40516e-94	2.34795e-91	9714	WD40/YVTN repeat and Bromo-WDR9-I-like domain-containing protein
AT1G50745	175.926	2.23716	0.21273	10.5164	7.25586e-26	2.94074e-24	1638	plant mobile domain protein
AT5G01950	523.419	2.23556	0.134756	16.5896	8.28015e-62	1.25907e-59	5393	Leucine-rich repeat protein kinase family protein
AT4G28470	579.011	2.23439	0.139572	16.0089	1.10677e-57	1.46579e-55	5851	26S proteasome regulatory subunit S2 1B
AT3G16320	504.662	2.23382	0.142439	15.6826	1.9898e-55	2.38172e-53	5421	Tetratricopeptide repeat (TPR)-like superfamily protein
AT3G05680	1127.59	2.23318	0.110442	20.2203	6.49192e-91	2.29769e-88	12085	embryo defective 2016
AT1G49630	804.393	2.23231	0.119411	18.6943	5.50972e-78	1.37095e-75	7904	presequence protease 2
AT3G06530	1144.69	2.22681	0.0970449	22.9462	1.6079e-116	1.06474e-113	11479	ARM repeat superfamily protein
AT4G11670	884.992	2.22362	0.113089	19.6625	4.51679e-86	1.36354e-83	8747	DNA topoisomerase 4 subunit B (DUF810)
AT3G16620	356.087	2.22358	0.160179	13.8819	8.15507e-44	6.72318e-42	3749	translocon outer complex protein 120
AT4G01020	180.786	2.22309	0.206795	10.7503	5.90964e-27	2.5221e-25	6227	helicase domain-containing protein / IBR domain-containing protein / zinc finger protein-like protein
AT3G45420	391.073	2.22105	0.147165	15.0923	1.81927e-51	1.93002e-49	3467	Concanavalin A-like lectin protein kinase family protein
AT5G58410	802.073	2.21856	0.120522	18.408	1.13278e-75	2.64246e-73	8223	HEAT/U-box domain-containing protein
AT2G20290	991.609	2.21844	0.109292	20.2983	1.32996e-91	4.74809e-89	9430	myosin-like protein XIG
AT4G28820	275.954	2.21731	0.175893	12.606	1.9564e-36	1.23004e-34	2972	HIT-type Zinc finger family protein
AT2G16485	876.173	2.21519	0.119762	18.4966	2.19746e-76	5.21497e-74	8579	GW repeat- and PHD finger-containing protein NERD
AT1G67420	546.801	2.20949	0.129584	17.0506	3.46122e-65	5.75319e-63	5435	Zn-dependent exopeptidases superfamily protein
AT3G07980	746.311	2.20878	0.115078	19.1938	4.17147e-82	1.17304e-79	7757	mitogen-activated protein kinase kinase kinase 6
AT3G22980	330.596	2.20819	0.162768	13.5665	6.32967e-42	4.93114e-40	3713	Ribosomal protein S5/Elongation factor G/III/V family protein
AT4G14970	784.853	2.20717	0.114676	19.247	1.49604e-82	4.29521e-80	8021	fanconi anemia group D2 protein
AT2G06215	46.3418	2.2059	0.374163	5.89556	3.73414e-09	5.39629e-08	268	Natural antisense transcript overlaps with AT2G14680
AT3G48470	552.952	2.20421	0.1367	16.1245	1.7177e-58	2.32746e-56	5294	embryo defective 2423
AT5G40840	536.338	2.20315	0.129939	16.9552	1.76052e-64	2.85692e-62	4547	Rad21/Rec8-like family protein
AT5G49110	594.172	2.20183	0.123594	17.815	5.40142e-71	1.1088e-68	6021	fanconi anemia group I-like protein
AT1G05910	621.075	2.19993	0.128325	17.1435	7.03311e-66	1.19814e-63	6499	cell division cycle protein 48-related / CDC48-like protein
AT5G06670	737.168	2.19794	0.12046	18.2462	2.21843e-74	5.00438e-72	7522	P-loop containing nucleoside triphosphate hydrolases superfamily protein
AT4G05915	34.2856	2.19658	0.417739	5.25826	1.45426e-07	1.80163e-06	263	Natural antisense transcript overlaps with AT4G11670
AT4G01860	711.69	2.19614	0.114169	19.2359	1.85225e-82	5.28097e-80	7055	Transducin family protein / WD-40 repeat family protein
AT1G20230	227.168	2.19488	0.187974	11.6765	1.68041e-31	8.57028e-30	2539	Pentatricopeptide repeat (PPR) superfamily protein
AT1G49340	1186.06	2.19442	0.103851	21.1304	4.17593e-99	1.8239e-96	12622	Phosphatidylinositol 3- and 4-kinase family protein
AT3G08945	31.7604	2.19355	0.431595	5.08243	3.72629e-07	4.42286e-06	194	U2
AT1G18690	344.485	2.19329	0.164982	13.2941	2.50366e-40	1.82576e-38	3719	Galactosyl transferase GMA12/MNN10 family protein
AT4G10930	672.515	2.19325	0.123278	17.7911	8.28515e-71	1.68394e-68	6337	RING/U-box protein
AT5G13010	619.775	2.19316	0.125929	17.4159	6.254e-68	1.12124e-65	6605	RNA helicase family protein
AT4G19490	759.365	2.19049	0.111566	19.634	7.91487e-86	2.35473e-83	7828	VPS54
AT5G07180	610.862	2.18682	0.126994	17.2198	1.88506e-66	3.27937e-64	6148	ERECTA-like 2
AT3G02485	91.2147	2.18565	0.276905	7.89312	2.94719e-15	6.80923e-14	893	Natural antisense transcript overlaps with AT3G12250
AT1G77720	310.782	2.18464	0.166687	13.1063	3.03037e-39	2.10873e-37	3639	putative protein kinase 1
AT1G18900	404.581	2.18294	0.150589	14.496	1.28356e-47	1.2059e-45	3713	Pentatricopeptide repeat (PPR) superfamily protein
AT2G19240	357.761	2.18215	0.156234	13.9672	2.47205e-44	2.07977e-42	3693	Ypt/Rab-GAP domain of gyp1p superfamily protein
AT3G62900	636.328	2.1816	0.126627	17.2286	1.62057e-66	2.83124e-64	7168	CW-type Zinc Finger
AT3G21180	645.266	2.18046	0.119699	18.2162	3.84187e-74	8.57237e-72	6889	autoinhibited Ca(2+)-ATPase 9
AT1G47900	574.903	2.17997	0.129079	16.8886	5.46003e-64	8.79087e-62	4647	filament-like protein (DUF869)
AT5G13530	906.619	2.17819	0.10842	20.0902	8.98866e-90	3.04991e-87	9521	protein kinases%3Bubiquitin-protein ligase
AT2G02560	765.707	2.17699	0.116272	18.7233	3.19658e-78	8.00237e-76	7923	cullin-associated and neddylation dissociated
AT4G13750	1181.19	2.17474	0.103961	20.9187	3.61648e-97	1.49978e-94	12623	Histidine kinase-, DNA gyrase B-, and HSP90-like ATPase family protein
AT5G16870	192.872	2.1738	0.206245	10.5399	5.65786e-26	2.30904e-24	1966	Peptidyl-tRNA hydrolase II (PTH2) family protein
AT5G49150	528.46	2.16989	0.130406	16.6395	3.60896e-62	5.52872e-60	4902	gamete expressed 2
AT1G54510	415.047	2.16843	0.15494	13.9953	1.66601e-44	1.42203e-42	4305	NIMA-related serine/threonine kinase 1
AT5G02310	859.972	2.16733	0.109579	19.7786	4.54909e-87	1.44781e-84	9074	proteolysis 6
AT5G60040	1012.32	2.15877	0.101116	21.3495	3.94036e-101	1.77775e-98	10382	nuclear RNA polymerase C1
AT2G20790	309.859	2.15673	0.164192	13.1354	2.0634e-39	1.44565e-37	3421	clathrin adaptor complexes medium subunit family protein
AT5G00780	152.627	2.15565	0.219551	9.81845	9.37733e-23	3.30752e-21	1523	Natural antisense transcript overlaps with AT5G01580
AT4G15850	326.125	2.15533	0.161116	13.3775	8.18845e-41	6.10136e-39	3560	RNA helicase 1
AT4G16280	774.726	2.15474	0.118303	18.2137	4.01722e-74	8.9152e-72	8384	flowering time control protein FCA
AT4G19090	272.343	2.15219	0.170756	12.6039	2.01015e-36	1.26191e-34	2897	transmembrane protein, putative (DUF594)
AT5G06970	738.122	2.15108	0.113385	18.9715	2.93652e-80	7.77818e-78	8541	plant/protein (DUF810)
AT1G67140	1617.49	2.14637	0.0918438	23.3698	8.67968e-121	6.2518e-118	16683	HEAT repeat-containing protein
AT1G18830	528.224	2.14568	0.128728	16.6683	2.22823e-62	3.46523e-60	5401	Transducin/WD40 repeat-like superfamily protein
AT5G11040	492.513	2.1431	0.143946	14.8882	3.93118e-50	4.00492e-48	5750	TRS120
AT5G19370	244.03	2.14307	0.184129	11.6389	2.61216e-31	1.31267e-29	2717	rhodanese-like domain-containing protein / PPIC-type PPIASE domain-containing protein
AT2G01130	526.623	2.14291	0.130322	16.4432	9.38683e-61	1.36179e-58	6433	DEA(D/H)-box RNA helicase family protein
AT5G40270	387.283	2.1402	0.151519	14.125	2.66533e-45	2.31839e-43	4210	HD domain-containing metal-dependent phosphohydrolase family protein
AT2G46560	906.852	2.13962	0.11222	19.0663	4.81038e-81	1.29931e-78	10534	transducin family protein / WD-40 repeat family protein
AT4G10130	154.765	2.13907	0.218939	9.77017	1.51198e-22	5.25175e-21	1760	DNAJ heat shock N-terminal domain-containing protein
AT3G46930	247.214	2.13854	0.178105	12.0072	3.25744e-33	1.80239e-31	2512	Protein kinase superfamily protein
AT3G44006	90.7049	2.13499	0.276854	7.71163	1.24222e-14	2.73462e-13	704	hypothetical protein
AT5G22780	572.929	2.13229	0.13081	16.3007	9.76447e-60	1.38238e-57	8710	Adaptor protein complex AP-2, alpha subunit
AT3G02020	587.5	2.13161	0.133954	15.9131	5.14399e-57	6.6622e-55	6200	aspartate kinase 3
AT2G17580	459.007	2.1312	0.136815	15.5772	1.0398e-54	1.22322e-52	4015	Polynucleotide adenylyltransferase family protein
AT4G32440	278.052	2.13103	0.181598	11.7349	8.44438e-32	4.37191e-30	3542	Plant Tudor-like RNA-binding protein
AT1G30450	579.675	2.13083	0.126656	16.8237	1.63501e-63	2.60181e-61	6908	cation-chloride co-transporter 1
AT1G06840	536.484	2.13069	0.127843	16.6664	2.29972e-62	3.56291e-60	5760	Leucine-rich repeat protein kinase family protein
AT4G21820	639.146	2.13034	0.12951	16.4492	8.49654e-61	1.237e-58	6654	binding / calmodulin binding protein
AT3G27670	789.386	2.12971	0.123166	17.2914	5.46359e-67	9.62717e-65	8196	ARM repeat superfamily protein
AT5G17270	595.887	2.12948	0.122812	17.3393	2.37538e-67	4.2218e-65	5872	Protein prenylyltransferase superfamily protein
AT1G08260	1570.71	2.12795	0.098506	21.6023	1.70985e-103	8.16273e-101	18038	DNA polymerase epsilon catalytic subunit
AT5G07920	468.534	2.12784	0.141344	15.0544	3.23057e-51	3.39218e-49	4734	diacylglycerol kinase1
AT4G28815	180.172	2.12611	0.205725	10.3347	4.90803e-25	1.90638e-23	1802	basic helix-loop-helix (bHLH) DNA-binding superfamily protein
AT5G49152	537.64	2.12494	0.128886	16.487	4.54925e-61	6.69442e-59	5055	Natural antisense transcript overlaps with AT5G49150
AT5G16270	598.692	2.1244	0.131359	16.1724	7.89072e-59	1.07628e-56	6503	sister chromatid cohesion 1 protein 4
AT1G15060	358.746	2.12295	0.1555	13.6524	1.95327e-42	1.54516e-40	3848	alpha/beta hydrolase family protein
AT2G16940	476.537	2.12197	0.137099	15.4776	4.91219e-54	5.61768e-52	4857	Splicing factor, CC1-like protein
AT4G00060	532.637	2.1216	0.134198	15.8094	2.67899e-56	3.35331e-54	7713	Nucleotidyltransferase family protein
AT2G19090	356.079	2.12116	0.159225	13.3218	1.72954e-40	1.27254e-38	3442	DUF630 family protein (DUF630 and DUF632)
AT3G59410	1015.69	2.12045	0.107359	19.751	7.87154e-87	2.46698e-84	10559	protein kinase family protein
AT4G32630	385.688	2.11922	0.145757	14.5394	6.81923e-48	6.48079e-46	3823	ArfGap/RecO-like zinc finger domain-containing protein
AT5G40480	1086.37	2.11793	0.106141	19.9539	1.38682e-88	4.44821e-86	11141	embryo defective 3012
AT1G63520	249.702	2.11599	0.179635	11.7794	4.98571e-32	2.60424e-30	2271	hypothetical protein (DUF3527)
AT1G15940	477.573	2.11475	0.135807	15.5717	1.13356e-54	1.32368e-52	5046	Tudor/PWWP/MBT superfamily protein
AT4G19080	123.082	2.11445	0.239973	8.81118	1.23831e-18	3.51106e-17	1172	hypothetical protein (DUF594)
AT5G13680	470.695	2.11438	0.137902	15.3325	4.63655e-53	5.17278e-51	5308	IKI3 family protein
AT3G59295	53.7382	2.11389	0.347885	6.0764	1.2291e-09	1.86689e-08	600	hypothetical protein
AT2G26910	633.377	2.11364	0.128716	16.421	1.35418e-60	1.95077e-58	6944	pleiotropic drug resistance 4
AT3G09790	252.899	2.11312	0.178128	11.863	1.84336e-32	9.85432e-31	2388	ubiquitin 8
AT5G07980	495.768	2.1125	0.132886	15.8971	6.6391e-57	8.57154e-55	6686	dentin sialophosphoprotein-like protein
AT3G10390	302.593	2.1124	0.161256	13.0997	3.30751e-39	2.2938e-37	3471	protein FLOWERING locus D-like protein
AT1G44125	674.033	2.11211	0.122726	17.2099	2.23673e-66	3.87474e-64	6587	Natural antisense transcript overlaps with AT1G44120
AT3G54280	1135.65	2.11179	0.109502	19.2854	7.12544e-83	2.07477e-80	12405	ROOT GROWTH DEFECTIVE 3
AT5G26860	613.696	2.11054	0.121727	17.3383	2.41695e-67	4.27717e-65	6048	lon protease 1
AT3G59770	710.044	2.11041	0.131236	16.0811	3.46443e-58	4.66346e-56	7264	sacI homology domain-containing protein / WW domain-containing protein
AT4G33760	373.591	2.10989	0.155106	13.6029	3.84868e-42	3.02125e-40	4174	tRNA synthetase class II (D, K and N) family protein
AT4G18596	282.865	2.10933	0.181392	11.6286	2.94964e-31	1.48044e-29	2999	Pollen Ole e 1 allergen and extensin family protein
AT4G05420	677.575	2.10872	0.124077	16.9952	8.90894e-65	1.45723e-62	6900	damaged DNA binding protein 1A
AT2G28240	256.159	2.10657	0.185911	11.3311	9.20576e-30	4.42566e-28	2967	ATP-dependent helicase family protein
AT4G32760	474.418	2.10358	0.144464	14.5613	4.95367e-48	4.72972e-46	5122	ENTH/VHS/GAT family protein
AT1G74260	449.703	2.10278	0.140087	15.0106	6.25982e-51	6.53952e-49	5237	purine biosynthesis 4
AT1G79570	555.591	2.10142	0.141035	14.8999	3.29864e-50	3.36967e-48	6278	kinase superfamily with octicosapeptide/Phox/Bem1p domain-containing protein
AT1G04700	427.229	2.10057	0.142051	14.7874	1.76575e-49	1.77682e-47	4861	PB1 domain-containing protein tyrosine kinase
AT4G31160	617.856	2.0993	0.122671	17.1133	1.18112e-65	1.99555e-63	7484	DDB1-CUL4 associated factor 1
AT5G01730	466.668	2.09888	0.135288	15.5142	2.78102e-54	3.20723e-52	5054	SCAR family protein 4
AT2G21300	575.973	2.0985	0.134064	15.6529	3.17335e-55	3.77638e-53	5945	ATP binding microtubule motor family protein
AT5G63920	677.57	2.09846	0.198057	10.5952	3.13563e-26	1.28994e-24	7014	topoisomerase 3alpha
AT1G17760	658.394	2.09673	0.124058	16.9013	4.4022e-64	7.11562e-62	6510	Tetratricopeptide repeat (TPR)-like superfamily protein
AT5G43820	180.879	2.09295	0.204608	10.2291	1.46907e-24	5.57949e-23	1762	Pentatricopeptide repeat (PPR) superfamily protein
AT4G31073	72.9991	2.09272	0.311476	6.71872	1.83324e-11	3.23027e-10	783	hypothetical protein
AT4G28910	267.75	2.09206	0.174948	11.9582	5.88559e-33	3.22615e-31	2752	Putative interactor of JAZ
AT2G04295	86.146	2.09054	0.295523	7.07404	1.50488e-12	2.87502e-11	809	Natural antisense transcript overlaps with AT2G02750
AT1G29370	73.1286	2.08818	0.308915	6.75972	1.38262e-11	2.45842e-10	5477	RNA polymerase II degradation factor-like protein (DUF1296)
AT2G38410	310.027	2.08571	0.17451	11.9518	6.35614e-33	3.47944e-31	3760	ENTH/VHS/GAT family protein
AT5G20730	621.841	2.08424	0.124544	16.735	7.28211e-63	1.14112e-60	5734	Transcriptional factor B3 family protein / auxin-responsive factor AUX/IAA-like protein
AT5G35200	559.807	2.08012	0.125612	16.5599	1.35836e-61	2.03536e-59	3995	ENTH/ANTH/VHS superfamily protein
AT1G10870	637.504	2.07995	0.118488	17.554	5.54155e-69	1.03888e-66	7196	ARF-GAP domain 4
AT5G11470	537.595	2.07949	0.134672	15.4412	8.64718e-54	9.83431e-52	5580	bromo-adjacent homology (BAH) domain-containing protein
AT1G52450	147.436	2.07769	0.228255	9.10251	8.82642e-20	2.66846e-18	4780	Ubiquitin carboxyl-terminal hydrolase-related protein
AT4G28540	345.677	2.07596	0.15778	13.1573	1.5456e-39	1.09219e-37	3971	casein kinase I-like 6
AT5G24750	354.208	2.07534	0.163439	12.6979	6.07334e-37	3.90826e-35	4107	UDP-Glycosyltransferase superfamily protein
AT5G49020	318.345	2.07425	0.166691	12.4436	1.51447e-35	9.10367e-34	3783	protein arginine methyltransferase 4A
AT1G10180	312.92	2.0728	0.171855	12.0613	1.69053e-33	9.45589e-32	3443	LOW protein: exocyst complex component-like protein
AT1G25540	522.866	2.07164	0.13595	15.2383	1.96957e-52	2.1621e-50	5750	phytochrome and flowering time regulatory protein (PFT1)
AT3G54750	414.776	2.0714	0.155815	13.294	2.50865e-40	1.82616e-38	4251	downstream neighbor of Son
AT3G18524	413.498	2.06996	0.153095	13.5207	1.18014e-41	9.03949e-40	4744	MUTS homolog 2
AT4G04275	41.0564	2.06904	0.392689	5.2689	1.37244e-07	1.70645e-06	408	Natural antisense transcript overlaps with AT4G02710
AT3G19180	430.408	2.06846	0.148865	13.8949	6.79929e-44	5.61673e-42	4655	plastid division protein
AT2G24120	536.736	2.06836	0.130394	15.8624	1.15427e-56	1.48558e-54	5790	DNA/RNA polymerases superfamily protein
AT2G48160	530.246	2.06614	0.133254	15.5052	3.19741e-54	3.66685e-52	7497	Tudor/PWWP/MBT domain-containing protein
AT5G49030	720.943	2.0648	0.127432	16.2031	4.79405e-59	6.64948e-57	8372	tRNA synthetase class I (I, L, M and V) family protein
AT3G10180	805.747	2.06256	0.120363	17.1361	7.98131e-66	1.35405e-63	8686	P-loop containing nucleoside triphosphate hydrolases superfamily protein
AT2G20800	285.957	2.06174	0.16806	12.2678	1.34806e-34	7.81723e-33	2774	NAD(P)H dehydrogenase B4
AT4G00490	234.454	2.06094	0.183692	11.2195	3.27066e-29	1.52955e-27	2842	beta-amylase 2
AT3G57660	874.848	2.05995	0.108178	19.0421	7.63656e-81	2.03589e-78	9704	nuclear RNA polymerase A1
AT4G38240	350.229	2.0597	0.161081	12.7867	1.94441e-37	1.27117e-35	3755	alpha-1,3-mannosyl-glycoprotein beta-1,2-N-acetylglucosaminyltransferase
AT5G37340	663.583	2.0595	0.116779	17.6359	1.30625e-69	2.51781e-67	5571	ZPR1 zinc-finger domain protein
AT1G66730	814.945	2.05854	0.116797	17.625	1.58414e-69	3.03918e-67	7365	DNA LIGASE 6
AT5G46400	416.32	2.05853	0.152598	13.4898	1.79492e-41	1.36467e-39	4849	Tetratricopeptide repeat (TPR)-like superfamily protein
AT5G12370	1048.1	2.05831	0.0989471	20.8021	4.14114e-96	1.6348e-93	6062	exocyst complex component sec10
AT5G16630	422.274	2.05661	0.145556	14.1293	2.50705e-45	2.18999e-43	4993	DNA repair protein Rad4 family
AT4G18490	481.127	2.05554	0.135938	15.1212	1.17308e-51	1.25096e-49	5171	hypothetical protein
AT1G58230	1162.41	2.05542	0.0997899	20.5975	2.89269e-94	1.06993e-91	13102	binding protein
AT3G44340	895.861	2.05478	0.111615	18.4094	1.10371e-75	2.58937e-73	8789	hypothetical protein
AT4G40000	314.429	2.05387	0.158593	12.9506	2.33268e-38	1.57517e-36	3663	S-adenosyl-L-methionine-dependent methyltransferases superfamily protein
AT5G42870	398.061	2.0535	0.143259	14.3342	1.33781e-46	1.22875e-44	4538	phosphatidic acid phosphohydrolase 2
AT2G31970	761.667	2.05327	0.111746	18.3744	2.10471e-75	4.85455e-73	8673	DNA repair-recombination protein (RAD50)
AT1G61210	678.197	2.052	0.12073	16.9966	8.69971e-65	1.4287e-62	7670	Transducin/WD40 repeat-like superfamily protein
AT1G26130	544.175	2.05009	0.140138	14.6291	1.83196e-48	1.79079e-46	6083	ATPase E1-E2 type family protein / haloacid dehalogenase-like hydrolase family protein
AT5G58100	719.077	2.04981	0.117219	17.4871	1.79782e-68	3.32484e-66	7737	transmembrane protein
AT4G18465	448.868	2.049	0.140673	14.5657	4.63898e-48	4.44995e-46	4833	RNA helicase family protein
AT1G77870	141.337	2.04644	0.228564	8.95346	3.445e-19	1.00811e-17	1377	membrane-anchored ubiquitin-fold protein 5 precursor
AT4G35800	674.34	2.04635	0.12281	16.6627	2.44686e-62	3.77663e-60	7570	RNA polymerase II large subunit
AT5G07940	521.256	2.04482	0.134834	15.1655	5.98451e-52	6.43194e-50	6840	dentin sialophosphoprotein-like protein
AT1G49040	1057.75	2.04466	0.115219	17.7459	1.85312e-70	3.71129e-68	9845	stomatal cytokinesis defective / SCD1 protein (SCD1)
AT2G16950	682.118	2.04454	0.115131	17.7585	1.48252e-70	2.98365e-68	7483	transportin 1
AT3G07610	653.875	2.04365	0.11771	17.3617	1.60788e-67	2.87013e-65	7229	Transcription factor jumonji (jmjC) domain-containing protein
AT2G20000	484.661	2.0413	0.14746	13.8431	1.40018e-43	1.14514e-41	5341	CDC27 family protein
AT1G61390	388.532	2.04035	0.14585	13.9894	1.8105e-44	1.54215e-42	4284	S-locus lectin protein kinase family protein
AT3G26720	665.705	2.03961	0.116911	17.4458	3.70344e-68	6.75771e-66	6764	Glycosyl hydrolase family 38 protein
AT5G51200	1370.33	2.03886	0.0966871	21.0872	1.04265e-98	4.45905e-96	14914	nuclear pore complex protein (DUF3414)
AT1G77300	858.64	2.0385	0.112008	18.1996	5.20223e-74	1.14829e-71	9532	histone-lysine N-methyltransferase
AT1G21700	365.756	2.03709	0.248869	8.18539	2.7142e-16	6.6767e-15	4165	SWITCH/sucrose nonfermenting 3C
AT3G07660	538.164	2.03558	0.140343	14.5043	1.13737e-47	1.07347e-45	5971	flocculation protein (DUF1296)
AT2G43250	225.147	2.03545	0.184965	11.0045	3.63543e-28	1.61883e-26	2508	transmembrane protein
AT4G34100	362.488	2.03352	0.156353	13.0059	1.13263e-38	7.69887e-37	4881	RING/U-box superfamily protein
AT1G20160	289.421	2.03291	0.163882	12.4047	2.46487e-35	1.4709e-33	3347	Subtilisin-like serine endopeptidase family protein
AT5G14770	322.813	2.03275	0.160408	12.6724	8.41469e-37	5.3896e-35	3716	PPR repeat protein
AT2G29890	503.692	2.03217	0.130497	15.5725	1.11967e-54	1.3134e-52	5480	villin-like 1
AT5G55390	597.394	2.03053	0.127571	15.9169	4.837e-57	6.30437e-55	6868	ENHANCED DOWNY MILDEW 2
AT4G25120	689.639	2.03037	0.115468	17.5838	3.27569e-69	6.19755e-67	7956	P-loop containing nucleoside triphosphate hydrolases superfamily protein
AT1G10450	528.858	2.0276	0.135314	14.9844	9.28539e-51	9.62679e-49	6606	paired amphipathic helix Sin3-like protein
AT5G04130	580.34	2.02518	0.125013	16.1997	5.06508e-59	7.00175e-57	6344	DNA GYRASE B2
AT2G08120	48.8689	2.02313	0.365782	5.53098	3.18445e-08	4.20524e-07	521	Natural antisense transcript overlaps with AT2G25170
AT5G27680	525.204	2.02225	0.12702	15.9207	4.55364e-57	5.95396e-55	5404	RECQ helicase SIM
AT1G49210	95.2835	2.02218	0.271184	7.45687	8.86048e-14	1.85033e-12	875	RING/U-box superfamily protein
AT5G35750	598.126	2.02169	0.124043	16.2984	1.0138e-59	1.43033e-57	5522	histidine kinase 2
AT1G50410	516.024	2.02133	0.130982	15.4321	9.9606e-54	1.12968e-51	5520	SNF2 domain-containing protein / helicase domain-containing protein / zinc finger protein-like protein
AT5G20660	464.004	2.01833	0.147084	13.7223	7.46338e-43	5.96141e-41	4959	Zn-dependent exopeptidases superfamily protein
AT3G14570	914.133	2.01791	0.107192	18.8252	4.69002e-79	1.20346e-76	10470	glucan synthase-like 4
AT5G41940	348.929	2.01656	0.150983	13.3562	1.09029e-40	8.06537e-39	3751	Ypt/Rab-GAP domain of gyp1p superfamily protein
AT1G20960	722.426	2.01615	0.118611	16.998	8.4913e-65	1.40008e-62	8672	U5 small nuclear ribonucleoprotein helicase
AT2G22125	714.182	2.01371	0.113515	17.7396	2.07422e-70	4.13394e-68	8519	binding protein
AT1G60730	190.677	2.01004	0.199054	10.098	5.64033e-24	2.07499e-22	2301	NAD(P)-linked oxidoreductase superfamily protein
AT1G45248	192.137	2.00983	0.202789	9.91095	3.73079e-23	1.33657e-21	1966	Nucleolar histone methyltransferase-related protein
AT1G56130	557.353	2.00972	0.128955	15.5847	9.25085e-55	1.09139e-52	6267	Leucine-rich repeat transmembrane protein kinase
AT1G08600	868.18	2.00859	0.114176	17.592	2.83483e-69	5.38828e-67	9936	P-loop containing nucleoside triphosphate hydrolases superfamily protein
AT1G71220	897.372	2.00841	0.107065	18.7588	1.64082e-78	4.18419e-76	10409	EMS-MUTAGENIZED BRI1 SUPPRESSOR 1
AT5G62600	863.387	2.0084	0.112261	17.8904	1.39977e-71	2.9321e-69	9913	ARM repeat superfamily protein
AT1G08592	281.285	2.00715	0.168001	11.9473	6.70949e-33	3.66798e-31	3294	Natural antisense transcript overlaps with AT1G08590
AT4G02150	262.959	2.00702	0.169979	11.8075	3.57154e-32	1.88717e-30	3144	ARM repeat superfamily protein
AT1G06670	578.005	2.00662	0.129175	15.5341	2.03939e-54	2.36523e-52	7245	nuclear DEIH-boxhelicase
AT4G30120	276.534	2.00642	0.166387	12.0588	1.74408e-33	9.74219e-32	3413	heavy metal atpase 3
AT1G18270	904.824	2.00633	0.111102	18.0584	6.76972e-73	1.46283e-70	10623	ketose-bisphosphate aldolase class-II family protein
AT5G07970	432.105	2.00628	0.152254	13.1771	1.18799e-39	8.4677e-38	5087	dentin sialophosphoprotein-like protein
AT3G21290	577.332	2.00491	0.127503	15.7244	1.02842e-55	1.24185e-53	6829	dentin sialophosphoprotein-like protein
AT3G22760	304.928	2.00443	0.163656	12.2478	1.72622e-34	9.98191e-33	3853	Tesmin/TSO1-like CXC domain-containing protein
AT4G30100	581.541	2.00322	0.139973	14.3115	1.85502e-46	1.6962e-44	6661	P-loop containing nucleoside triphosphate hydrolases superfamily protein
AT1G68720	402.066	2.00001	0.155496	12.8621	7.35363e-38	4.90115e-36	4639	tRNA arginine adenosine deaminase
AT4G12770	393.785	1.9992	0.149297	13.3907	6.85345e-41	5.12523e-39	5296	Chaperone DnaJ-domain superfamily protein
AT4G15180	973.843	1.99896	0.109584	18.2414	2.42306e-74	5.43613e-72	11181	SET domain protein 2
AT2G30800	594.949	1.99743	0.125221	15.9513	2.79016e-57	3.68337e-55	6521	helicase in vascular tissue and tapetum
AT1G44910	756.998	1.99739	0.111888	17.8516	2.80712e-71	5.82065e-69	7361	pre-mRNA-processing protein 40A
AT3G07875	110.755	1.99509	0.2707	7.37011	1.70488e-13	3.4893e-12	1392	Natural antisense transcript overlaps with AT3G48190
AT5G48610	305.402	1.99465	0.164669	12.1131	9.00537e-34	5.09263e-32	4518	myb-like protein X
AT5G22760	567.073	1.99413	0.130265	15.3082	6.73939e-53	7.45802e-51	6818	PHD finger family protein
AT5G10370	181.123	1.99283	0.204307	9.75412	1.77129e-22	6.13688e-21	6250	helicase domain-containing protein / IBR domain-containing protein / zinc finger protein-like protein
AT1G79280	1197.87	1.99262	0.101067	19.7158	1.57702e-86	4.83179e-84	14046	nuclear pore anchor
AT3G48830	321.828	1.99172	0.1629	12.2266	2.24056e-34	1.28835e-32	3319	tRNA nucleotidyltransferase/polyA polymerase family protein
AT5G51660	843.584	1.9875	0.23514	8.45243	2.85301e-17	7.44648e-16	9494	cleavage and polyadenylation specificity factor 160
AT1G53600	253.791	1.9872	0.179507	11.0703	1.74729e-28	7.9005e-27	2819	Tetratricopeptide repeat (TPR)-like superfamily protein
AT1G23230	654.96	1.98685	0.120337	16.5108	3.06985e-61	4.55003e-59	7519	mediator of RNA polymerase II transcription subunit
AT5G16680	541.895	1.98394	0.127885	15.5134	2.81477e-54	3.23706e-52	6364	RING/FYVE/PHD zinc finger superfamily protein
AT2G07170	431.256	1.98142	0.141893	13.9642	2.57882e-44	2.16074e-42	4241	ARM repeat superfamily protein
AT1G35530	935.476	1.97914	0.103896	19.0492	6.67376e-81	1.79084e-78	7470	DEAD/DEAH box RNA helicase family protein
AT1G43620	631.089	1.97901	0.124362	15.9133	5.1209e-57	6.65328e-55	4875	UDP-Glycosyltransferase superfamily protein
AT1G27430	448.123	1.97831	0.140964	14.0342	9.63001e-45	8.27133e-43	6455	GYF domain-containing protein
AT3G22270	382.308	1.97694	0.151406	13.0572	5.78051e-39	3.95541e-37	4667	Topoisomerase II-associated protein PAT1
AT5G09350	652.614	1.97655	0.122017	16.1989	5.13148e-59	7.06973e-57	7159	phosphatidylinositol 4-OH kinase beta2
AT5G65950	433.781	1.97645	0.14397	13.7282	6.8853e-43	5.51039e-41	5212	trafficking protein particle complex subunit-like protein
AT5G35930	956.353	1.97294	0.111387	17.7125	3.35981e-70	6.63174e-68	8451	AMP-dependent synthetase and ligase family protein
AT1G29750	598.079	1.97257	0.211906	9.3087	1.29401e-20	4.10246e-19	6921	receptor-like kinase in flowers 1
AT4G30870	377.584	1.97187	0.153988	12.8053	1.53054e-37	1.01026e-35	4265	Restriction endonuclease, type II-like superfamily protein
AT1G50030	1561.18	1.97118	0.0954066	20.6608	7.80673e-95	2.96771e-92	17747	target of rapamycin
AT2G04740	307.843	1.97033	0.1658	11.8838	1.43693e-32	7.73195e-31	2728	ankyrin repeat family protein
AT5G05570	621.076	1.97031	0.121436	16.225	3.35448e-59	4.66852e-57	7448	transducin family protein / WD-40 repeat family protein
AT5G60150	498.658	1.96901	0.13596	14.4823	1.56873e-47	1.46711e-45	5550	hypothetical protein
AT3G10380	785.937	1.96799	0.108824	18.0841	4.2561e-73	9.24541e-71	9527	subunit of exocyst complex 8
AT4G30150	704.772	1.96792	0.119742	16.4346	1.08072e-60	1.56233e-58	7750	Urb2/Npa2 family protein
AT4G21270	431.572	1.96756	0.142753	13.783	3.22734e-43	2.59807e-41	4849	kinesin 1
AT5G41360	460.808	1.96591	0.237425	8.28014	1.23031e-16	3.10458e-15	4994	homolog of Xeroderma pigmentosum complementation group B 2
AT2G01120	242.675	1.96588	0.345432	5.69109	1.26231e-08	1.7333e-07	2998	origin recognition complex subunit 4
AT3G47460	667.368	1.965	0.125047	15.7141	1.21102e-55	1.45379e-53	6905	Structural maintenance of chromosomes (SMC) family protein
AT3G53240	487.724	1.964	0.136089	14.4317	3.26925e-47	3.04359e-45	5466	receptor like protein 45
AT3G57940	618.891	1.9625	0.120631	16.2687	1.64601e-59	2.30643e-57	6772	GNAT acetyltransferase (DUF699)
AT1G07705	429.979	1.96236	0.26682	7.35461	1.91481e-13	3.91506e-12	4602	NOT2 / NOT3 / NOT5 family
AT5G09030	127.144	1.96215	0.234106	8.38146	5.22755e-17	1.34391e-15	1738	Natural antisense transcript overlaps with AT5G61990
AT5G27610	544.459	1.96193	0.130257	15.062	2.88073e-51	3.0326e-49	5857	protein ALWAYS EARLY 1
AT1G48490	591.448	1.96189	0.124117	15.8068	2.79165e-56	3.48371e-54	7054	Protein kinase superfamily protein
AT3G49400	513.919	1.9606	0.138727	14.1328	2.3837e-45	2.08668e-43	5564	Transducin/WD40 repeat-like superfamily protein
AT5G04290	500.016	1.96	0.131251	14.9332	2.00366e-50	2.05656e-48	6967	kow domain-containing transcription factor 1
AT4G26970	449.423	1.95873	0.138387	14.154	1.76419e-45	1.561e-43	5711	aconitase 2
AT2G01830	617.315	1.95822	0.119829	16.3419	4.97187e-60	7.08768e-58	6724	CHASE domain containing histidine kinase protein
AT1G32810	591.877	1.9581	0.127305	15.3812	2.18918e-53	2.46244e-51	4704	RING/FYVE/PHD zinc finger superfamily protein
AT5G51450	458.431	1.95748	0.133656	14.6457	1.43617e-48	1.41061e-46	5316	RPM1 interacting protein 3
AT1G45160	736.424	1.95661	0.124239	15.7488	7.00372e-56	8.50725e-54	7511	Protein kinase superfamily protein
AT3G44690	355.176	1.9566	0.153018	12.7868	1.94397e-37	1.27117e-35	3625	hypothetical protein
AT1G07970	314.495	1.95582	0.163323	11.9752	4.79337e-33	2.63449e-31	3588	cytochrome B561, amino-terminal protein
AT1G59890	677.597	1.95518	0.123794	15.7938	3.43118e-56	4.25591e-54	7471	SIN3-like 5
AT4G00800	709.232	1.95395	0.118341	16.5112	3.04701e-61	4.53253e-59	8981	transducin family protein / WD-40 repeat family protein
AT3G08850	700.827	1.95325	0.11467	17.0337	4.61808e-65	7.64515e-63	8943	Regulatory-associated protein of TOR 1
AT2G28450	369.615	1.95325	0.154566	12.6371	1.31895e-36	8.39549e-35	3988	zinc finger (CCCH-type) family protein
AT3G28635	190.777	1.95308	0.311383	6.2723	3.55764e-10	5.67012e-09	2078	hypothetical protein
AT1G21580	676.839	1.95295	0.128216	15.2318	2.17667e-52	2.38308e-50	8774	Zinc finger C-x8-C-x5-C-x3-H type family protein
AT3G49410	445.816	1.95293	0.140285	13.9211	4.71349e-44	3.93327e-42	4645	Transcription factor IIIC, subunit 5
AT1G09710	344.114	1.95271	0.168111	11.6156	3.43548e-31	1.72219e-29	3519	Homeodomain-like superfamily protein
AT1G09757	41.0111	1.9523	0.383664	5.08856	3.60799e-07	4.29361e-06	349	Natural antisense transcript overlaps with AT1G77800
AT5G55820	617.494	1.95161	0.12305	15.8603	1.19393e-56	1.52704e-54	7848	inner centromere protein, ARK-binding region protein
AT5G17420	412.266	1.9515	0.14404	13.5483	8.10712e-42	6.26828e-40	4870	Cellulose synthase family protein
AT4G10710	358.734	1.95148	0.148508	13.1406	1.9265e-39	1.35436e-37	4454	global transcription factor C
AT1G55590	222.615	1.95144	0.183773	10.6188	2.43793e-26	1.00797e-24	2580	RNI-like superfamily protein
AT2G18100	365.574	1.95037	0.148046	13.1741	1.23753e-39	8.79034e-38	3973	transmembrane/coiled-coil protein (DUF726)
AT4G31070	242.373	1.94994	0.185687	10.5012	8.52635e-26	3.44545e-24	2852	PPR superfamily protein
AT5G23720	395.605	1.94982	0.146429	13.3158	1.87276e-40	1.37056e-38	4651	dual specificity protein phosphatase family protein
AT3G20440	620.082	1.94829	0.127146	15.3233	5.34424e-53	5.94616e-51	7295	Alpha amylase family protein
AT1G68990	480.286	1.94814	0.138194	14.0972	3.95417e-45	3.42495e-43	5999	male gametophyte defective 3
AT1G30290	230	1.94742	0.186223	10.4575	1.35399e-25	5.40226e-24	2707	Tetratricopeptide repeat (TPR)-like superfamily protein
AT4G09680	740.5	1.94638	0.11668	16.6814	1.78974e-62	2.7939e-60	6605	conserved telomere maintenance component 1
AT5G44240	583.447	1.94599	0.129955	14.9743	1.08027e-50	1.11436e-48	6804	aminophospholipid ATPase 2
AT1G16800	947.548	1.94554	0.104435	18.6291	1.86506e-77	4.53087e-75	10984	P-loop containing nucleoside triphosphate hydrolases superfamily protein
AT4G13550	562.911	1.94507	0.133542	14.5652	4.67314e-48	4.47227e-46	6064	putative triglyceride lipase
AT1G62130	616.082	1.94462	0.123071	15.8008	3.0737e-56	3.82405e-54	6869	AAA-type ATPase family protein
AT4G12020	673.332	1.94385	0.121372	16.0156	9.94561e-58	1.32145e-55	8170	protein kinase family protein
AT1G15020	345.37	1.94306	0.153714	12.6408	1.25846e-36	8.02288e-35	4247	quiescin-sulfhydryl oxidase 1
AT4G02070	612.306	1.94248	0.132796	14.6276	1.87373e-48	1.82727e-46	7425	MUTS homolog 6
AT2G31960	1002.86	1.94239	0.112647	17.2432	1.25831e-66	2.20774e-64	11908	glucan synthase-like 3
AT3G47890	622.432	1.94053	0.128581	15.0919	1.8314e-51	1.93789e-49	7001	Ubiquitin carboxyl-terminal hydrolase-related protein
AT4G12780	310.75	1.94038	0.164015	11.8305	2.71468e-32	1.43997e-30	5124	Chaperone DnaJ-domain superfamily protein
AT2G28070	355.174	1.94	0.150516	12.889	5.18869e-38	3.46949e-36	4121	ABC-2 type transporter family protein
AT1G72250	441.774	1.93948	0.145766	13.3054	2.15317e-40	1.57297e-38	5639	Di-glucose binding protein with Kinesin motor domain-containing protein
AT4G19590	160.119	1.93836	0.21436	9.04257	1.53031e-19	4.5627e-18	1965	Chaperone DnaJ-domain superfamily protein
AT3G20250	399.96	1.93719	0.144089	13.4444	3.32212e-41	2.50262e-39	4501	pumilio 5
AT3G13530	883.285	1.93626	0.109414	17.6965	4.45917e-70	8.7596e-68	11312	mitogen-activated protein kinase kinase kinase 7
AT2G27210	581.978	1.93605	0.122393	15.8183	2.32697e-56	2.93055e-54	7026	BRI1 suppressor 1 (BSU1)-like 3
AT3G09670	242.817	1.93498	0.180313	10.7312	7.2613e-27	3.07975e-25	2857	Tudor/PWWP/MBT superfamily protein
AT4G11450	315.319	1.93451	0.165709	11.6741	1.72841e-31	8.80416e-30	3587	bromo-adjacent domain protein, putative (DUF3527)
AT2G08130	44.4057	1.93442	0.370238	5.22479	1.74351e-07	2.14251e-06	522	Natural antisense transcript overlaps with AT2G25280
AT5G45330	307.575	1.93362	0.161024	12.0082	3.21677e-33	1.78229e-31	3278	decapping 5-like protein
AT4G11110	487.041	1.93203	0.133223	14.5022	1.17295e-47	1.10451e-45	5620	SPA1-related 2
AT1G71460	208.1	1.9303	0.191591	10.0751	7.11931e-24	2.60547e-22	2363	Pentatricopeptide repeat (PPR-like) superfamily protein
AT1G53025	248.122	1.93016	0.180629	10.6858	1.18661e-26	4.97623e-25	3255	Ubiquitin-conjugating enzyme family protein
AT5G10240	345.801	1.92971	0.154562	12.485	9.01044e-36	5.45623e-34	3900	asparagine synthetase 3
AT3G23780	417.075	1.92893	0.141915	13.5922	4.45767e-42	3.49263e-40	6637	nuclear RNA polymerase D2A
AT4G14760	573.851	1.92853	0.214808	8.97792	2.75939e-19	8.09211e-18	6573	kinase interacting (KIP1-like) family protein
AT1G08590	290.378	1.92819	0.165556	11.6467	2.38424e-31	1.20255e-29	3742	Leucine-rich receptor-like protein kinase family protein
AT5G15700	731.932	1.92801	0.119197	16.175	7.571e-59	1.03612e-56	7080	DNA/RNA polymerases superfamily protein
AT3G46960	632.561	1.928	0.125055	15.4173	1.25302e-53	1.41719e-51	7349	RNA helicase, ATP-dependent, SK12/DOB1 protein
AT2G36350	343.678	1.92773	0.156625	12.3079	8.20902e-35	4.8285e-33	4102	Protein kinase superfamily protein
AT1G05867	34.4172	1.92603	0.433357	4.44445	8.81182e-06	8.75763e-05	314	Natural antisense transcript overlaps with AT1G24280
AT1G27595	1067.51	1.9257	0.106937	18.0079	1.68993e-72	3.55805e-70	10829	symplekin
AT3G46750	217.53	1.92541	0.18626	10.3372	4.78257e-25	1.86117e-23	2031	low-temperature-induced protein
AT1G52510	348.997	1.92456	0.156178	12.3229	6.82205e-35	4.03002e-33	3762	alpha/beta-Hydrolases superfamily protein
AT2G31320	528.515	1.922	0.1342	14.322	1.59525e-46	1.46193e-44	6002	poly(ADP-ribose) polymerase 2
AT4G23460	456.417	1.9198	0.139443	13.7676	3.99047e-43	3.19986e-41	5347	Adaptin family protein
AT3G10690	518.808	1.91901	0.133154	14.412	4.35083e-47	4.02315e-45	6968	DNA GYRASE A
AT5G55000	278.987	1.91842	0.165431	11.5965	4.29328e-31	2.14695e-29	3500	potassium channel tetramerization domain-containing protein / pentapeptide repeat-containing protein
AT5G49840	368.506	1.91799	0.156011	12.2939	9.76751e-35	5.71246e-33	4809	ATP-dependent Clp protease
AT2G19390	712.799	1.91796	0.116206	16.5048	3.38911e-61	5.00515e-59	8329	serine/arginine repetitive matrix protein
AT4G34430	369.712	1.91661	0.151676	12.6362	1.33348e-36	8.47482e-35	4617	DNA-binding family protein
AT3G23590	499.371	1.91565	0.134019	14.2939	2.389e-46	2.17479e-44	6229	REF4-related 1
AT2G39340	505.832	1.9152	0.131296	14.5869	3.40538e-48	3.27427e-46	6567	SAC3/GANP/Nin1/mts3/eIF-3 p25 family
AT2G04852	115.619	1.91403	0.254363	7.5248	5.28024e-14	1.12034e-12	1317	Natural antisense transcript overlaps with AT2G04850
AT1G61420	310.739	1.91396	0.160243	11.9441	6.97258e-33	3.79663e-31	4042	S-locus lectin protein kinase family protein
AT2G23740	595.506	1.91355	0.132947	14.3933	5.69803e-47	5.25704e-45	6133	histone-lysine N-methyltransferase SUVR5
AT3G06920	338.086	1.9101	0.156199	12.2286	2.18578e-34	1.25862e-32	3780	Tetratricopeptide repeat (TPR)-like superfamily protein
AT3G22180	347.6	1.90985	0.15824	12.0693	1.53494e-33	8.59734e-32	3820	DHHC-type zinc finger family protein
AT1G21630	584.376	1.90955	0.125038	15.2717	1.17997e-52	1.30228e-50	7145	Calcium-binding EF hand family protein
AT3G13100	476.833	1.90928	0.136323	14.0056	1.44156e-44	1.23559e-42	5801	multidrug resistance-associated protein 7
AT1G44120	716.539	1.90867	0.120338	15.8608	1.18285e-56	1.5176e-54	7564	CELLULOSE SYNTHASE INTERACTIVE 2
AT5G13000	943.601	1.90731	0.107193	17.7932	7.97328e-71	1.62861e-68	11318	glucan synthase-like 12
AT3G09655	41.6164	1.90518	0.380216	5.01078	5.42101e-07	6.30675e-06	370	Natural antisense transcript overlaps with AT3G61380
AT1G76630	406.699	1.90512	0.144961	13.1423	1.88501e-39	1.32746e-37	5564	Tetratricopeptide repeat (TPR)-like superfamily protein
AT4G34310	431.48	1.90472	0.137803	13.822	1.87694e-43	1.51692e-41	5761	alpha/beta-Hydrolases superfamily protein
AT2G31260	454.435	1.8991	0.145868	13.0193	9.50683e-39	6.47284e-37	5663	autophagy 9 (APG9)
AT3G27530	571.104	1.89815	0.131924	14.3882	6.14018e-47	5.65227e-45	6569	golgin Putative 6
AT1G09673	135.725	1.89765	0.233837	8.11529	4.84624e-16	1.1704e-14	1348	Natural antisense transcript overlaps with AT1G76780
AT5G08370	256.363	1.89741	0.18108	10.4783	1.08667e-25	4.35686e-24	2706	alpha-galactosidase 2
AT1G29780	77.0233	1.89642	0.291502	6.50569	7.73387e-11	1.29972e-09	665	Haloacid dehalogenase-like hydrolase (HAD) superfamily protein
AT1G64572	58.438	1.8953	0.332641	5.69773	1.21413e-08	1.67273e-07	784	other_RNA
AT5G52290	483.89	1.89478	0.139913	13.5425	8.77103e-42	6.75617e-40	6330	shortage in chiasmata 1
AT3G04740	588.564	1.8947	0.127434	14.868	5.31403e-50	5.40032e-48	6994	RNA polymerase II transcription mediator
AT3G24200	277.219	1.89439	0.173649	10.9093	1.04065e-27	4.56463e-26	3854	FAD/NAD(P)-binding oxidoreductase family protein
AT4G32551	539.085	1.89354	0.136063	13.9166	5.01885e-44	4.17959e-42	6237	transcriptional corepressor LEUNIG
AT1G33680	387.538	1.89342	0.145184	13.0415	7.09994e-39	4.84211e-37	4753	KH domain-containing protein
AT1G77410	399.137	1.89256	0.152083	12.4443	1.50251e-35	9.045e-34	4607	beta-galactosidase 16
AT1G20720	590.779	1.89203	0.123021	15.3797	2.23865e-53	2.5112e-51	7553	RAD3-like DNA-binding helicase protein
AT5G16280	707.121	1.89202	0.121263	15.6026	6.98946e-55	8.26972e-53	8561	Tetratricopeptide repeat (TPR)-like superfamily protein
AT3G24495	521.353	1.89187	0.135339	13.9787	2.102e-44	1.77937e-42	5945	MUTS homolog 7
AT2G39280	443.06	1.89029	0.14336	13.1856	1.062e-39	7.59607e-38	5360	Ypt/Rab-GAP domain of gyp1p superfamily protein
AT3G50110	367.824	1.88964	0.148284	12.7434	3.39415e-37	2.20097e-35	4204	PTEN 3
AT3G12980	689.973	1.88868	0.125348	15.0675	2.64992e-51	2.79679e-49	8496	histone acetyltransferase of the CBP family 5
AT5G58450	442.136	1.88806	0.139385	13.5457	8.40498e-42	6.48637e-40	5397	Tetratricopeptide repeat (TPR)-like superfamily protein
AT1G33410	749.705	1.888	0.119358	15.8179	2.34183e-56	2.94025e-54	9300	SUPPRESSOR OF AUXIN RESISTANCE1
AT4G33200	1025.68	1.88763	0.108341	17.4231	5.51445e-68	9.92988e-66	12515	myosin
AT3G17770	346.6	1.88736	0.153117	12.3263	6.54083e-35	3.87504e-33	4564	Dihydroxyacetone kinase
AT5G07370	122.103	1.88706	0.248111	7.60569	2.8338e-14	6.1234e-13	2000	inositol polyphosphate kinase 2 alpha
AT2G21800	317.142	1.88681	0.155487	12.1348	6.90745e-34	3.92244e-32	3848	essential meiotic endonuclease 1A
AT2G23370	161.388	1.88639	0.209134	9.02	1.88081e-19	5.58745e-18	2282	cyclin delta-3
AT4G14200	285.843	1.88565	0.168841	11.1682	5.83492e-29	2.69773e-27	3482	Pentatricopeptide repeat (PPR) superfamily protein
AT3G21160	444.582	1.8856	0.137452	13.7182	7.89735e-43	6.2958e-41	4708	alpha-mannosidase 2
AT2G27610	211.281	1.88127	0.189832	9.91016	3.76031e-23	1.34597e-21	2606	Tetratricopeptide repeat (TPR)-like superfamily protein
AT5G42390	620.411	1.88	0.124176	15.1398	8.84336e-52	9.47971e-50	8188	Insulinase (Peptidase family M16) family protein
AT5G44800	931.157	1.87936	0.10938	17.1819	3.62778e-66	6.2319e-64	10630	chromatin remodeling 4
AT2G04845	184.398	1.87847	0.207082	9.07112	1.17799e-19	3.53535e-18	1844	Acyl-CoA N-acyltransferases (NAT) superfamily protein
AT1G29630	547.761	1.87815	0.128147	14.6562	1.22996e-48	1.21097e-46	4406	5'-3' exonuclease family protein
AT5G07400	402.73	1.87752	0.143036	13.1262	2.3293e-39	1.62639e-37	4922	forkhead-associated domain-containing protein / FHA domain-containing protein
AT4G11800	558.377	1.87742	0.128396	14.6221	2.02929e-48	1.97428e-46	6367	Calcineurin-like metallo-phosphoesterase superfamily protein
AT4G19040	477.771	1.87728	0.135601	13.8441	1.3801e-43	1.13097e-41	6049	ENHANCED DISEASE RESISTANCE 2
AT5G28290	379.775	1.8771	0.159145	11.7949	4.14662e-32	2.18261e-30	4209	NIMA-related kinase 3
AT5G22220	352.99	1.87642	0.16759	11.1965	4.24323e-29	1.9707e-27	3970	E2F transcription factor 1
AT3G52890	319.812	1.87639	0.15482	12.1198	8.29486e-34	4.69729e-32	4320	KCBP-interacting protein kinase
AT1G10130	924.993	1.87415	0.105978	17.6844	5.5303e-70	1.0812e-67	11339	endoplasmic reticulum-type calcium-transporting ATPase 3
AT5G03475	35.0279	1.87392	0.414508	4.52084	6.15959e-06	6.25496e-05	348	none
AT2G03150	635.28	1.87212	0.117376	15.9497	2.86114e-57	3.76497e-55	7348	ATP/GTP-binding protein family
AT1G68930	251.838	1.87141	0.178714	10.4716	1.16674e-25	4.66879e-24	2968	pentatricopeptide (PPR) repeat-containing protein
AT5G24970	421.354	1.87067	0.142823	13.0978	3.39045e-39	2.34735e-37	4595	Protein kinase superfamily protein
AT3G15120	601.204	1.86986	0.126657	14.7632	2.53132e-49	2.54097e-47	7872	P-loop containing nucleoside triphosphate hydrolases superfamily protein
AT4G16144	318.36	1.86974	0.155638	12.0134	3.02247e-33	1.6769e-31	3983	associated molecule with the SH3 domain of STAM 3
AT3G61690	484.916	1.86945	0.143095	13.0644	5.2599e-39	3.61121e-37	6569	nucleotidyltransferase
AT3G21310	271.517	1.86886	0.170229	10.9785	4.84874e-28	2.14747e-26	3083	Core-2/I-branching beta-1,6-N-acetylglucosaminyltransferase family protein
AT3G04240	577.216	1.8686	0.12541	14.8999	3.29941e-50	3.36967e-48	7019	Tetratricopeptide repeat (TPR)-like superfamily protein
AT4G25230	427.129	1.86831	0.147163	12.6956	6.25719e-37	4.02027e-35	5592	RPM1 interacting protein 2
AT2G36480	428.609	1.8675	0.154471	12.0897	1.19779e-33	6.74577e-32	4942	pre-mRNA cleavage complex 2 Pcf11-like protein
AT1G06720	593.075	1.86716	0.121268	15.397	1.7141e-53	1.93335e-51	7039	P-loop containing nucleoside triphosphate hydrolases superfamily protein
AT5G14100	198.407	1.86613	0.195973	9.52239	1.69237e-21	5.61698e-20	2405	non-intrinsic ABC protein 14
AT5G03280	439.833	1.86556	0.142831	13.0613	5.47768e-39	3.75445e-37	5976	NRAMP metal ion transporter family protein
AT1G24300	449.019	1.8655	0.145512	12.8202	1.26367e-37	8.36797e-36	6301	GYF domain-containing protein
AT2G27980	537.695	1.86319	0.128619	14.486	1.48448e-47	1.39148e-45	6642	Acyl-CoA N-acyltransferase with RING/FYVE/PHD-type zinc finger domain-containing protein
AT2G19160	368.604	1.8626	0.149936	12.4226	1.97023e-35	1.1826e-33	4475	Core-2/I-branching beta-1,6-N-acetylglucosaminyltransferase family protein
AT3G49600	547.632	1.8624	0.127457	14.6119	2.35818e-48	2.28883e-46	6822	ubiquitin-specific protease 26
AT4G16340	1070.76	1.85947	0.103148	18.0272	1.19265e-72	2.53708e-70	13444	guanyl-nucleotide exchange factors%3BGTPase binding%3BGTP binding protein
AT4G16070	352.599	1.85905	0.159638	11.6454	2.42086e-31	1.21952e-29	4449	lipase class 3 family protein
AT4G29540	226.504	1.85665	0.186543	9.95298	2.44753e-23	8.82229e-22	2944	bacterial transferase hexapeptide repeat-containing protein
AT2G29140	264.65	1.85655	0.172144	10.7849	4.05844e-27	1.74292e-25	4619	pumilio 3
AT2G08480	46.4401	1.85529	0.363603	5.10253	3.35144e-07	4.00339e-06	591	Natural antisense transcript overlaps with AT2G31890
AT1G34180	286.174	1.85445	0.164454	11.2764	1.71636e-29	8.13706e-28	2744	NAC domain containing protein 16
AT2G17790	493.866	1.85406	0.130383	14.2201	6.87929e-46	6.16672e-44	6112	vacuolar protein sorting-associated 35A-like protein
AT1G10490	590.802	1.85403	0.134425	13.7923	2.83486e-43	2.2866e-41	7429	GNAT acetyltransferase (DUF699)
AT1G71530	235.613	1.85373	0.180728	10.257	1.10086e-24	4.20436e-23	3385	Protein kinase superfamily protein
AT3G20010	449.427	1.85201	0.147684	12.5404	4.48722e-36	2.77869e-34	6008	SNF2 domain-containing protein / helicase domain-containing protein / zinc finger protein-like protein
AT4G20910	439.64	1.85189	0.136063	13.6105	3.46726e-42	2.72705e-40	5187	double-stranded RNA binding protein-related / DsRBD protein-like protein
AT1G79350	699.677	1.85154	0.12985	14.2591	3.934e-46	3.54198e-44	8845	RING/FYVE/PHD zinc finger superfamily protein
AT2G28520	519.355	1.85109	0.132185	14.0038	1.47666e-44	1.26303e-42	6277	vacuolar proton ATPase A1
AT1G71528	237.207	1.85096	0.180463	10.2567	1.10379e-24	4.20773e-23	3452	Natural antisense transcript overlaps with AT1G71530
AT3G54870	525.623	1.85079	0.129496	14.2922	2.44611e-46	2.22185e-44	6186	Armadillo/beta-catenin repeat family protein / kinesin motor family protein
AT5G43130	482.645	1.84855	0.131635	14.043	8.49902e-45	7.31521e-43	5905	TBP-associated factor 4
AT2G42270	498.175	1.84827	0.129484	14.2741	3.17183e-46	2.86204e-44	7257	U5 small nuclear ribonucleoprotein helicase
AT4G21770	213.326	1.84827	0.185314	9.97373	1.98618e-23	7.17821e-22	2860	Pseudouridine synthase family protein
AT3G13640	286.083	1.8478	0.16476	11.2151	3.43888e-29	1.60622e-27	3455	RNAse l inhibitor protein 1
AT5G45560	783.368	1.84774	0.111485	16.5739	1.07624e-61	1.61854e-59	5661	Pleckstrin homology (PH) domain-containing protein / lipid-binding START domain-containing protein
AT4G30090	222.336	1.84744	0.186298	9.91657	3.52674e-23	1.2679e-21	3061	golgin family A protein
AT5G04240	447.027	1.84704	0.143459	12.875	6.22217e-38	4.15378e-36	5839	Zinc finger (C2H2 type) family protein / transcription factor jumonji (jmj) family protein
AT5G37450	322.298	1.84694	0.157379	11.7356	8.37261e-32	4.34023e-30	4560	Leucine-rich repeat protein kinase family protein
AT1G18450	291.689	1.84671	0.166886	11.0657	1.8409e-28	8.29638e-27	3962	actin-related protein 4
AT1G50260	356.094	1.84665	0.166909	11.0638	1.87961e-28	8.45228e-27	4364	N-terminal-transmembrane-C2 domain type 5.1
AT1G20570	324.388	1.84506	0.153533	12.0173	2.8809e-33	1.60052e-31	4706	Spc97 / Spc98 family of spindle pole body (SBP) component
AT5G27010	367.905	1.84352	0.145592	12.6623	9.57082e-37	6.11103e-35	4254	ARM repeat superfamily protein
AT4G02030	428.575	1.84329	0.226995	8.12041	4.64618e-16	1.12406e-14	5277	Vps51/Vps67 family (components of vesicular transport) protein
AT1G19860	233.113	1.84259	0.188118	9.79484	1.18481e-22	4.154e-21	3370	Zinc finger C-x8-C-x5-C-x3-H type family protein
AT5G23080	532.583	1.84218	0.126665	14.5438	6.39568e-48	6.09237e-46	6080	SWAP (Suppressor-of-White-APricot)/surp domain-containing protein
AT2G35340	632.061	1.84217	0.116829	15.768	5.1643e-56	6.32912e-54	7474	helicase domain-containing protein
AT4G13970	446.552	1.84188	0.139975	13.1586	1.51839e-39	1.07481e-37	5498	zinc ion binding protein
AT1G10390	454.627	1.84093	0.137196	13.4182	4.72978e-41	3.54354e-39	5918	Nucleoporin autopeptidase
AT4G21670	490.804	1.84063	0.129566	14.2061	8.39343e-46	7.50764e-44	6407	C-terminal domain phosphatase-like 1
AT2G25560	403.222	1.84043	0.142671	12.8998	4.51461e-38	3.02368e-36	3387	DNAJ heat shock N-terminal domain-containing protein
AT4G32640	642.902	1.83966	0.119016	15.4572	6.74323e-54	7.69027e-52	8861	Sec23/Sec24 protein transport family protein
AT1G60200	367.617	1.83865	0.153339	11.9908	3.97184e-33	2.19177e-31	4706	splicing factor PWI domain-containing protein / RNA recognition motif (RRM)-containing protein
AT3G06010	386.207	1.83842	0.144266	12.7433	3.39881e-37	2.20097e-35	5389	SNF2/Brahma-type chromatin-remodeling protein CHR12
AT5G15920	329.629	1.83721	0.15402	11.9284	8.41797e-33	4.57759e-31	4104	structural maintenance of chromosomes 5
AT2G01460	457.109	1.83716	0.135331	13.5752	5.61522e-42	4.39121e-40	6188	P-loop containing nucleoside triphosphate hydrolases superfamily protein
AT2G35630	1110.01	1.83682	0.103263	17.7879	8.77279e-71	1.77427e-68	14187	ARM repeat superfamily protein
AT5G53310	131.512	1.83677	0.242253	7.58203	3.40177e-14	7.30838e-13	1931	myosin heavy chain-like protein
AT1G74580	270.03	1.83566	0.166703	11.0116	3.36166e-28	1.49855e-26	3357	Pentatricopeptide repeat (PPR) superfamily protein
AT4G09140	542.726	1.83557	0.207632	8.84049	9.53026e-19	2.72475e-17	4124	MUTL-homologue 1
AT1G35220	643.612	1.83499	0.116702	15.7238	1.03858e-55	1.25044e-53	6010	FAM91 carboxy-terminus protein
AT2G32700	425.227	1.83493	0.140381	13.0711	4.81813e-39	3.31346e-37	5525	LEUNIG-like protein
AT4G26750	204.403	1.83351	0.193429	9.47901	2.56698e-21	8.44472e-20	2906	hydroxyproline-rich glycoprotein family protein
AT5G47440	170.926	1.83336	0.203192	9.02281	1.83333e-19	5.45429e-18	2117	auxin canalization protein (DUF828)
AT3G06290	625.917	1.83321	0.196297	9.33893	9.73094e-21	3.10181e-19	8571	SAC3/GANP/Nin1/mts3/eIF-3 p25 family
AT5G62410	550.043	1.83234	0.135676	13.5053	1.456e-41	1.1111e-39	6645	structural maintenance of chromosomes 2
AT4G13350	292.037	1.83138	0.16819	10.8888	1.30385e-27	5.70082e-26	4111	NSP (nuclear shuttle protein)-interacting GTPase
AT2G06990	639.812	1.83084	0.117575	15.5716	1.13488e-54	1.32368e-52	7116	RNA helicase, ATP-dependent, SK12/DOB1 protein
AT1G67690	418.424	1.83045	0.150577	12.1562	5.31551e-34	3.02682e-32	5103	Zincin-like metalloproteases family protein
AT3G10650	430.076	1.82979	0.139782	13.0903	3.74236e-39	2.58229e-37	6208	nuclear pore complex protein
AT1G08860	354.894	1.82881	0.153756	11.8942	1.26837e-32	6.84286e-31	4381	Calcium-dependent phospholipid-binding Copine family protein
AT1G50140	749.554	1.82877	0.115565	15.8246	2.10588e-56	2.66027e-54	9496	P-loop containing nucleoside triphosphate hydrolases superfamily protein
AT1G50500	671.773	1.82853	0.125206	14.6042	2.64088e-48	2.55115e-46	8194	Membrane trafficking VPS53 family protein
AT5G08490	348.574	1.82817	0.150308	12.1628	4.90321e-34	2.79592e-32	4689	Tetratricopeptide repeat (TPR)-like superfamily protein
AT1G09450	322.292	1.82703	0.153996	11.8641	1.81755e-32	9.74171e-31	4197	Protein kinase superfamily protein
AT4G15840	315.835	1.82662	0.162171	11.2635	1.98651e-29	9.36375e-28	4205	BTB/POZ domain-containing protein
AT5G37020	419.083	1.82659	0.139666	13.0783	4.38361e-39	3.01969e-37	5001	auxin response factor 8
AT1G30240	399.852	1.82605	0.144809	12.6101	1.85818e-36	1.17188e-34	5164	proline-, glutamic acid/leucine-rich protein
AT2G32415	361.115	1.82537	0.147178	12.4025	2.53183e-35	1.50648e-33	4498	Polynucleotidyl transferase, ribonuclease H fold protein with HRDC domain-containing protein
AT2G44980	350.663	1.82413	0.150403	12.1283	7.48287e-34	4.24332e-32	4501	SNF2 domain-containing protein / helicase domain-containing protein
AT1G17460	342.158	1.82087	0.157023	11.5962	4.30865e-31	2.15202e-29	3967	TRF-like 3
AT1G79190	498.109	1.81848	0.130006	13.9877	1.85406e-44	1.57599e-42	5785	ARM repeat superfamily protein
AT5G59980	248.193	1.81826	0.176247	10.3165	5.93236e-25	2.29773e-23	2843	Polymerase/histidinol phosphatase-like protein
AT3G58160	730.311	1.81824	0.115125	15.7936	3.44409e-56	4.25905e-54	8063	P-loop containing nucleoside triphosphate hydrolases superfamily protein
AT1G74350	179.456	1.81792	0.20424	8.9009	5.53964e-19	1.60279e-17	2391	Intron maturase, type II family protein
AT2G26790	300.727	1.8178	0.160778	11.3063	1.22138e-29	5.83762e-28	3629	Pentatricopeptide repeat (PPR) superfamily protein
AT5G40740	432.133	1.81678	0.140429	12.9374	2.76857e-38	1.86338e-36	4633	HAUS augmin-like complex subunit
AT2G05170	358.206	1.81655	0.152642	11.9008	1.17274e-32	6.34362e-31	4144	vacuolar protein sorting 11
AT1G19485	383.029	1.81511	0.155498	11.6729	1.7536e-31	8.92143e-30	4831	Transducin/WD40 repeat-like superfamily protein
AT1G61030	351.937	1.81487	0.150063	12.094	1.13563e-33	6.40444e-32	4555	WAPL (Wings apart-like protein regulation of heterochromatin) protein
AT4G39530	199.127	1.81379	0.199747	9.08043	1.08142e-19	3.24791e-18	2941	Tetratricopeptide repeat (TPR)-like superfamily protein
AT1G13040	214.359	1.81356	0.185166	9.79423	1.192e-22	4.17211e-21	2452	Pentatricopeptide repeat (PPR-like) superfamily protein
AT1G55175	164.775	1.81275	0.214013	8.47027	2.44822e-17	6.43496e-16	1894	hypothetical protein
AT5G22750	514.201	1.81265	0.128046	14.1562	1.70996e-45	1.51628e-43	6072	DNA/RNA helicase protein
AT4G13430	313.879	1.81143	0.163397	11.086	1.46671e-28	6.66119e-27	4121	isopropyl malate isomerase large subunit 1
AT4G02460	385.968	1.81059	0.142426	12.7125	5.03965e-37	3.25327e-35	4637	DNA mismatch repair protein
AT3G43300	1558.6	1.8103	0.0917669	19.7271	1.26201e-86	3.89572e-84	11436	HOPM interactor 7
AT5G50170	419.968	1.80997	0.137313	13.1814	1.12353e-39	8.02221e-38	4653	C2 calcium/lipid-binding and GRAM domain containing protein
AT1G56290	271.836	1.80867	0.183344	9.8649	5.90915e-23	2.10231e-21	3535	CwfJ-like family protein
AT1G61010	238.748	1.80835	0.175916	10.2796	8.70697e-25	3.34713e-23	3498	cleavage and polyadenylation specificity factor 73-I
AT5G13950	358.44	1.80831	0.150118	12.046	2.03689e-33	1.1362e-31	4891	nuclear factor kappa-B-binding protein
AT4G30000	183.015	1.80703	0.204268	8.8464	9.03889e-19	2.58968e-17	2513	Dihydropterin pyrophosphokinase / Dihydropteroate synthase
AT1G10290	529.699	1.80687	0.130219	13.8756	8.903e-44	7.31043e-42	7061	dynamin-like protein 6
AT2G26000	305.906	1.80505	0.162349	11.1183	1.02176e-28	4.67143e-27	4226	zinc finger (C3HC4-type RING finger) family protein
AT5G43745	495.295	1.80452	0.129162	13.9709	2.34487e-44	1.97682e-42	5904	ion channel POLLUX-like protein, putative (DUF1012)
AT1G28420	550.92	1.80341	0.12296	14.6667	1.05371e-48	1.04243e-46	8259	homeobox-1
AT4G04790	377.803	1.80306	0.152674	11.8098	3.47306e-32	1.8375e-30	4534	Tetratricopeptide repeat (TPR)-like superfamily protein
AT5G58040	398.251	1.80265	0.141373	12.751	3.07704e-37	2.00208e-35	5514	FIP1[V]-like protein
AT1G49970	230.403	1.80245	0.18442	9.77359	1.46183e-22	5.08617e-21	3084	CLP protease proteolytic subunit 1
AT1G61140	497.784	1.80148	0.13282	13.5633	6.60564e-42	5.12668e-40	6270	SNF2 domain-containing protein / helicase domain-containing protein / zinc finger protein-like protein
AT4G22140	201.706	1.80051	0.198046	9.09137	9.77991e-20	2.95021e-18	2803	PHD finger family protein / bromo-adjacent homology (BAH) domain-containing protein
AT3G45190	545.483	1.79924	0.127196	14.1454	1.99346e-45	1.75254e-43	6752	SIT4 phosphatase-associated family protein
AT3G42660	516.316	1.79896	0.135092	13.3166	1.85381e-40	1.3591e-38	4421	transducin family protein / WD-40 repeat family protein
AT3G03110	691.972	1.79732	0.113488	15.8371	1.72729e-56	2.20235e-54	8395	exportin 1B
AT1G26170	596.448	1.79488	0.19953	8.99551	2.35135e-19	6.9401e-18	7411	ARM repeat superfamily protein
AT1G78770	342.956	1.79444	0.156207	11.4876	1.52281e-30	7.50544e-29	4528	anaphase promoting complex 6
AT2G20210	291.503	1.7939	0.172894	10.3757	3.19736e-25	1.25618e-23	3802	RNI-like superfamily protein
AT4G11850	207.319	1.79381	0.195978	9.15312	5.53135e-20	1.696e-18	4262	phospholipase D gamma 1
AT4G04910	576.231	1.79357	0.133579	13.4271	4.19753e-41	3.15053e-39	6499	AAA-type ATPase family protein
AT3G02890	407.536	1.7928	0.142157	12.6114	1.82666e-36	1.15377e-34	5523	RING/FYVE/PHD zinc finger superfamily protein
AT4G17410	502.045	1.79278	0.129543	13.8392	1.47756e-43	1.20602e-41	6171	DWNN domain, a CCHC-type zinc finger
AT5G47380	255.085	1.7923	0.176154	10.1746	2.57407e-24	9.62488e-23	3378	electron transporter, putative (Protein of unknown function, DUF547)
AT2G35510	275.579	1.79187	0.164864	10.8687	1.62415e-27	7.0862e-26	3792	similar to RCD one 1
AT3G56410	415.038	1.79177	0.142792	12.5481	4.07182e-36	2.52909e-34	5166	hypothetical protein (DUF3133)
AT1G77880	114.984	1.79154	0.242716	7.3812	1.56868e-13	3.22181e-12	1288	Galactose oxidase/kelch repeat superfamily protein
AT3G19830	432.478	1.79134	0.143166	12.5123	6.39142e-36	3.91067e-34	5730	Calcium-dependent lipid-binding (CaLB domain) family protein
AT5G42400	663.942	1.79134	0.120496	14.8663	5.4548e-50	5.52968e-48	7730	SET domain protein 25
AT2G28560	274.884	1.79128	0.167609	10.6872	1.16839e-26	4.90484e-25	3271	DNA repair (Rad51) family protein
AT4G39110	257.031	1.7907	0.178299	10.0432	9.84064e-24	3.58807e-22	3245	Malectin/receptor-like protein kinase family protein
AT4G29910	242.101	1.79063	0.179402	9.98111	1.84399e-23	6.67022e-22	2919	origin recognition complex protein 5
AT5G22010	565.175	1.79032	0.123324	14.5172	9.42553e-48	8.93706e-46	7113	replication factor C1
AT3G50380	1167.22	1.78884	0.10126	17.6658	7.69145e-70	1.48953e-67	14342	vacuolar protein sorting-associated protein, putative (DUF1162)
AT4G12640	391.092	1.78856	0.144608	12.3683	3.87862e-35	2.3045e-33	5338	RNA recognition motif (RRM)-containing protein
AT5G08110	417.313	1.78784	0.13792	12.9629	1.98615e-38	1.34339e-36	5476	UBQ, helicase-c and DEAD-like helicase domain-containing protein
AT3G13225	290.341	1.78779	0.167886	10.6488	1.76649e-26	7.34057e-25	4249	WW domain-containing protein
AT1G04730	494.431	1.78762	0.135052	13.2365	5.40026e-40	3.88289e-38	6070	P-loop containing nucleoside triphosphate hydrolases superfamily protein
AT1G48430	344.677	1.78609	0.158212	11.2892	1.48404e-29	7.05192e-28	4241	Dihydroxyacetone kinase
AT3G07100	446.954	1.78493	0.134935	13.2281	6.0378e-40	4.33371e-38	5632	Sec23/Sec24 protein transport family protein
AT3G24340	357.703	1.78467	0.147503	12.0992	1.0667e-33	6.02398e-32	3894	chromatin remodeling 40
AT1G24706	1260.38	1.78464	0.0989002	18.0449	8.65912e-73	1.8613e-70	13768	THO2
AT4G11970	255.874	1.78312	0.17509	10.1841	2.33623e-24	8.78355e-23	3327	YTH family protein
AT4G32850	403.737	1.78119	0.139749	12.7456	3.29723e-37	2.14195e-35	5483	nuclear poly(a) polymerase
AT1G30010	228.795	1.7802	0.182124	9.77467	1.44625e-22	5.03624e-21	3234	Intron maturase, type II family protein
AT1G50240	586.519	1.77946	0.127356	13.9723	2.30051e-44	1.94341e-42	7989	kinase family with ARM repeat domain-containing protein
AT5G06560	195.352	1.77944	0.195691	9.09312	9.62343e-20	2.90728e-18	3043	myosin-binding protein (Protein of unknown function, DUF593)
AT5G65750	364.32	1.77938	0.146077	12.1811	3.92043e-34	2.24487e-32	4564	2-oxoglutarate dehydrogenase, E1 component
AT1G64790	1688.85	1.77779	0.0855384	20.7835	6.10251e-96	2.36363e-93	18606	ILITYHIA
AT1G70060	520.834	1.77741	0.131058	13.562	6.72558e-42	5.20991e-40	6700	SIN3-like 4
AT2G33820	158.31	1.77723	0.216869	8.19494	2.50709e-16	6.18205e-15	2074	Mitochondrial substrate carrier family protein
AT1G01040	551.325	1.77692	0.131006	13.5637	6.57708e-42	5.11418e-40	8106	dicer-like 1
AT1G67630	325.862	1.77655	0.153269	11.5911	4.57354e-31	2.28155e-29	3966	DNA polymerase alpha 2
AT2G06005	350.131	1.77648	0.148218	11.9856	4.22641e-33	2.32912e-31	3940	FRIGIDA interacting protein 1
AT1G34355	405.585	1.77622	0.139852	12.7008	5.85649e-37	3.77463e-35	5628	forkhead-associated (FHA) domain-containing protein
AT2G16640	396.357	1.7761	0.142998	12.4204	2.02484e-35	1.21184e-33	4558	multimeric translocon complex in the outer envelope membrane 132
AT5G18240	178.925	1.77527	0.203032	8.7438	2.25397e-18	6.32098e-17	2517	myb-related protein 1
AT5G63550	253.088	1.775	0.172519	10.2887	7.9224e-25	3.0541e-23	3680	DEK domain-containing chromatin associated protein
AT5G41580	333.229	1.77461	0.157464	11.2699	1.84771e-29	8.7195e-28	4635	RING/U-box superfamily protein
AT4G29790	561.454	1.77244	0.128196	13.826	1.77691e-43	1.44175e-41	7784	serine/arginine repetitive matrix protein
AT5G18740	178.292	1.76913	0.205984	8.58868	8.79778e-18	2.39048e-16	2523	hypothetical protein (DUF3444)
AT3G57060	443.698	1.76625	0.138029	12.7963	1.72007e-37	1.13354e-35	6362	binding protein
AT1G03770	247.857	1.76619	0.174653	10.1126	4.85887e-24	1.79717e-22	3110	RING 1B
AT3G09660	392.919	1.76523	0.150242	11.7493	7.12452e-32	3.70728e-30	4998	minichromosome maintenance 8
AT4G15080	295.363	1.76475	0.160019	11.0284	2.78827e-28	1.24565e-26	4105	DHHC-type zinc finger family protein
AT4G04970	489.22	1.76433	0.134182	13.1488	1.72981e-39	1.22026e-37	6348	glucan synthase-like 1
AT2G26920	210.037	1.7643	0.185178	9.52756	1.61024e-21	5.34871e-20	2763	Ubiquitin-associated/translation elongation factor EF1B protein
AT3G13060	267.486	1.76072	0.167723	10.4978	8.84115e-26	3.56915e-24	3821	evolutionarily conserved C-terminal region 5
AT4G38440	432.642	1.76051	0.139388	12.6303	1.43694e-36	9.09012e-35	5660	RPAP1-like, carboxy-terminal protein
AT2G42940	104.538	1.75966	0.252956	6.9564	3.49076e-12	6.49374e-11	1202	Putative AT-hook DNA-binding family protein
AT3G19740	579.246	1.75908	0.124971	14.0759	5.33916e-45	4.61483e-43	7859	P-loop containing nucleoside triphosphate hydrolases superfamily protein
AT5G18620	533.467	1.75813	0.126483	13.9001	6.32376e-44	5.23444e-42	6479	chromatin remodeling factor17
AT5G11510	383.918	1.75796	0.143821	12.2233	2.33528e-34	1.34094e-32	5136	myb domain protein 3r-4
AT5G36940	553.614	1.75712	0.133781	13.1343	2.0937e-39	1.46438e-37	4269	cationic amino acid transporter 3
AT1G50000	198.508	1.75695	0.19245	9.12939	6.88891e-20	2.10597e-18	2231	methyltransferase
AT2G04270	449.652	1.75625	0.133682	13.1376	2.00515e-39	1.40724e-37	5907	RNAse E/G-like protein
AT4G10070	321.156	1.75623	0.162418	10.8131	2.98536e-27	1.28747e-25	4474	KH domain-containing protein
AT1G27850	552.546	1.75532	0.124037	14.1516	1.82599e-45	1.61221e-43	5646	RUN/FYVE domain protein
AT5G47490	511.161	1.75516	0.137195	12.7932	1.78935e-37	1.1773e-35	7073	RGPR-like protein
AT4G36630	378.821	1.75499	0.152327	11.5212	1.03198e-30	5.10471e-29	4862	Vacuolar sorting protein 39
AT3G63460	417.909	1.75495	0.138889	12.6356	1.34304e-36	8.52241e-35	6751	transducin family protein / WD-40 repeat family protein
AT5G45140	894.121	1.7541	0.106427	16.4817	4.96889e-61	7.28582e-59	11048	nuclear RNA polymerase C2
AT1G55970	480.739	1.75407	0.133855	13.1042	3.11453e-39	2.16362e-37	5901	histone acetyltransferase of the CBP family 4
AT4G04350	477.429	1.75371	0.139422	12.5784	2.7762e-36	1.73221e-34	5060	tRNA synthetase class I (I, L, M and V) family protein
AT5G42940	292.042	1.75241	0.161639	10.8415	2.1882e-27	9.49671e-26	4343	RING/U-box superfamily protein
AT5G18525	546.007	1.75196	0.130282	13.4474	3.18869e-41	2.40652e-39	7086	protein serine/threonine kinase
AT4G04885	366.91	1.75184	0.151914	11.5318	9.12068e-31	4.51699e-29	4159	PCF11P-similar protein 4
AT5G09400	335.303	1.75116	0.158065	11.0787	1.59124e-28	7.20288e-27	4672	K+ uptake permease 7
AT2G25850	438.666	1.75101	0.136453	12.8324	1.08035e-37	7.16554e-36	5463	poly(A) polymerase 2
AT3G04810	287.589	1.75064	0.171963	10.1803	2.42802e-24	9.10362e-23	4049	NIMA-related kinase 2
AT5G37510	242.198	1.75056	0.178916	9.78424	1.31579e-22	4.58972e-21	3364	NADH-ubiquinone dehydrogenase
AT3G16650	358.175	1.74742	0.147168	11.8736	1.62346e-32	8.72421e-31	4420	Transducin/WD40 repeat-like superfamily protein
AT1G24120	215.135	1.74726	0.183034	9.5461	1.34666e-21	4.49867e-20	3198	ARG1-like 1
AT1G15240	363.699	1.74714	0.151313	11.5466	7.68289e-31	3.81413e-29	5310	phox (PX) domain-containing protein
AT5G51230	397.014	1.74635	0.149923	11.6483	2.34036e-31	1.18187e-29	6000	VEFS-Box of polycomb protein
AT3G26540	178.669	1.74622	0.205667	8.49053	2.05692e-17	5.43778e-16	2110	Tetratricopeptide repeat (TPR)-like superfamily protein
AT2G37840	311.971	1.74576	0.165371	10.5566	4.7334e-26	1.9356e-24	4608	Protein kinase superfamily protein
AT5G60020	174.101	1.74459	0.204153	8.54553	1.27947e-17	3.43109e-16	2466	laccase 17
AT4G30990	997.419	1.74444	0.10711	16.2864	1.2326e-59	1.73307e-57	13888	ARM repeat superfamily protein
AT3G17850	468.139	1.74405	0.143357	12.1658	4.7271e-34	2.69925e-32	7120	Protein kinase superfamily protein
AT1G42440	481.225	1.74317	0.136305	12.7887	1.89508e-37	1.24288e-35	4908	pre-rRNA-processing TSR1-like protein
AT4G08825	34.3693	1.74193	0.405335	4.2975	1.72732e-05	0.00016435	526	Natural antisense transcript overlaps with AT4G33670
AT1G76950	368.78	1.74172	0.15283	11.3965	4.35445e-30	2.12071e-28	5143	Regulator of chromosome condensation (RCC1) family with FYVE zinc finger domain-containing protein
AT3G04340	558.183	1.74126	0.136112	12.7929	1.79727e-37	1.18062e-35	7082	FtsH extracellular protease family
AT3G05040	499.612	1.74033	0.128756	13.5165	1.24936e-41	9.55192e-40	7131	ARM repeat superfamily protein
AT5G36880	503.641	1.74027	0.132902	13.0944	3.54613e-39	2.45101e-37	5856	acetyl-CoA synthetase
AT1G08610	173.069	1.74003	0.22396	7.76937	7.8876e-15	1.76958e-13	2223	Pentatricopeptide repeat (PPR) superfamily protein
AT2G32730	393.12	1.73773	0.142981	12.1535	5.49324e-34	3.12369e-32	5777	26S proteasome regulatory complex, non-ATPase subcomplex, Rpn2/Psmd1 subunit
AT4G17616	186.533	1.73756	0.199248	8.72063	2.76659e-18	7.70592e-17	2390	Pentatricopeptide repeat (PPR) superfamily protein
AT3G21430	752.551	1.73603	0.118865	14.6051	2.60743e-48	2.52478e-46	9910	DNA binding protein
AT5G14240	117.201	1.73525	0.240804	7.20606	5.7596e-13	1.14069e-11	1780	Thioredoxin superfamily protein
AT3G22780	267.444	1.73517	0.167174	10.3794	3.07593e-25	1.20963e-23	3702	Tesmin/TSO1-like CXC domain-containing protein
AT1G09300	347.643	1.7346	0.153866	11.2734	1.77479e-29	8.38502e-28	4886	Metallopeptidase M24 family protein
AT5G06220	435.133	1.73399	0.146304	11.852	2.10157e-32	1.11909e-30	5741	LETM1-like protein
AT3G62360	598.593	1.73341	0.121626	14.252	4.35546e-46	3.91286e-44	7960	Carbohydrate-binding-like fold
AT5G44740	329.383	1.7333	0.154292	11.2339	2.7799e-29	1.30436e-27	4163	Y-family DNA polymerase H
AT5G42140	405.181	1.73314	0.139517	12.4224	1.9752e-35	1.18385e-33	5161	Regulator of chromosome condensation (RCC1) family with FYVE zinc finger domain-containing protein
AT5G03875	43.5998	1.73196	0.373549	4.63649	3.54371e-06	3.71244e-05	348	Natural antisense transcript overlaps with AT5G25080
AT3G51310	359.17	1.73173	0.146822	11.7947	4.15529e-32	2.18437e-30	5123	VPS35 homolog C
AT2G31820	252.945	1.73124	0.177753	9.73959	2.04382e-22	7.06917e-21	3582	Ankyrin repeat family protein
AT1G72700	439.131	1.73034	0.138527	12.491	8.35632e-36	5.06761e-34	6012	ATPase E1-E2 type family protein / haloacid dehalogenase-like hydrolase family protein
AT5G62230	495.144	1.72992	0.133394	12.9685	1.84634e-38	1.25088e-36	6310	ERECTA-like 1
AT5G19660	386.465	1.72982	0.146931	11.7731	5.3743e-32	2.80365e-30	4643	SITE-1 protease
AT5G46210	374.521	1.729	0.151444	11.4168	3.44712e-30	1.68082e-28	5444	cullin4
AT5G37050	97.8101	1.72888	0.263345	6.56507	5.20083e-11	8.8563e-10	1162	sorting nexin
AT3G08943	154.318	1.72859	0.212744	8.12522	4.46551e-16	1.08163e-14	3744	ARM repeat superfamily protein
AT3G13240	137.889	1.72848	0.222398	7.77201	7.72517e-15	1.73409e-13	1068	hypothetical protein
AT4G09730	328.479	1.72835	0.161417	10.7074	9.40089e-27	3.95859e-25	3467	RH39
AT1G59820	724.311	1.72569	0.117582	14.6766	9.10727e-49	9.0316e-47	9081	aminophospholipid ATPase 3
AT5G47690	723.856	1.72556	0.116242	14.8445	7.54866e-50	7.63344e-48	9763	binding protein
AT3G45440	281.54	1.72455	0.171976	10.0278	1.15008e-23	4.18597e-22	3136	Concanavalin A-like lectin protein kinase family protein
AT5G12350	365.896	1.72451	0.147995	11.6524	2.22983e-31	1.12883e-29	5491	Regulator of chromosome condensation (RCC1) family with FYVE zinc finger domain-containing protein
AT3G54850	215.146	1.72428	0.1842	9.36091	7.90538e-21	2.53565e-19	2667	plant U-box 14
AT3G17900	358.536	1.72419	0.155229	11.1074	1.15463e-28	5.2613e-27	4880	heat-inducible transcription repressor
AT3G56408	439.02	1.72392	0.14014	12.3014	8.89848e-35	5.22655e-33	6030	Natural antisense transcript overlaps with AT3G56410
AT1G15160	121.1	1.72388	0.238816	7.21845	5.2585e-13	1.04498e-11	2200	MATE efflux family protein
AT5G39500	423.739	1.72318	0.145448	11.8474	2.21998e-32	1.18062e-30	5592	GNOM-like 1
AT4G00590	153.022	1.72178	0.226323	7.60764	2.79143e-14	6.03502e-13	2288	N-terminal nucleophile aminohydrolases (Ntn hydrolases) superfamily protein
AT5G27230	312.389	1.72166	0.155386	11.0799	1.57008e-28	7.11492e-27	3957	Frigida-like protein
AT1G01650	313.893	1.7214	0.154425	11.1472	7.39267e-29	3.40644e-27	5065	SIGNAL PEPTIDE PEPTIDASE-LIKE 4
AT5G43600	233.625	1.72068	0.177434	9.69755	3.08824e-22	1.06012e-20	3073	ureidoglycolate amidohydrolase
AT5G26910	370.13	1.72049	0.149346	11.5202	1.04367e-30	5.1563e-29	4554	GPI-anchored adhesin-like protein
AT1G78920	453.182	1.71967	0.132854	12.9441	2.53769e-38	1.71079e-36	6124	vacuolar H+-pyrophosphatase 2
AT4G08795	30.2296	1.71956	0.431132	3.98849	6.64959e-05	0.000573541	345	Natural antisense transcript overlaps with AT4G33630
AT5G27270	351.25	1.71922	0.151035	11.3829	5.08739e-30	2.46597e-28	4320	Tetratricopeptide repeat (TPR)-like superfamily protein
AT4G38200	548.833	1.7181	0.130141	13.2019	8.55869e-40	6.13238e-38	7526	SEC7-like guanine nucleotide exchange family protein
AT1G19850	385.585	1.71794	0.277996	6.17975	6.4203e-10	9.98454e-09	4735	Transcriptional factor B3 family protein / auxin-responsive factor AUX/IAA-like protein
AT3G24000	162.52	1.71793	0.21569	7.96481	1.65484e-15	3.87793e-14	2163	Tetratricopeptide repeat (TPR)-like superfamily protein
AT1G23180	279.885	1.71785	0.170213	10.0924	5.96899e-24	2.19197e-22	3920	ARM repeat superfamily protein
AT5G48520	373.637	1.71774	0.150819	11.3894	4.72167e-30	2.29684e-28	5233	HAUS augmin-like complex subunit
AT3G22170	322.256	1.71769	0.158845	10.8136	2.9665e-27	1.28068e-25	4199	far-red elongated hypocotyls 3
AT5G06120	744.366	1.71708	0.121243	14.1623	1.5677e-45	1.39315e-43	9223	ARM repeat superfamily protein
AT5G61460	641.636	1.71622	0.120197	14.2784	2.98381e-46	2.69831e-44	7894	P-loop containing nucleoside triphosphate hydrolases superfamily protein
AT1G04140	358.481	1.71529	0.151342	11.3339	8.91839e-30	4.29254e-28	5087	Transducin family protein / WD-40 repeat family protein
AT5G60930	528.225	1.71491	0.125554	13.6587	1.79259e-42	1.42078e-40	7462	P-loop containing nucleoside triphosphate hydrolases superfamily protein
AT1G67210	240.155	1.71324	0.177568	9.64836	4.99493e-22	1.70184e-20	3234	Proline-rich spliceosome-associated (PSP) family protein / zinc knuckle (CCHC-type) family protein
AT4G24840	332.135	1.71235	0.154333	11.0952	1.32411e-28	6.02688e-27	4906	oligomeric golgi complex subunit-like protein
AT4G34040	317.283	1.71189	0.166275	10.2955	7.38143e-25	2.85091e-23	4586	RING/U-box superfamily protein
AT4G33520	511.1	1.71149	0.135471	12.6336	1.37811e-36	8.73145e-35	7321	P-type ATP-ase 1
AT3G45830	411.545	1.71148	0.143015	11.9671	5.28633e-33	2.90154e-31	4928	nuclear factor kappa-B-binding-like protein
AT2G37420	384.727	1.71061	0.143843	11.8922	1.29907e-32	6.99927e-31	5151	ATP binding microtubule motor family protein
AT5G20980	425.181	1.71024	0.13684	12.4981	7.64601e-36	4.65749e-34	5612	methionine synthase 3
AT4G21710	477.97	1.70943	0.131623	12.9873	1.44404e-38	9.79944e-37	7001	DNA-directed RNA polymerase family protein
AT1G52430	115.558	1.70941	0.248388	6.88202	5.90084e-12	1.08251e-10	5072	Ubiquitin carboxyl-terminal hydrolase-related protein
AT4G16150	347.175	1.7086	0.149056	11.4628	2.02743e-30	9.95674e-29	5233	calmodulin-binding transcription activator 5
AT4G13650	318.508	1.70748	0.155641	10.9706	5.28943e-28	2.34012e-26	3976	Pentatricopeptide repeat (PPR) superfamily protein
AT3G28630	151.835	1.70669	0.228669	7.46356	8.42135e-14	1.76222e-12	1947	actin cross-linking protein, putative (DUF569)
AT3G28030	569.998	1.70658	0.128595	13.271	3.41207e-40	2.47065e-38	7185	5'-3' exonuclease family protein
AT3G61740	418.916	1.7064	0.138457	12.3244	6.69293e-35	3.95943e-33	6205	SET domain protein 14
AT1G55150	213.786	1.70573	0.189587	8.99707	2.31819e-19	6.84718e-18	2877	DEA(D/H)-box RNA helicase family protein
AT3G52640	470.081	1.70529	0.136338	12.5078	6.76644e-36	4.13397e-34	5759	Zn-dependent exopeptidases superfamily protein
AT5G20490	853.442	1.70482	0.109883	15.5149	2.75204e-54	3.18276e-52	11314	myosin family protein with Dil
AT1G63700	352.46	1.70414	0.157976	10.7874	3.94988e-27	1.69808e-25	5446	Protein kinase superfamily protein
AT2G42120	210.836	1.7039	0.185009	9.20982	3.26677e-20	1.01223e-18	3104	DNA polymerase delta small subunit
AT3G06480	360.781	1.70385	0.152181	11.1962	4.25811e-29	1.97538e-27	4907	DEAD box RNA helicase family protein
AT5G22450	465.083	1.70375	0.135489	12.5748	2.90407e-36	1.80925e-34	6558	spectrin beta chain, brain
AT5G38880	526.792	1.70366	0.125541	13.5705	5.98901e-42	4.67461e-40	6311	HAUS augmin-like complex subunit
AT2G28250	331.674	1.70349	0.154057	11.0575	2.01562e-28	9.04406e-27	4268	Protein kinase superfamily protein
AT4G14310	274.068	1.70344	0.31002	5.49462	3.91563e-08	5.13447e-07	3665	Transducin/WD40 repeat-like superfamily protein
AT3G59420	255.338	1.70342	0.170431	9.99477	1.60662e-23	5.83214e-22	3534	crinkly4
AT2G19950	444.765	1.70274	0.138796	12.2679	1.34675e-34	7.81723e-33	5803	golgin Putative 1
AT5G05970	317.972	1.7016	0.162506	10.471	1.17416e-25	4.69388e-24	4233	Transducin/WD40 repeat-like superfamily protein
AT5G23630	555.483	1.701	0.124311	13.6834	1.27515e-42	1.01262e-40	7719	phosphate deficiency response 2
AT3G46670	131.951	1.70099	0.244484	6.95745	3.46486e-12	6.4514e-11	1808	UDP-glucosyl transferase 76E11
AT1G08450	269.475	1.7005	0.173811	9.78362	1.32391e-22	4.61413e-21	4159	calreticulin 3
AT5G47400	267.452	1.69968	0.17216	9.87263	5.47123e-23	1.94989e-21	3581	sphingomyelin phosphodiesterase
AT1G71010	451.512	1.69954	0.135101	12.5798	2.72696e-36	1.70408e-34	6925	FORMS APLOID AND BINUCLEATE CELLS 1C
AT1G11410	238.128	1.6981	0.180906	9.38666	6.19302e-21	1.9942e-19	3602	S-locus lectin protein kinase family protein
AT3G53100	176.266	1.69733	0.218494	7.76834	7.95188e-15	1.78303e-13	2298	GDSL-like Lipase/Acylhydrolase superfamily protein
AT1G45180	286.247	1.69696	0.164181	10.3359	4.84799e-25	1.88484e-23	3479	RING/U-box superfamily protein
AT3G06880	450.249	1.69692	0.132815	12.7766	2.21679e-37	1.44694e-35	6003	Transducin/WD40 repeat-like superfamily protein
AT2G48110	363.625	1.69628	0.151273	11.2134	3.50554e-29	1.63549e-27	6418	reduced epidermal fluorescence 4
AT3G16940	323.606	1.69594	0.152495	11.1213	9.88476e-29	4.52934e-27	4892	calmodulin-binding transcription activator
AT4G15890	403.922	1.69557	0.13863	12.2309	2.12546e-34	1.22733e-32	5770	binding protein
AT1G73840	188.29	1.69549	0.205482	8.25127	1.56724e-16	3.91391e-15	2755	hydroxyproline-rich glycoprotein family protein
AT5G04885	314.771	1.69478	0.160825	10.538	5.76985e-26	2.3524e-24	4245	Glycosyl hydrolase family protein
AT1G49540	272.711	1.69445	0.16707	10.1422	3.58866e-24	1.33578e-22	3897	elongator protein 2
AT4G11830	308.348	1.69444	0.155871	10.8708	1.58795e-27	6.93561e-26	6238	phospholipase D gamma 2
AT2G25280	149.904	1.69289	0.213908	7.9141	2.49046e-15	5.78655e-14	2455	AmmeMemoRadiSam system protein B
AT1G28350	403.622	1.69286	0.139052	12.1743	4.2589e-34	2.43528e-32	6098	Nucleotidylyl transferase superfamily protein
AT1G55170	124.969	1.69123	0.233723	7.23605	4.61944e-13	9.24249e-12	1701	DNA double-strand break repair protein
AT3G16310	190.613	1.691	0.197758	8.55086	1.22177e-17	3.28708e-16	2353	mitotic phosphoprotein N' end (MPPN) family protein
AT5G61140	922.898	1.69071	0.118405	14.2791	2.95592e-46	2.67899e-44	13616	U5 small nuclear ribonucleoprotein helicase
AT3G12810	682.876	1.69061	0.12396	13.6384	2.36653e-42	1.86488e-40	9152	SNF2 domain-containing protein / helicase domain-containing protein
AT2G35740	170.688	1.69025	0.201303	8.39655	4.59804e-17	1.18504e-15	2137	nositol transporter 3
AT1G73020	324.755	1.68999	0.152836	11.0576	2.0146e-28	9.04406e-27	4164	anoctamin-like protein
AT5G14230	306.771	1.68985	0.157645	10.7193	8.2621e-27	3.48621e-25	4274	ankyrin
AT5G24710	676.627	1.68826	0.125714	13.4294	4.06962e-41	3.06011e-39	9326	Transducin/WD40 repeat-like superfamily protein
AT4G10250	86.0547	1.68784	0.279633	6.0359	1.58074e-09	2.36944e-08	1034	HSP20-like chaperones superfamily protein
AT5G54910	234.993	1.68766	0.178111	9.47535	2.65879e-21	8.72575e-20	3406	DEA(D/H)-box RNA helicase family protein
AT5G18710	192.665	1.68731	0.193868	8.70338	3.22146e-18	8.93046e-17	2345	DNAJ heat shock amino-terminal domain protein, putative (DUF3444)
AT5G26680	370.573	1.68706	0.144414	11.6821	1.57352e-31	8.03514e-30	4104	5'-3' exonuclease family protein
AT1G08420	557.665	1.687	0.126006	13.3883	7.08037e-41	5.28531e-39	7661	BRI1 suppressor 1 (BSU1)-like 2
AT1G59610	586.72	1.6863	0.126161	13.3662	9.52667e-41	7.06005e-39	7944	dynamin-like 3
AT1G07910	680.028	1.686	0.115465	14.6019	2.73152e-48	2.63252e-46	9208	RNAligase
AT3G04820	355.627	1.68578	0.156936	10.7418	6.47344e-27	2.75985e-25	4777	Pseudouridine synthase family protein
AT5G14170	188.149	1.68471	0.203659	8.27221	1.31496e-16	3.31141e-15	2514	SWIB/MDM2 domain superfamily protein
AT3G52250	488.364	1.68424	0.132758	12.6865	7.02229e-37	4.5048e-35	7231	Duplicated homeodomain-like superfamily protein
AT2G41050	261.542	1.68418	0.167922	10.0296	1.13022e-23	4.11732e-22	3302	PQ-loop repeat family protein / transmembrane family protein
AT4G25520	261.13	1.68394	0.174966	9.62437	6.30937e-22	2.1408e-20	4314	SEUSS-like 1
AT2G39380	156.649	1.68329	0.21735	7.74461	9.58748e-15	2.13462e-13	2077	exocyst subunit exo70 family protein H2
AT5G37590	441.513	1.68312	0.140184	12.0065	3.28362e-33	1.81443e-31	5602	Tetratricopeptide repeat (TPR)-like superfamily protein
AT4G03090	471.963	1.68296	0.136962	12.2878	1.05305e-34	6.13248e-33	5504	sequence-specific DNA binding transcription factor ATNDX
AT4G38120	582.951	1.68256	0.122725	13.7099	8.85217e-43	7.04331e-41	7754	ARM repeat superfamily protein
AT4G11270	608.377	1.68218	0.127667	13.1763	1.20095e-39	8.54529e-38	6669	Transducin/WD40 repeat-like superfamily protein
AT5G54650	325.876	1.68179	0.156744	10.7295	7.39844e-27	3.13468e-25	4597	formin homology5
AT5G19400	329.646	1.68171	0.153178	10.9788	4.83393e-28	2.14322e-26	5155	Telomerase activating protein Est1
AT4G32050	336.197	1.6815	0.15744	10.6802	1.25936e-26	5.27057e-25	4406	neurochondrin family protein
AT5G04280	244.477	1.68129	0.174308	9.64554	5.13426e-22	1.74786e-20	3500	RNA-binding (RRM/RBD/RNP motifs) family protein with retrovirus zinc finger-like domain-containing protein
AT1G61370	275.911	1.68125	0.169802	9.90124	4.11164e-23	1.46917e-21	4079	S-locus lectin protein kinase family protein
AT4G03080	447.242	1.68003	0.140641	11.9455	6.85411e-33	3.74205e-31	5843	BRI1 suppressor 1 (BSU1)-like 1
AT1G28715	513.835	1.67989	0.126103	13.3216	1.73395e-40	1.27351e-38	7115	hypothetical protein
AT3G09560	341.1	1.67971	0.152719	10.9988	3.87457e-28	1.72345e-26	4919	Lipin family protein
AT3G48440	196.888	1.67799	0.201495	8.32768	8.24414e-17	2.0958e-15	2809	Zinc finger C-x8-C-x5-C-x3-H type family protein
AT3G03050	350.093	1.67655	0.156216	10.7322	7.18268e-27	3.04956e-25	4930	cellulose synthase-like D3
AT1G69588	59.0654	1.67601	0.326066	5.14009	2.74604e-07	3.30789e-06	883	CLAVATA3/ESR-RELATED 45
AT5G22350	265.877	1.67598	0.175526	9.54833	1.3181e-21	4.41042e-20	3904	fission ELM1-like protein (DUF1022)
AT5G52910	463.313	1.67556	0.133498	12.5512	3.91594e-36	2.43595e-34	5793	timeless family protein
AT5G26570	535.283	1.67554	0.132222	12.6722	8.43411e-37	5.39363e-35	6253	chloroplastidic phosphoglucan, water dikinase (ATGWD3)
AT1G04393	37.4594	1.67447	0.390568	4.28725	1.80895e-05	0.000171559	403	none
AT4G02750	205.079	1.67424	0.194635	8.60194	7.83767e-18	2.13526e-16	2600	Tetratricopeptide repeat (TPR)-like superfamily protein
AT1G73960	740.15	1.67386	0.126025	13.282	2.94341e-40	2.13884e-38	9640	TBP-associated factor 2
AT5G22770	476.448	1.67371	0.133929	12.497	7.75012e-36	4.71391e-34	9166	alpha-adaptin
AT1G48520	202.623	1.67238	0.190811	8.76458	1.8747e-18	5.28623e-17	2814	GLU-ADT subunit B
AT5G05960	102.598	1.67236	0.257026	6.50658	7.68793e-11	1.29306e-09	1295	Bifunctional inhibitor/lipid-transfer protein/seed storage 2S albumin superfamily protein
AT5G19390	483.193	1.67179	0.132665	12.6016	2.06936e-36	1.2971e-34	7028	Rho GTPase activation protein (RhoGAP) with PH domain-containing protein
AT3G25840	356.781	1.6714	0.157532	10.6099	2.68054e-26	1.10494e-24	5693	Protein kinase superfamily protein
AT5G51340	318.848	1.67103	0.153103	10.9144	9.83368e-28	4.31798e-26	4563	Tetratricopeptide repeat (TPR)-like superfamily protein
AT2G19560	255.625	1.6708	0.169767	9.84168	7.44582e-23	2.63986e-21	3455	proteasome family protein
AT3G61170	212.564	1.6701	0.191404	8.72553	2.64938e-18	7.39448e-17	2668	Tetratricopeptide repeat (TPR)-like superfamily protein
AT1G29785	189.766	1.66958	0.192668	8.66558	4.49225e-18	1.23864e-16	2364	Natural antisense transcript overlaps with AT1G29780
AT5G17020	604.083	1.66894	0.126025	13.243	4.95536e-40	3.57552e-38	8337	exportin 1A
AT4G02020	390.563	1.66885	0.142195	11.7363	8.30225e-32	4.30919e-30	5407	SET domain-containing protein
AT1G18160	424.609	1.66834	0.139674	11.9445	6.93385e-33	3.78056e-31	5461	Protein kinase superfamily protein
AT5G06460	300.531	1.66833	0.158832	10.5037	8.30686e-26	3.36006e-24	4567	ubiquitin activating enzyme 2
AT2G46520	218.027	1.66791	0.181388	9.19527	3.74058e-20	1.15209e-18	3960	cellular apoptosis susceptibility protein, putative / importin-alpha re-exporter
AT4G24430	273.739	1.66754	0.17468	9.54623	1.34507e-21	4.49702e-20	3181	Rhamnogalacturonate lyase family protein
AT1G02990	419.019	1.66751	0.150634	11.07	1.75477e-28	7.92561e-27	6054	hypothetical protein
AT1G05830	543.118	1.66745	0.138073	12.0766	1.40439e-33	7.88763e-32	7779	trithorax-like protein 2
AT1G59750	376.891	1.66652	0.147248	11.3178	1.07182e-29	5.13473e-28	5144	auxin response factor 1
AT5G07740	546.47	1.66612	0.133149	12.5132	6.32165e-36	3.87376e-34	8771	actin binding protein
AT5G53150	329.56	1.66605	0.164837	10.1073	5.12869e-24	1.89185e-22	4237	DnaJ heat shock amino-terminal domain protein
AT5G04560	662.857	1.66565	0.119308	13.9609	2.70139e-44	2.25882e-42	9421	HhH-GPD base excision DNA repair family protein
AT4G24270	461.785	1.66519	0.135276	12.3096	8.0393e-35	4.74226e-33	5940	EMBRYO DEFECTIVE 140
AT1G06590	656.096	1.66457	0.11903	13.9845	1.93849e-44	1.64435e-42	8443	anaphase-promoting complex subunit
AT1G52500	263.921	1.66449	0.167238	9.95281	2.45155e-23	8.829e-22	3233	MUTM homolog-1
AT1G51600	249.483	1.66431	0.177423	9.38046	6.56861e-21	2.11349e-19	3409	ZIM-LIKE 2
AT1G33390	344.203	1.66425	0.155223	10.7217	8.0492e-27	3.40338e-25	5198	RNA helicase family protein
AT2G28380	181.127	1.66414	0.199047	8.36055	6.24262e-17	1.59886e-15	2509	dsRNA-binding protein 2
AT3G22220	254.75	1.664	0.171026	9.72955	2.2559e-22	7.78958e-21	3370	hAT transposon superfamily
AT5G52950	207.324	1.66284	0.184729	9.00153	2.22593e-19	6.5869e-18	3304	LIM domain protein
AT4G12750	472.195	1.66138	0.135451	12.2656	1.3864e-34	8.02819e-33	7018	Homeodomain-like transcriptional regulator
AT5G02660	144.165	1.66089	0.219952	7.55116	4.31392e-14	9.2198e-13	2159	ubiquitin carboxyl-terminal hydrolase-like protein, putative (DUF627 and DUF629)
AT3G14460	357.202	1.66064	0.148307	11.1973	4.20162e-29	1.95359e-27	4460	LRR and NB-ARC domains-containing disease resistance protein
AT5G56130	194.526	1.66058	0.196645	8.44456	3.05203e-17	7.95077e-16	2617	Transducin/WD40 repeat-like superfamily protein
AT3G48870	348.45	1.66035	0.14982	11.0823	1.52933e-28	6.9379e-27	4624	Clp ATPase
AT3G15130	232.548	1.66028	0.18906	8.78176	1.60938e-18	4.5506e-17	2969	Tetratricopeptide repeat (TPR)-like superfamily protein
AT1G29940	556.457	1.66001	0.123278	13.4656	2.49249e-41	1.89153e-39	7817	nuclear RNA polymerase A2
AT1G31360	405.479	1.65969	0.14052	11.8111	3.42213e-32	1.81289e-30	5276	RECQ helicase L2
AT1G78540	267.262	1.65917	0.171297	9.68592	3.46082e-22	1.18505e-20	3891	SH2 domain protein B
AT1G33400	381.767	1.65805	0.144758	11.454	2.24652e-30	1.10195e-28	4823	Tetratricopeptide repeat (TPR)-like superfamily protein
AT5G26760	304.816	1.65733	0.156402	10.5966	3.08964e-26	1.2723e-24	3763	RNA polymerase II subunit B1 CTD phosphatase RPAP2-like protein
AT5G48120	558.702	1.65704	0.128233	12.9221	3.37851e-38	2.27018e-36	7498	ARM repeat superfamily protein
AT2G43040	231.351	1.65688	0.179628	9.22397	2.86291e-20	8.91127e-19	3673	tetratricopeptide repeat (TPR)-containing protein
AT5G38150	193.097	1.65658	0.196408	8.43439	3.32921e-17	8.65636e-16	2325	PLASTID MOVEMENT IMPAIRED protein (DUF827)
AT3G23370	246.614	1.65546	0.17321	9.55753	1.20599e-21	4.05182e-20	3602	RNA-binding (RRM/RBD/RNP motifs) family protein
AT3G53930	302.661	1.655	0.162514	10.1838	2.34328e-24	8.802e-23	4731	Protein kinase superfamily protein
AT3G17360	762.951	1.65487	0.108967	15.1868	4.32438e-52	4.67216e-50	10660	phragmoplast orienting kinesin 1
AT4G04370	261.56	1.65464	0.172835	9.5735	1.03343e-21	3.48631e-20	2261	Tetratricopeptide repeat (TPR)-like superfamily protein
AT1G14570	289.609	1.65409	0.169572	9.75447	1.76514e-22	6.12075e-21	3886	UBX domain-containing protein
AT1G67310	367.01	1.65251	0.143969	11.4783	1.69674e-30	8.35267e-29	4944	Calmodulin-binding transcription activator protein with CG-1 and Ankyrin domain
AT5G22030	483.899	1.65155	0.130981	12.6091	1.88119e-36	1.18457e-34	6641	ubiquitin-specific protease 8
AT4G14340	284.714	1.65032	0.161005	10.2501	1.18182e-24	4.49682e-23	3838	casein kinase I
AT1G05490	343.012	1.64953	0.159163	10.3638	3.62384e-25	1.41831e-23	4985	chromatin remodeling 31
AT2G25660	893.758	1.64847	0.102517	16.08	3.52312e-58	4.72696e-56	12395	embryo defective 2410
AT4G16970	370.576	1.64835	0.146892	11.2215	3.19708e-29	1.49839e-27	4842	Protein kinase superfamily protein
AT4G14180	425.802	1.64607	0.140494	11.7163	1.05156e-31	5.42374e-30	5895	putative recombination initiation defect 1
AT1G29740	364.672	1.64599	0.145139	11.3408	8.23971e-30	3.97053e-28	5899	Leucine-rich repeat transmembrane protein kinase
AT1G48570	277.845	1.64598	0.165259	9.96	2.28064e-23	8.22793e-22	3849	zinc finger (Ran-binding) family protein
AT3G22460	153.658	1.64583	0.219099	7.51182	5.831e-14	1.23274e-12	2052	O-acetylserine (thiol) lyase (OAS-TL) isoform A2
AT5G22820	281.803	1.64564	0.167757	9.80964	1.02331e-22	3.597e-21	4075	ARM repeat superfamily protein
AT3G42640	509.352	1.64554	0.128096	12.8461	9.04005e-38	6.01537e-36	4224	H[+]-ATPase 8
AT2G04660	668.287	1.64547	0.11638	14.1388	2.19074e-45	1.92186e-43	4629	anaphase-promoting complex/cyclosome 2
AT3G02990	229.119	1.64537	0.178817	9.2014	3.53304e-20	1.09062e-18	3000	heat shock transcription factor A1E
AT5G19920	310.478	1.6448	0.156366	10.5189	7.06699e-26	2.8698e-24	4285	Transducin/WD40 repeat-like superfamily protein
AT4G38380	232.735	1.64403	0.176495	9.31489	1.22084e-20	3.87949e-19	3673	MATE efflux family protein
AT2G27350	272.351	1.64371	0.164979	9.9631	2.21058e-23	7.9822e-22	4755	OTU-like cysteine protease family protein
AT4G04940	459.071	1.64365	0.133701	12.2934	9.82612e-35	5.73857e-33	6189	transducin family protein / WD-40 repeat family protein
AT5G51750	225.859	1.64342	0.190755	8.61536	6.97244e-18	1.90333e-16	2889	subtilase 1.3
AT5G47480	407.285	1.6429	0.140955	11.6555	2.15073e-31	1.09013e-29	6398	RGPR-like protein
AT3G57570	750.037	1.64272	0.124089	13.2383	5.27494e-40	3.79944e-38	7983	ARM repeat superfamily protein
AT1G05570	883.471	1.64218	0.107693	15.2487	1.67831e-52	1.84731e-50	12036	callose synthase 1
AT2G20580	410.639	1.64113	0.139248	11.7857	4.62833e-32	2.42064e-30	5903	26S proteasome regulatory subunit S2 1A
AT5G26160	319.632	1.64094	0.154883	10.5947	3.15393e-26	1.29617e-24	3810	light-independent protochlorophyllide reductase subunit
AT1G15750	365.048	1.64088	0.145495	11.2779	1.68648e-29	8.00462e-28	6216	Transducin family protein / WD-40 repeat family protein
AT5G16750	389.527	1.64045	0.146384	11.2065	3.78985e-29	1.76613e-27	5119	Transducin family protein / WD-40 repeat family protein
AT5G20610	303.789	1.64002	0.157077	10.4409	1.61303e-25	6.39853e-24	4384	EEIG1/EHBP1 protein amino-terminal domain protein
AT4G23000	391.343	1.63972	0.146149	11.2195	3.27102e-29	1.52955e-27	5806	Calcineurin-like metallo-phosphoesterase superfamily protein
AT4G14290	365.196	1.63948	0.152927	10.7207	8.14076e-27	3.43855e-25	5005	alpha/beta-Hydrolases superfamily protein
AT5G14760	299.062	1.63842	0.162168	10.1032	5.34466e-24	1.96798e-22	3890	L-aspartate oxidase
AT4G24730	134.302	1.63773	0.236766	6.91709	4.61024e-12	8.50688e-11	1785	manganese-dependent ADP-ribose/CDP-alcohol diphosphatase-like protein
AT3G47060	300.801	1.63765	0.158136	10.356	3.93179e-25	1.53591e-23	4040	FTSH protease 7
AT1G56140	480.418	1.63747	0.13069	12.5295	5.15034e-36	3.17974e-34	6586	Leucine-rich repeat transmembrane protein kinase
AT3G12010	440.513	1.63653	0.138053	11.8544	2.04111e-32	1.08831e-30	5413	C18orf8
AT3G49060	377.123	1.6361	0.15554	10.5188	7.07385e-26	2.8698e-24	5247	U-box domain-containing protein kinase family protein
AT2G21390	342.914	1.63502	0.153312	10.6647	1.4894e-26	6.21429e-25	4966	Coatomer, alpha subunit
AT4G30020	301.885	1.63478	0.159833	10.228	1.48548e-24	5.63138e-23	4820	PA-domain containing subtilase family protein
AT3G55020	419.557	1.63446	0.139216	11.7405	7.90476e-32	4.10807e-30	6118	Ypt/Rab-GAP domain of gyp1p superfamily protein
AT1G36070	392.624	1.63202	0.142279	11.4706	1.85391e-30	9.11546e-29	4242	Transducin/WD40 repeat-like superfamily protein
AT2G22300	354.495	1.63153	0.154038	10.5917	3.25685e-26	1.33713e-24	5427	signal responsive 1
AT3G45430	299.217	1.63146	0.158639	10.2841	8.3102e-25	3.1976e-23	3571	Concanavalin A-like lectin protein kinase family protein
AT5G08440	439.727	1.63116	0.137129	11.8951	1.25546e-32	6.78213e-31	6541	transmembrane protein
AT3G47860	187.96	1.631	0.192781	8.46035	2.6657e-17	6.98423e-16	1751	chloroplastic lipocalin
AT2G24690	257.445	1.63033	0.167943	9.70761	2.79808e-22	9.62933e-21	4216	Transcriptional factor B3 family protein
AT1G20760	386.154	1.62996	0.143499	11.3587	6.71363e-30	3.24658e-28	5695	Calcium-binding EF hand family protein
AT5G20990	384.675	1.62914	0.145764	11.1766	5.30989e-29	2.45775e-27	5037	molybdopterin biosynthesis CNX1 protein / molybdenum cofactor biosynthesis enzyme CNX1 (CNX1)
AT2G31010	453.364	1.62879	0.132594	12.284	1.10365e-34	6.41804e-33	6184	Protein kinase superfamily protein
AT1G21640	281.148	1.62805	0.181265	8.9816	2.66849e-19	7.84233e-18	4476	NAD kinase 2
AT2G40690	213.307	1.62747	0.182487	8.9183	4.7352e-19	1.37488e-17	2542	NAD-dependent glycerol-3-phosphate dehydrogenase family protein
AT1G56440	274.655	1.62666	0.167203	9.72862	2.27654e-22	7.85424e-21	3129	Tetratricopeptide repeat (TPR)-like superfamily protein
AT1G24320	366.622	1.62658	0.150236	10.8268	2.56849e-27	1.11119e-25	4712	Six-hairpin glycosidases superfamily protein
AT4G25880	340.457	1.62657	0.151111	10.7641	5.08543e-27	2.17714e-25	4674	pumilio 6
AT3G13226	154.657	1.62645	0.211257	7.69892	1.37221e-14	3.01432e-13	2194	regulatory protein RecX family protein
AT5G51640	194.696	1.62641	0.194296	8.37082	5.72181e-17	1.46913e-15	2488	trichome birefringence-like protein (DUF828)
AT3G01515	30.3787	1.62558	0.425336	3.82187	0.000132441	0.00107439	460	Natural antisense transcript overlaps with AT3G04810
AT4G11560	231.924	1.6253	0.188965	8.60104	7.89985e-18	2.14935e-16	3624	bromo-adjacent homology (BAH) domain-containing protein
AT1G67550	365.857	1.62516	0.150968	10.7649	5.04051e-27	2.16016e-25	4835	urease
AT2G23520	277.718	1.6236	0.166855	9.73061	2.23244e-22	7.71507e-21	3469	Pyridoxal phosphate (PLP)-dependent transferases superfamily protein
AT1G63010	377.416	1.62262	0.142022	11.4251	3.13297e-30	1.52946e-28	5270	Major Facilitator Superfamily with SPX (SYG1/Pho81/XPR1) domain-containing protein
AT5G07130	237.418	1.62203	0.176562	9.1867	4.05088e-20	1.24486e-18	2948	laccase 13
AT1G65780	281.152	1.6217	0.161925	10.0151	1.3077e-23	4.75124e-22	3930	P-loop containing nucleoside triphosphate hydrolases superfamily protein
AT2G28310	155.955	1.62161	0.209963	7.72332	1.13342e-14	2.50316e-13	2765	trimethylguanosine synthase (DUF707)
AT3G59290	440.053	1.62149	0.137525	11.7905	4.36857e-32	2.29355e-30	6359	ENTH/VHS family protein
AT1G48580	217.738	1.62133	0.185541	8.73841	2.36405e-18	6.62516e-17	2974	nuclear localized protein
AT5G12970	210.356	1.62036	0.201936	8.02413	1.02249e-15	2.43358e-14	3299	Calcium-dependent lipid-binding (CaLB domain) plant phosphoribosyltransferase family protein
AT5G66030	332.497	1.61909	0.154354	10.4895	9.6583e-26	3.88756e-24	5462	Golgi-localized GRIP domain-containing protein
AT2G07950	193.863	1.61898	0.205444	7.8804	3.26322e-15	7.50559e-14	1872	Natural antisense transcript overlaps with AT2G23740
AT5G10940	435.145	1.61886	0.134536	12.0329	2.38607e-33	1.32741e-31	5751	transducin family protein / WD-40 repeat family protein
AT1G16650	419.062	1.61812	0.148153	10.922	9.05252e-28	3.97923e-26	3498	S-adenosyl-L-methionine-dependent methyltransferases superfamily protein
AT4G10730	394.987	1.6178	0.15046	10.7524	5.77478e-27	2.46711e-25	5469	Protein kinase superfamily protein
AT2G37690	316.787	1.61725	0.16052	10.0751	7.12036e-24	2.60547e-22	4893	phosphoribosylaminoimidazole carboxylase, putative / AIR carboxylase
AT3G27740	214.683	1.61699	0.183417	8.81591	1.18712e-18	3.37758e-17	2705	carbamoyl phosphate synthetase A
AT3G50590	639.69	1.61697	0.121215	13.3396	1.3613e-40	1.0034e-38	8630	Transducin/WD40 repeat-like superfamily protein
AT2G40770	579.892	1.61692	0.120197	13.4523	2.98338e-41	2.25572e-39	8337	RING-finger, DEAD-like helicase, PHD and SNF2 domain-containing protein
AT2G47410	625.602	1.61677	0.116851	13.8362	1.54187e-43	1.25353e-41	9164	WD40 domain-containing protein
AT1G01960	453.12	1.61563	0.147002	10.9906	4.24243e-28	1.88503e-26	7324	SEC7-like guanine nucleotide exchange family protein
AT1G72540	139.348	1.61537	0.225442	7.16536	7.75838e-13	1.51825e-11	1792	Protein kinase superfamily protein
AT5G01460	234.935	1.61509	0.188594	8.56384	1.09165e-17	2.9486e-16	4007	LMBR1-like membrane protein
AT1G13630	264.272	1.61471	0.183329	8.80774	1.27699e-18	3.61823e-17	3648	Tetratricopeptide repeat (TPR)-like superfamily protein
AT5G46190	310.218	1.6147	0.154489	10.4519	1.43676e-25	5.72139e-24	4497	RNA-binding KH domain-containing protein
AT2G25270	214.579	1.6146	0.188875	8.54849	1.2471e-17	3.35086e-16	2844	transmembrane protein
AT5G17530	244.917	1.614	0.171234	9.42569	4.27292e-21	1.3857e-19	4681	phosphoglucosamine mutase family protein
AT3G48210	183.416	1.61319	0.197141	8.18291	2.77071e-16	6.81162e-15	2434	kinetochore protein
AT5G07525	41.4165	1.61303	0.37221	4.33366	1.4665e-05	0.000141202	507	Natural antisense transcript overlaps with AT5G49945
AT1G70620	294.274	1.61275	0.176731	9.12546	7.14293e-20	2.18037e-18	4576	cyclin-like protein
AT4G22930	210.564	1.61223	0.193988	8.31095	9.49414e-17	2.40612e-15	2953	pyrimidin 4
AT3G10140	157.708	1.61173	0.214385	7.51791	5.56577e-14	1.17909e-12	2544	RECA homolog 3
AT5G23880	445.125	1.61159	0.14156	11.3845	4.99512e-30	2.42411e-28	6026	cleavage and polyadenylation specificity factor 100
AT2G04560	210.139	1.6095	0.19086	8.4329	3.37212e-17	8.76239e-16	2521	transferases, transferring glycosyl groups
AT2G37050	318.435	1.6091	0.157641	10.2074	1.83681e-24	6.94402e-23	4823	Leucine-rich repeat protein kinase family protein
AT4G29940	335.452	1.60851	0.15072	10.6722	1.37402e-26	5.73872e-25	5351	pathogenesis related homeodomain protein A
AT3G18110	358.718	1.60843	0.154746	10.394	2.64091e-25	1.04355e-23	5372	Pentatricopeptide repeat (PPR) superfamily protein
AT1G50730	520.876	1.60822	0.129117	12.4555	1.30534e-35	7.88119e-34	7160	hypothetical protein
AT1G65440	565.279	1.60814	0.129655	12.4032	2.51168e-35	1.49665e-33	8094	global transcription factor group B1
AT4G39850	571.887	1.60803	0.1379	11.6608	2.02186e-31	1.02608e-29	8832	peroxisomal ABC transporter 1
AT5G63960	531.215	1.60737	0.136362	11.7875	4.52758e-32	2.374e-30	7327	DNA polymerase delta subunit 1
AT4G35740	300.77	1.60704	0.157676	10.192	2.15178e-24	8.10491e-23	4384	DEAD/DEAH box RNA helicase family protein
AT5G15270	261.13	1.60696	0.172376	9.32245	1.13687e-20	3.61826e-19	3799	RNA-binding KH domain-containing protein
AT1G04790	243.86	1.60679	0.174377	9.2145	3.12728e-20	9.71208e-19	3879	RING/U-box superfamily protein
AT1G05630	356.396	1.60444	0.147956	10.844	2.1285e-27	9.25718e-26	5139	Endonuclease/exonuclease/phosphatase family protein
AT5G13300	467.76	1.60419	0.143689	11.1643	6.09416e-29	2.81442e-27	7021	ARF GTPase-activating protein
AT1G62914	76.5619	1.60221	0.285963	5.60285	2.10853e-08	2.83736e-07	1847	pentatricopeptide (PPR) repeat-containing protein
AT1G11950	326.542	1.60209	0.153406	10.4435	1.56984e-25	6.23319e-24	4586	Transcription factor jumonji (jmjC) domain-containing protein
AT3G44370	392.769	1.60189	0.142076	11.2749	1.746e-29	8.26801e-28	5003	Membrane insertion protein, OxaA/YidC with tetratricopeptide repeat domain-containing protein
AT2G46570	209.836	1.60175	0.186457	8.59047	8.66154e-18	2.35502e-16	2797	laccase 6
AT3G06425	44.6267	1.60172	0.361227	4.43411	9.24553e-06	9.16207e-05	255	none
AT4G24520	288.724	1.60061	0.162744	9.83516	7.94435e-23	2.80933e-21	4701	P450 reductase 1
AT1G07390	343.358	1.59979	0.151086	10.5886	3.3659e-26	1.38052e-24	5279	receptor like protein 1
AT5G61990	220.439	1.59972	0.180733	8.85133	8.64855e-19	2.48304e-17	3525	Pentatricopeptide repeat (PPR) superfamily protein
AT2G24020	126.879	1.59914	0.229389	6.97133	3.13952e-12	5.86425e-11	1827	Putative BCR, YbaB family COG0718
AT5G61960	385.436	1.59848	0.145715	10.9699	5.33428e-28	2.35742e-26	6345	MEI2-like protein 1
AT2G18760	395.13	1.5983	0.144737	11.0428	2.37618e-28	1.06271e-26	5695	chromatin remodeling 8
AT5G60022	200.725	1.59785	0.188847	8.4611	2.64866e-17	6.94403e-16	3120	Natural antisense transcript overlaps with AT5G60020
AT4G36140	434.236	1.59652	0.141338	11.2958	1.37678e-29	6.54983e-28	5964	disease resistance protein (TIR-NBS-LRR class)
AT1G61430	287.223	1.5957	0.167236	9.54162	1.40614e-21	4.6859e-20	4150	S-locus lectin protein kinase family protein
AT4G34345	43.3005	1.59567	0.381095	4.18706	2.82585e-05	0.00026013	507	hypothetical protein
AT4G13880	169.199	1.5953	0.202297	7.88595	3.12142e-15	7.19153e-14	2810	receptor like protein 48
AT3G43210	519.619	1.59521	0.124919	12.77	2.41236e-37	1.57209e-35	5429	ATP binding microtubule motor family protein
AT3G51610	171.024	1.59504	0.202693	7.86924	3.56791e-15	8.16067e-14	2647	ATP-dependent helicase/deoxyribonuclease subunit B
AT3G48150	262.566	1.59503	0.168967	9.43986	3.73276e-21	1.21725e-19	3175	anaphase-promoting complex subunit 8
AT3G01310	535.481	1.5942	0.136382	11.6892	1.4467e-31	7.40595e-30	8015	Phosphoglycerate mutase-like family protein
AT1G51590	286.101	1.59399	0.175758	9.0692	1.19893e-19	3.59555e-18	4174	alpha-mannosidase 1
AT1G09257	76.6081	1.59279	0.300149	5.30665	1.11659e-07	1.40278e-06	741	Natural antisense transcript overlaps with AT1G71490
AT5G54280	472.285	1.59276	0.135132	11.7867	4.57293e-32	2.39472e-30	6975	myosin 2
AT1G72545	62.2157	1.59199	0.322914	4.93007	8.22019e-07	9.35648e-06	677	hypothetical protein
AT2G36850	1066.38	1.58984	0.098645	16.1168	1.94368e-58	2.62499e-56	15293	glucan synthase-like 8
AT3G47660	282.724	1.58967	0.162702	9.77047	1.50754e-22	5.24077e-21	4109	Regulator of chromosome condensation (RCC1) family protein
AT1G32490	590.205	1.5888	0.13457	11.8065	3.61204e-32	1.90612e-30	7782	RNA helicase family protein
AT1G32750	805.056	1.58844	0.114896	13.8251	1.79908e-43	1.45686e-41	10518	HAC13 protein (HAC13)
AT3G19780	346.231	1.58834	0.150947	10.5225	6.80342e-26	2.7683e-24	4720	hypothetical protein
AT4G38600	563.305	1.58785	0.123878	12.8179	1.30237e-37	8.61031e-36	9077	HECT ubiquitin protein ligase family protein KAK
AT1G15440	231.39	1.58774	0.178028	8.91849	4.72697e-19	1.37346e-17	3531	periodic tryptophan protein 2
AT3G07160	1109.82	1.58718	0.100285	15.8267	2.03733e-56	2.58163e-54	15054	glucan synthase-like 10
AT3G11960	567.361	1.58703	0.140233	11.3171	1.07977e-29	5.16681e-28	7414	Cleavage and polyadenylation specificity factor (CPSF) A subunit protein
AT5G57160	526.68	1.58645	0.126732	12.5181	5.94412e-36	3.65332e-34	6861	DNA ligase IV
AT1G48650	463.527	1.58629	0.232056	6.8358	8.15492e-12	1.47949e-10	6208	DEA(D/H)-box RNA helicase family protein
AT3G19670	687.923	1.58598	0.123547	12.837	1.01756e-37	6.76003e-36	9519	pre-mRNA-processing protein 40B
AT1G50460	258.761	1.58587	0.174407	9.09295	9.63903e-20	2.90985e-18	4065	hexokinase-like 1
AT2G46572	222.591	1.58587	0.180983	8.76252	1.90941e-18	5.3697e-17	2971	Natural antisense transcript overlaps with AT2G46570
AT2G11225	488.884	1.58555	0.135288	11.7198	1.00885e-31	5.21655e-30	5043	hypothetical protein
AT3G16260	269.987	1.58478	0.169484	9.35064	8.71153e-21	2.78986e-19	3901	tRNAse Z4
AT3G23670	488.282	1.58455	0.135284	11.7128	1.09602e-31	5.63886e-30	6153	phragmoplast-associated kinesin-related protein
AT2G25170	714.579	1.5842	0.114983	13.7777	3.47293e-43	2.7903e-41	10299	chromatin remodeling factor CHD3 (PICKLE)
AT5G28350	95.915	1.58374	0.265032	5.97563	2.29199e-09	3.38976e-08	7260	Quinoprotein amine dehydrogenase, beta chain-like%3B RIC1-like guanyl-nucleotide exchange factor
AT2G41220	765.519	1.58342	0.107607	14.7148	5.17763e-49	5.14704e-47	11297	glutamate synthase 2
AT3G02455	190.181	1.58304	0.194276	8.14842	3.68705e-16	8.98372e-15	3029	Natural antisense transcript overlaps with AT3G11560
AT4G39080	362.732	1.58264	0.148641	10.6474	1.79355e-26	7.4455e-25	5805	vacuolar proton ATPase A3
AT4G02570	352.156	1.5825	0.15387	10.2847	8.26416e-25	3.18286e-23	5259	cullin 1
AT5G45475	79.9725	1.58227	0.280239	5.64614	1.6409e-08	2.23002e-07	1179	other_RNA
AT2G44090	185.986	1.58149	0.193581	8.16966	3.09271e-16	7.5625e-15	3141	Ankyrin repeat family protein
AT3G05480	318.899	1.58071	0.156065	10.1285	4.12876e-24	1.53264e-22	4020	cell cycle checkpoint control protein family
AT1G33500	203.946	1.58048	0.187118	8.44645	3.00303e-17	7.82809e-16	2402	tropomyosin
AT4G14570	347.193	1.58043	0.152082	10.392	2.69584e-25	1.06321e-23	4643	acylaminoacyl-peptidase-like protein
AT5G08630	336.421	1.5802	0.156532	10.0951	5.80965e-24	2.13537e-22	5195	DDT domain-containing protein
AT1G60860	511.662	1.57993	0.131871	11.9809	4.4746e-33	2.46259e-31	6967	ARF-GAP domain 2
AT3G06930	307.083	1.57969	0.16714	9.45126	3.34787e-21	1.09522e-19	4305	protein arginine methyltransferase 4B
AT5G41180	283.433	1.57953	0.165403	9.5496	1.30201e-21	4.36014e-20	3667	leucine-rich repeat transmembrane protein kinase family protein
AT1G30410	616.253	1.57946	0.118361	13.3444	1.27631e-40	9.42449e-39	8880	multidrug resistance-associated protein 13
AT5G40810	227.767	1.57944	0.181223	8.71544	2.89636e-18	8.05097e-17	3064	Cytochrome C1 family
AT5G23490	555.516	1.57926	0.12845	12.2948	9.65994e-35	5.66569e-33	7361	hypothetical protein
AT3G52140	601.102	1.57865	0.118919	13.2749	3.23572e-40	2.3471e-38	8911	tetratricopeptide repeat (TPR)-containing protein
AT2G18720	188.852	1.57832	0.197908	7.97506	1.52308e-15	3.57527e-14	2300	Translation elongation factor EF1A/initiation factor IF2gamma family protein
AT1G30620	266.309	1.57788	0.166469	9.47855	2.57839e-21	8.47546e-20	3763	NAD(P)-binding Rossmann-fold superfamily protein
AT2G36810	1030.38	1.57779	0.100257	15.7374	8.38269e-56	1.01522e-53	14321	ARM repeat superfamily protein
AT1G24030	153.485	1.57768	0.224721	7.02059	2.20927e-12	4.16263e-11	2243	Protein kinase superfamily protein
AT3G48187	181.75	1.57744	0.356075	4.43007	9.42031e-06	9.31952e-05	2540	Serine/Threonine-kinase ATM
AT5G38470	221.125	1.57743	0.191346	8.24383	1.66787e-16	4.15258e-15	3123	Rad23 UV excision repair protein family
AT3G17920	361.284	1.57733	0.147679	10.6808	1.25168e-26	5.24379e-25	5171	Outer arm dynein light chain 1 protein
AT4G02560	350.239	1.57723	0.161042	9.7939	1.19586e-22	4.18206e-21	5015	Homeodomain-like superfamily protein
AT1G28210	426.293	1.57681	0.142507	11.0648	1.85962e-28	8.37154e-27	5641	DNAJ heat shock family protein
AT1G26370	289.813	1.5765	0.172948	9.11548	7.83264e-20	2.38558e-18	4135	RNA helicase family protein
AT1G09910	336.274	1.57612	0.15878	9.92647	3.19365e-23	1.14915e-21	4506	Rhamnogalacturonate lyase family protein
AT5G26740	217.094	1.57605	0.181207	8.6975	3.39266e-18	9.39237e-17	3021	organic solute transporter ostalpha protein (DUF300)
AT3G07740	243.176	1.57527	0.179735	8.76441	1.87763e-18	5.29088e-17	3312	ADA2 2A
AT5G38140	186.706	1.57406	0.193854	8.11982	4.66883e-16	1.12888e-14	2316	nuclear factor Y, subunit C12
AT3G54230	516.11	1.57393	0.132732	11.8579	1.95732e-32	1.04499e-30	7356	suppressor of abi3-5
AT1G56145	451.948	1.57265	0.137473	11.4397	2.64794e-30	1.2973e-28	6038	Leucine-rich repeat transmembrane protein kinase
AT5G05240	189.96	1.57088	0.19303	8.13803	4.01757e-16	9.7543e-15	2806	cation-transporting ATPase
AT3G11000	204.088	1.57052	0.187658	8.36907	5.80764e-17	1.49024e-15	3021	DCD (Development and Cell Death) domain protein
AT5G35360	388.426	1.57016	0.146274	10.7344	7.02011e-27	2.98362e-25	4392	acetyl Co-enzyme a carboxylase biotin carboxylase subunit
AT5G14610	293.309	1.56943	0.162873	9.63594	5.63723e-22	1.91591e-20	4513	DEAD box RNA helicase family protein
AT1G01690	239.733	1.56934	0.172065	9.12059	7.47147e-20	2.27727e-18	3481	putative recombination initiation defects 3
AT5G04220	214.579	1.56874	0.185341	8.46408	2.58175e-17	6.7816e-16	3219	Calcium-dependent lipid-binding (CaLB domain) family protein
AT2G19520	299.595	1.56874	0.160169	9.79427	1.19155e-22	4.17211e-21	3886	Transducin family protein / WD-40 repeat family protein
AT3G16950	280.353	1.56844	0.166306	9.43107	4.05916e-21	1.31741e-19	4238	lipoamide dehydrogenase 1
AT3G05090	390.103	1.5682	0.146211	10.7256	7.71801e-27	3.26671e-25	5780	Transducin/WD40 repeat-like superfamily protein
AT2G32240	433.877	1.56722	0.134644	11.6397	2.58858e-31	1.30241e-29	6856	early endosome antigen
AT5G57110	517.438	1.56675	0.127469	12.2912	1.01022e-34	5.89143e-33	8248	autoinhibited Ca2+ -ATPase, isoform 8
AT5G48600	510.509	1.56664	0.125143	12.5188	5.88892e-36	3.62482e-34	7614	structural maintenance of chromosome 3
AT5G47020	594.395	1.5662	0.125079	12.5217	5.67756e-36	3.49997e-34	8646	MraZ
AT4G00760	406.716	1.56558	0.140257	11.1622	6.23969e-29	2.87839e-27	6452	pseudo-response regulator 8
AT2G38440	346.405	1.56554	0.15441	10.1389	3.71346e-24	1.38098e-22	5986	SCAR homolog 2
AT1G10820	274.825	1.5651	0.163452	9.57532	1.01541e-21	3.42834e-20	4166	hypothetical protein (DUF3755)
AT4G17230	155.23	1.56484	0.210563	7.43167	1.07236e-13	2.2292e-12	3216	SCARECROW-like 13
AT5G01400	600.501	1.56426	0.12432	12.5825	2.63556e-36	1.64947e-34	8780	HEAT repeat-containing protein
AT5G41880	242.575	1.56384	0.173983	8.98845	2.5075e-19	7.37979e-18	3430	DNA primase POLA3
AT1G52360	468.619	1.5638	0.134068	11.6643	1.94105e-31	9.86283e-30	7163	Coatomer, beta' subunit
AT3G06670	535.901	1.56356	0.131176	11.9196	9.35983e-33	5.08303e-31	8299	binding protein
AT3G10160	386.489	1.56344	0.151033	10.3516	4.11511e-25	1.60599e-23	5232	DHFS-FPGS homolog C
AT5G12980	181.567	1.56297	0.197866	7.8991	2.80916e-15	6.49763e-14	2849	Cell differentiation, Rcd1-like protein
AT3G03300	575.239	1.56286	0.131963	11.8432	2.33485e-32	1.2401e-30	8334	dicer-like 2
AT3G17340	492.437	1.56248	0.134812	11.5901	4.62818e-31	2.306e-29	6699	ARM repeat superfamily protein
AT5G54440	594.241	1.56152	0.125203	12.4719	1.0628e-35	6.42626e-34	8085	CLUB
AT1G07710	139.022	1.56139	0.224538	6.95379	3.55596e-12	6.60604e-11	2186	Ankyrin repeat family protein
AT3G08355	36.3196	1.5612	0.394443	3.95799	7.55821e-05	0.000644867	443	none
AT5G42220	455.969	1.56048	0.137743	11.3289	9.43418e-30	4.53017e-28	6339	Ubiquitin-like superfamily protein
AT1G13800	271.491	1.56036	0.18103	8.61937	6.73214e-18	1.83895e-16	3474	Tetratricopeptide repeat (TPR)-like superfamily protein
AT4G00440	300.253	1.56035	0.157789	9.88882	4.65474e-23	1.66034e-21	5054	GPI-anchored adhesin-like protein, putative (DUF3741)
AT1G09050	163.977	1.56025	0.214539	7.27258	3.52689e-13	7.11548e-12	4143	arginine-glutamic acid dipeptide repeat protein
AT2G23945	115.678	1.56003	0.247092	6.31355	2.72713e-10	4.38906e-09	1509	Eukaryotic aspartyl protease family protein
AT3G11220	175.962	1.5594	0.203476	7.66381	1.80502e-14	3.93975e-13	3097	Paxneb protein-like protein
AT3G03380	631.086	1.5592	0.115796	13.4651	2.5103e-41	1.90153e-39	9040	DegP protease 7
AT1G30330	324.447	1.55918	0.154237	10.109	5.04098e-24	1.86117e-22	5166	auxin response factor 6
AT1G27520	280.307	1.55867	0.172175	9.05287	1.39264e-19	4.15827e-18	3923	Glycosyl hydrolase family 47 protein
AT1G35470	321.92	1.55849	0.158646	9.82367	8.90428e-23	3.14337e-21	3936	SPla/RYanodine receptor (SPRY) domain-containing protein
AT2G04842	244.877	1.55832	0.173002	9.00753	2.10757e-19	6.24754e-18	3536	threonyl-tRNA synthetase, putative / threonine-tRNA ligase
AT4G05395	41.8373	1.55766	0.369932	4.21066	2.54627e-05	0.000236034	271	Natural antisense transcript overlaps with AT4G08320
AT5G43822	257.26	1.5576	0.173269	8.98953	2.48287e-19	7.31253e-18	3239	Pentatricopeptide repeat (PPR) superfamily protein
AT1G77800	476.383	1.55753	0.136194	11.4361	2.75953e-30	1.35036e-28	7285	PHD finger family protein
AT1G34420	274.899	1.55575	0.167868	9.26769	1.90224e-20	5.97539e-19	3433	leucine-rich repeat transmembrane protein kinase family protein
AT4G14920	392.646	1.55565	0.146041	10.6522	1.7037e-26	7.08684e-25	5599	Acyl-CoA N-acyltransferase with RING/FYVE/PHD-type zinc finger protein
AT1G64310	112.236	1.55559	0.242375	6.41813	1.37962e-10	2.28027e-09	1658	Tetratricopeptide repeat (TPR)-like superfamily protein
AT1G65540	306.13	1.55488	0.168428	9.23173	2.663e-20	8.30161e-19	4421	LETM1-like protein
AT2G33640	222.97	1.55481	0.182997	8.4964	1.9556e-17	5.17661e-16	3240	DHHC-type zinc finger family protein
AT5G49890	282.923	1.55395	0.161622	9.61472	6.9296e-22	2.34931e-20	4377	chloride channel C
AT3G09360	364.579	1.5537	0.147483	10.5348	5.9708e-26	2.43192e-24	5179	Cyclin/Brf1-like TBP-binding protein
AT1G21610	341.726	1.5529	0.153038	10.1472	3.41157e-24	1.27217e-22	5133	wound-responsive family protein
AT2G19920	354.587	1.55283	0.149705	10.3726	3.3041e-25	1.29609e-23	5194	RNA-dependent RNA polymerase family protein
AT3G48195	281.576	1.55256	0.173051	8.97172	2.91911e-19	8.55438e-18	4187	Phox (PX) domain-containing protein
AT4G22990	233.645	1.55251	0.183629	8.4546	2.80042e-17	7.31852e-16	3731	Major Facilitator Superfamily with SPX (SYG1/Pho81/XPR1) domain-containing protein
AT2G26270	284.361	1.55176	0.169926	9.13198	6.72547e-20	2.05753e-18	3974	BRCT domain DNA repair protein
AT5G01125	31.967	1.55171	0.425256	3.64889	0.000263372	0.00201095	339	Natural antisense transcript overlaps with AT5G05980
AT5G19420	399.671	1.55088	0.142844	10.8572	1.84391e-27	8.02793e-26	5658	Regulator of chromosome condensation (RCC1) family with FYVE zinc finger domain-containing protein
AT2G37520	358.639	1.55087	0.151974	10.2048	1.88718e-24	7.12788e-23	5465	Acyl-CoA N-acyltransferase with RING/FYVE/PHD-type zinc finger domain-containing protein
AT1G69480	263.391	1.55067	0.165944	9.34451	9.23132e-21	2.95172e-19	3965	EXS (ERD1/XPR1/SYG1) family protein
AT1G50710	225.574	1.5499	0.177044	8.7543	2.05367e-18	5.77108e-17	3293	HAUS augmin-like complex subunit
AT5G49680	856.609	1.54987	0.103562	14.9656	1.23209e-50	1.26779e-48	12487	SABRE-like protein
AT2G33770	334.348	1.54917	0.150784	10.2741	9.22263e-25	3.53774e-23	5555	phosphate 2
AT1G18470	301.272	1.54881	0.159619	9.70321	2.92173e-22	1.0038e-20	4649	Transmembrane Fragile-X-F-associated protein
AT3G14100	224.898	1.54844	0.177517	8.72277	2.71466e-18	7.56641e-17	3246	RNA-binding (RRM/RBD/RNP motifs) family protein
AT1G65580	468.711	1.54825	0.132882	11.6514	2.25848e-31	1.14192e-29	6823	Endonuclease/exonuclease/phosphatase family protein
AT1G04390	281.887	1.54798	0.162643	9.51761	1.77212e-21	5.86743e-20	4394	BTB/POZ domain-containing protein
AT1G33340	135.177	1.54772	0.221581	6.98491	2.85039e-12	5.33633e-11	1803	ENTH/ANTH/VHS superfamily protein
AT1G14610	401.76	1.54755	0.150796	10.2625	1.03951e-24	3.97747e-23	6380	valyl-tRNA synthetase / valine-tRNA ligase (VALRS)
AT2G04850	119.394	1.54747	0.235986	6.55749	5.47226e-11	9.29152e-10	1667	Auxin-responsive family protein
AT3G13220	184.84	1.54738	0.199226	7.76696	8.03912e-15	1.80161e-13	3028	ABC-2 type transporter family protein
AT5G41990	208.67	1.54735	0.187218	8.26496	1.39745e-16	3.50696e-15	3039	with no lysine (K) kinase 8
AT3G11040	227.595	1.54717	0.179387	8.62476	6.42244e-18	1.75552e-16	3545	Glycosyl hydrolase family 85
AT5G60740	345.435	1.54652	0.148847	10.39	2.75326e-25	1.08378e-23	4958	ABC transporter family protein
AT1G23900	467.862	1.54629	0.138066	11.1996	4.09408e-29	1.90574e-27	6608	gamma-adaptin 1
AT5G62670	411.207	1.54627	0.139051	11.1201	1.00126e-28	4.5828e-27	6001	H[+]-ATPase 11
AT2G41020	285.628	1.54617	0.161983	9.54528	1.35738e-21	4.53077e-20	3910	WW domain-containing protein
AT1G04860	266.3	1.54604	0.165459	9.34395	9.28057e-21	2.96516e-19	4067	ubiquitin-specific protease 2
AT1G22620	588.619	1.54543	0.123467	12.5169	6.03445e-36	3.70329e-34	8823	Phosphoinositide phosphatase family protein
AT2G04650	278.898	1.54456	0.163758	9.43193	4.02594e-21	1.3087e-19	2898	ADP-glucose pyrophosphorylase family protein
AT1G80680	359.693	1.54388	0.150701	10.2447	1.25051e-24	4.75378e-23	4998	SUPPRESSOR OF AUXIN RESISTANCE 3
AT5G16810	233.43	1.54384	0.176877	8.72833	2.58463e-18	7.22852e-17	3289	Protein kinase superfamily protein
AT5G45900	238.82	1.54329	0.192186	8.03016	9.73477e-16	2.32232e-14	3422	ThiF family protein
AT3G17765	123.487	1.54321	0.230686	6.68964	2.23716e-11	3.91847e-10	1584	transmembrane protein
AT5G41260	286.098	1.543	0.160228	9.63004	5.97059e-22	2.02753e-20	3913	kinase with tetratricopeptide repeat domain-containing protein
AT5G16880	164.899	1.5428	0.2053	7.51487	5.69693e-14	1.20563e-12	2595	Target of Myb protein 1
AT1G09060	340.82	1.5427	0.162173	9.51268	1.85817e-21	6.14243e-20	4762	JmjC domain protein JMJ24
AT3G26560	320.914	1.54253	0.156293	9.86952	5.64349e-23	2.00953e-21	4362	ATP-dependent RNA helicase
AT2G19600	347.726	1.5415	0.146539	10.5194	7.03162e-26	2.85832e-24	4884	K+ efflux antiporter 4
AT4G09300	166.092	1.54128	0.211806	7.27686	3.41688e-13	6.90371e-12	2261	LisH and RanBPM domains containing protein
AT1G67960	253.004	1.54045	0.177106	8.69794	3.37954e-18	9.36237e-17	3744	POLLEN DEFECTIVE IN GUIDANCE-like protein
AT2G29190	286.127	1.54012	0.164245	9.37693	6.79198e-21	2.18364e-19	4751	pumilio 2
AT1G06710	335.036	1.53993	0.158026	9.74483	1.94105e-22	6.71938e-21	4684	Tetratricopeptide repeat (TPR)-like superfamily protein
AT4G21430	348.605	1.53987	0.155295	9.91579	3.55447e-23	1.27675e-21	4475	protein B160
AT3G10370	199.452	1.53937	0.19278	7.98512	1.40385e-15	3.30485e-14	2931	FAD-dependent oxidoreductase family protein
AT4G08790	261.068	1.53839	0.17106	8.99329	2.39948e-19	7.072e-18	3067	Nitrilase/cyanide hydratase and apolipoprotein N-acyltransferase family protein
AT2G01440	416.944	1.53827	0.137482	11.1888	4.62521e-29	2.14326e-27	6116	DEAD/DEAH box RNA helicase family protein
AT3G52940	211.142	1.53809	0.186458	8.249	1.5972e-16	3.98389e-15	3251	Ergosterol biosynthesis ERG4/ERG24 family
AT5G18230	376.446	1.53734	0.149036	10.3153	6.0105e-25	2.3258e-23	5920	transcription regulator NOT2/NOT3/NOT5 family protein
AT2G34357	452.152	1.53609	0.142362	10.7901	3.83543e-27	1.6506e-25	7219	ARM repeat superfamily protein
AT2G17150	309.326	1.5355	0.154926	9.91121	3.72119e-23	1.3343e-21	4899	Plant regulator RWP-RK family protein
AT3G04480	258.574	1.53489	0.185728	8.26417	1.40676e-16	3.52815e-15	3881	endoribonuclease
AT1G48950	245.535	1.53476	0.17515	8.76251	1.90953e-18	5.3697e-17	3526	C3HC zinc finger-like protein
AT1G73720	329.43	1.53475	0.160437	9.56605	1.11066e-21	3.7407e-20	5040	transducin family protein / WD-40 repeat family protein
AT2G41700	903.509	1.53452	0.101472	15.1226	1.14932e-51	1.22881e-49	13411	ATP-binding cassette A1
AT5G24760	205.828	1.53359	0.18559	8.26335	1.41638e-16	3.54796e-15	2913	GroES-like zinc-binding dehydrogenase family protein
AT3G29390	414.058	1.53224	0.141683	10.8145	2.93795e-27	1.26969e-25	5279	RS2-interacting KH protein
AT1G68935	113.865	1.53176	0.241592	6.34024	2.29402e-10	3.71971e-09	1569	hypothetical protein
AT3G13020	146.217	1.53136	0.215344	7.11124	1.15002e-12	2.22608e-11	2111	hAT transposon superfamily protein
AT5G05670	162.48	1.53121	0.208693	7.33716	2.18169e-13	4.44964e-12	2474	signal recognition particle binding protein
AT3G13330	768.465	1.53108	0.116731	13.1163	2.65577e-39	1.8512e-37	10728	proteasome activating protein 200
AT2G20050	339.416	1.531	0.158347	9.66865	4.09763e-22	1.39844e-20	5385	protein phosphatase 2C and cyclic nucleotide-binding/kinase domain-containing protein
AT4G21300	194.432	1.53098	0.188717	8.11258	4.95549e-16	1.19608e-14	2734	Tetratricopeptide repeat (TPR)-like superfamily protein
AT3G54670	629.049	1.53044	0.12298	12.4446	1.49558e-35	9.01655e-34	8540	Structural maintenance of chromosomes (SMC) family protein
AT5G02010	166.366	1.53011	0.203588	7.51574	5.65913e-14	1.19825e-12	2757	RHO guanyl-nucleotide exchange factor 7
AT5G24280	720.151	1.52973	0.113353	13.4952	1.66821e-41	1.27069e-39	11383	gamma-irradiation and mitomycin c induced 1
AT3G56140	236.83	1.52879	0.178336	8.57253	1.01239e-17	2.74173e-16	3970	DUF399 family protein, putative (DUF399 and DUF3411)
AT1G04710	194.469	1.52762	0.188879	8.0878	6.07514e-16	1.46202e-14	2955	peroxisomal 3-ketoacyl-CoA thiolase 4
AT1G27500	230.465	1.52757	0.175177	8.72017	2.77789e-18	7.73213e-17	2971	Tetratricopeptide repeat (TPR)-like superfamily protein
AT5G15810	263.658	1.52699	0.16577	9.21148	3.21645e-20	9.9739e-19	3522	tRNA (guanine(26)-N(2))-dimethyltransferase
AT3G16290	289.339	1.52628	0.158974	9.60078	7.93438e-22	2.68552e-20	4270	AAA-type ATPase family protein
AT1G03380	331.126	1.52583	0.160792	9.48945	2.32259e-21	7.653e-20	5606	yeast autophagy 18 G-like protein
AT4G23040	223.492	1.52565	0.179412	8.50359	1.83812e-17	4.87191e-16	3420	Ubiquitin-like superfamily protein
AT4G16180	391.515	1.52554	0.143781	10.6102	2.67293e-26	1.10291e-24	5863	transmembrane protein
AT5G52045	46.837	1.52538	0.352224	4.33073	1.48619e-05	0.00014293	655	hypothetical protein
AT4G18300	159.872	1.52526	0.2062	7.39698	1.39314e-13	2.87421e-12	2474	Trimeric LpxA-like enzyme
AT2G06210	811.38	1.525	0.105642	14.4355	3.09274e-47	2.88581e-45	7784	binding protein
AT1G17680	465.178	1.52477	0.140738	10.8341	2.37223e-27	1.02845e-25	6324	tetratricopeptide repeat (TPR)-containing protein
AT2G35738	210.059	1.52456	0.18242	8.35744	6.40919e-17	1.63948e-15	3325	Natural antisense transcript overlaps with AT2G35740
AT5G44510	344.448	1.52429	0.157201	9.69642	3.12255e-22	1.071e-20	4664	target of AVRB operation1
AT3G48430	367.44	1.52332	0.145814	10.447	1.51242e-25	6.01104e-24	5536	relative of early flowering 6
AT5G07140	199.713	1.52299	0.192139	7.92651	2.25391e-15	5.2488e-14	2719	Protein kinase superfamily protein
AT3G46220	381.122	1.52247	0.149302	10.1973	2.03942e-24	7.69583e-23	5129	E3 UFM1-protein ligase-like protein
AT3G53590	391.969	1.52118	0.140423	10.8328	2.40596e-27	1.04197e-25	5869	LRR receptor-like Serine/Threonine-kinase
AT5G18360	229.18	1.52101	0.177446	8.57172	1.01953e-17	2.75924e-16	3309	Disease resistance protein (TIR-NBS-LRR class) family
AT1G80490	398.339	1.5209	0.144945	10.4929	9.30844e-26	3.75041e-24	6307	TOPLESS-related 1
AT5G04420	225.257	1.52087	0.178395	8.52528	1.52443e-17	4.0641e-16	3339	Galactose oxidase/kelch repeat superfamily protein
AT2G38840	372.316	1.52072	0.150392	10.1117	4.90424e-24	1.81232e-22	5471	Guanylate-binding family protein
AT5G14150	129.125	1.51997	0.225791	6.73178	1.676e-11	2.96212e-10	1853	Emb:.1 protein, putative (Protein of unknown function, DUF642)
AT3G28430	448.294	1.51957	0.141873	10.7108	9.0594e-27	3.81871e-25	5793	CLEC16A-like protein
AT1G30680	357.907	1.51853	0.147162	10.3188	5.79726e-25	2.24752e-23	4993	toprim domain-containing protein
AT4G15020	224.967	1.51808	0.179411	8.46148	2.64017e-17	6.92618e-16	3387	hAT transposon superfamily
AT2G02750	164.827	1.51768	0.203663	7.45192	9.199e-14	1.91616e-12	2401	Pentatricopeptide repeat (PPR) superfamily protein
AT1G31480	439.853	1.51744	0.134824	11.255	2.18867e-29	1.02813e-27	5885	shoot gravitropism 2 (SGR2)
AT3G12250	232.943	1.51741	0.180658	8.39935	4.48967e-17	1.15857e-15	3560	TGACG motif-binding factor 6
AT4G29730	239.173	1.51637	0.18042	8.40471	4.28912e-17	1.10821e-15	3674	nucleosome/chromatin assembly factor group C5
AT5G27220	343.388	1.51617	0.147213	10.2991	7.10984e-25	2.7486e-23	4587	Frigida-like protein
AT4G25515	240.442	1.51532	0.187538	8.08004	6.47436e-16	1.55627e-14	3584	SEUSS-like 3
AT1G16190	222.999	1.51455	0.181357	8.35118	6.75848e-17	1.7256e-15	2984	Rad23 UV excision repair protein family
AT5G04540	414.981	1.51397	0.148633	10.186	2.29092e-24	8.6211e-23	6121	Myotubularin-like phosphatases II superfamily
AT3G18730	489.615	1.51389	0.132946	11.3872	4.84086e-30	2.35203e-28	7349	tetratricopeptide repeat (TPR)-containing protein
AT4G38170	166.928	1.51387	0.201501	7.51294	5.78123e-14	1.22285e-12	2289	FAR1-related sequence 9
AT4G31060	112.663	1.51317	0.24155	6.26443	3.74203e-10	5.94554e-09	1608	Integrase-type DNA-binding superfamily protein
AT2G21370	203.431	1.51285	0.190888	7.92535	2.275e-15	5.29492e-14	2691	xylulose kinase-1
AT4G14210	347.984	1.51266	0.149416	10.1238	4.33197e-24	1.60663e-22	5130	phytoene desaturase 3
AT2G19430	193.689	1.51254	0.194534	7.77518	7.53384e-15	1.69299e-13	2948	DWD (DDB1-binding WD40 protein) hypersensitive to ABA 1
AT5G58760	215.287	1.51215	0.183168	8.25553	1.51227e-16	3.77893e-15	3257	damaged DNA binding 2
AT1G50840	446.663	1.51204	0.136604	11.0687	1.77892e-28	8.02584e-27	5530	polymerase gamma 2
AT5G26850	425.697	1.51198	0.138207	10.94	7.41913e-28	3.26473e-26	5664	Uncharacterized protein
AT5G07380	252.178	1.51192	0.171277	8.82733	1.07205e-18	3.06293e-17	3627	hypothetical protein
AT3G18290	401.918	1.51045	0.142303	10.6143	2.55633e-26	1.05586e-24	6596	zinc finger protein-like protein
AT1G25360	194.223	1.5098	0.195098	7.73867	1.00464e-14	2.23196e-13	2744	Pentatricopeptide repeat (PPR) superfamily protein
AT1G09900	128.764	1.50902	0.238806	6.31903	2.63217e-10	4.23789e-09	1796	Pentatricopeptide repeat (PPR-like) superfamily protein
AT5G11350	272.163	1.50897	0.167195	9.02521	1.79358e-19	5.34141e-18	4191	DNAse I-like superfamily protein
AT4G09150	436.9	1.50732	0.140393	10.7364	6.86441e-27	2.92047e-25	5220	T-complex protein 11
AT3G58590	151.628	1.5073	0.210013	7.17717	7.1168e-13	1.39736e-11	2543	Pentatricopeptide repeat (PPR) superfamily protein
AT2G35140	234.921	1.50728	0.174029	8.66106	4.67379e-18	1.28697e-16	3417	DCD (Development and Cell Death) domain protein
AT3G18100	269.413	1.50708	0.165468	9.10799	8.392e-20	2.54275e-18	4228	myb domain protein 4r1
AT4G38760	720.609	1.50704	0.116675	12.9166	3.62636e-38	2.43274e-36	11566	nucleoporin (DUF3414)
AT1G24190	503.759	1.5063	0.126964	11.8639	1.82223e-32	9.75404e-31	7070	SIN3-like 3
AT2G18450	247.307	1.50601	0.171847	8.76366	1.89004e-18	5.32219e-17	3481	succinate dehydrogenase 1-2
AT4G14190	134.176	1.50594	0.23032	6.53848	6.21468e-11	1.0513e-09	1975	Pentatricopeptide repeat (PPR) superfamily protein
AT1G65810	266.391	1.50526	0.165728	9.08273	1.05885e-19	3.18477e-18	3920	P-loop containing nucleoside triphosphate hydrolases superfamily protein
AT2G30695	277.531	1.5049	0.166949	9.01412	1.98458e-19	5.88722e-18	3940	bacterial trigger factor
AT1G74340	221.838	1.50485	0.178686	8.42177	3.70828e-17	9.61762e-16	3623	dolichol phosphate-mannose biosynthesis regulatory protein-like protein
AT5G48390	206.327	1.50476	0.193907	7.7602	8.47959e-15	1.89618e-13	3363	Tetratricopeptide repeat (TPR)-like superfamily protein
AT5G55480	279.538	1.5044	0.164437	9.14883	5.75511e-20	1.7633e-18	4074	SHV3-like 1
AT1G62020	264.461	1.50426	0.172191	8.73595	2.4162e-18	6.76668e-17	4537	Coatomer, alpha subunit
AT3G18380	190.659	1.5041	0.199561	7.53703	4.80796e-14	1.02331e-12	2694	DNA-BINDING TRANSCRIPTION FACTOR 2
AT1G21650	778.377	1.5037	0.108656	13.8391	1.48065e-43	1.20614e-41	11565	Preprotein translocase SecA family protein
AT1G20930	155.288	1.50363	0.208506	7.21148	5.53462e-13	1.09667e-11	2357	cyclin-dependent kinase B2%3B2
AT1G67680	163.977	1.50359	0.203731	7.38028	1.57959e-13	3.24258e-12	3078	SRP72 RNA-binding domain-containing protein
AT4G38230	207.747	1.50312	0.189343	7.93858	2.04516e-15	4.77894e-14	2834	calcium-dependent protein kinase 26
AT5G05680	296.127	1.50248	0.164946	9.10897	8.31704e-20	2.52562e-18	4389	nuclear pore complex protein-like protein
AT1G48840	225.969	1.50242	0.177548	8.46209	2.62627e-17	6.89413e-16	3675	heat-inducible transcription repressor (DUF639)
AT4G32920	555.922	1.50222	0.132127	11.3695	5.93457e-30	2.87323e-28	9075	glycine-rich protein
AT4G24880	236.688	1.50195	0.184333	8.14805	3.69834e-16	9.00587e-15	3403	snurportin-1 protein
AT3G24180	479.679	1.50136	0.128206	11.7105	1.12597e-31	5.78569e-30	7208	Beta-glucosidase, GBA2 type family protein
AT2G39375	170.871	1.50135	0.203273	7.38587	1.5146e-13	3.11383e-12	2666	hypothetical protein
AT1G04050	287.033	1.5009	0.163024	9.20661	3.36595e-20	1.04217e-18	4266	histone-lysine N-methyltransferase SUVR2-like protein
AT1G60930	574.289	1.50064	0.124577	12.0459	2.03961e-33	1.1362e-31	8030	RECQ helicase L4B
AT1G54560	492.064	1.50022	0.127138	11.8	3.9025e-32	2.05675e-30	8687	Myosin family protein with Dil domain-containing protein
AT3G54540	178.855	1.49943	0.208305	7.19824	6.09934e-13	1.20508e-11	3146	general control non-repressible 4
AT4G00500	123.324	1.49903	0.231271	6.48169	9.06999e-11	1.5162e-09	2368	alpha/beta-Hydrolases superfamily protein
AT3G42850	556.667	1.49857	0.123016	12.1819	3.88231e-34	2.22615e-32	5317	Mevalonate/galactokinase family protein
AT1G30910	141.919	1.49805	0.216871	6.90754	4.93136e-12	9.08343e-11	2364	Molybdenum cofactor sulfurase family protein
AT1G16570	204.161	1.49757	0.189072	7.92064	2.36287e-15	5.4932e-14	3023	UDP-Glycosyltransferase superfamily protein
AT1G16540	458.123	1.49704	0.13247	11.3009	1.29848e-29	6.1989e-28	6118	molybdenum cofactor sulfurase (LOS5) (ABA3)
AT5G03250	168.968	1.49638	0.201677	7.41969	1.17394e-13	2.4342e-12	2674	Phototropic-responsive NPH3 family protein
AT3G02010	192.1	1.49635	0.192349	7.77933	7.29125e-15	1.63937e-13	2536	Pentatricopeptide repeat (PPR) superfamily protein
AT2G14680	541.89	1.49619	0.123958	12.0701	1.51866e-33	8.51775e-32	6138	myosin heavy chain-like protein
AT1G11720	397.175	1.4959	0.143927	10.3935	2.65498e-25	1.04811e-23	5678	starch synthase 3
AT5G58130	196.476	1.49571	0.187615	7.97223	1.55832e-15	3.65591e-14	2769	RNA-binding (RRM/RBD/RNP motifs) family protein
AT3G19510	256.481	1.49554	0.166536	8.9803	2.7003e-19	7.92448e-18	3836	Homeodomain-like protein with RING/FYVE/PHD-type zinc finger domain-containing protein
AT5G14220	288.556	1.49474	0.162532	9.19664	3.69326e-20	1.13837e-18	5024	Flavin containing amine oxidoreductase family
AT3G08960	527.925	1.49418	0.135993	10.9872	4.40522e-28	1.95525e-26	7613	ARM repeat superfamily protein
AT5G09300	191.395	1.49412	0.194794	7.67029	1.71608e-14	3.75162e-13	2701	Thiamin diphosphate-binding fold (THDP-binding) superfamily protein
AT1G07670	147.222	1.49351	0.213202	7.00515	2.46721e-12	4.63162e-11	4587	endomembrane-type CA-ATPase 4
AT3G19840	433.329	1.49345	0.1385	10.783	4.14239e-27	1.77712e-25	6522	pre-mRNA-processing protein 40C
AT1G16330	357.098	1.49267	0.14663	10.1799	2.43924e-24	9.13734e-23	5074	cyclin b3%3B1
AT3G01320	469.144	1.49234	0.131731	11.3287	9.46257e-30	4.53849e-28	7385	SIN3-like 1
AT4G04950	193.036	1.49215	0.188846	7.90141	2.7577e-15	6.38579e-14	2466	thioredoxin family protein
AT5G35180	828.15	1.49206	0.110218	13.5374	9.41192e-42	7.22272e-40	8751	ENHANCED DISEASE RESISTANCE protein (DUF1336)
AT2G07360	867.272	1.49188	0.101907	14.6397	1.56741e-48	1.53584e-46	9962	SH3 domain-containing protein
AT1G72990	310.046	1.49064	0.157162	9.4847	2.43092e-21	8.0035e-20	5221	beta-galactosidase 17
AT1G48410	448.376	1.48962	0.134866	11.0452	2.31356e-28	1.03583e-26	6999	Stabilizer of iron transporter SufD / Polynucleotidyl transferase
AT5G20040	204.629	1.4892	0.187694	7.93422	2.11829e-15	4.93858e-14	3489	isopentenyltransferase 9
AT4G29440	259.212	1.48912	0.166817	8.92662	4.39242e-19	1.28079e-17	4206	Regulator of Vps4 activity in the MVB pathway protein
AT1G06490	756.877	1.48868	0.109944	13.5403	9.03955e-42	6.94996e-40	11031	glucan synthase-like 7
AT1G60995	343.748	1.48821	0.150119	9.91359	3.63359e-23	1.30403e-21	5268	S3 self-incompatibility locus-linked pollen protein
AT5G43560	352.615	1.48787	0.155739	9.55365	1.25211e-21	4.19989e-20	5337	TRAF-like superfamily protein
AT1G14660	327.11	1.48762	0.151584	9.81387	9.81268e-23	3.45514e-21	4667	Na+/H+ exchanger 8
AT3G04490	574.642	1.48747	0.124849	11.9141	9.99205e-33	5.4192e-31	9639	exportin-4 protein
AT5G08390	408.374	1.48736	0.156444	9.50729	1.95701e-21	6.46396e-20	6314	Transducin/WD40 repeat-like superfamily protein
AT1G22860	406.887	1.48724	0.147829	10.0606	8.25359e-24	3.01208e-22	6089	Vacuolar sorting protein 39
AT5G61980	395.599	1.48659	0.144694	10.274	9.22865e-25	3.53774e-23	5920	ARF-GAP domain 1
AT2G25420	305.253	1.48653	0.157316	9.44934	3.40986e-21	1.11461e-19	4419	transducin family protein / WD-40 repeat family protein
AT2G24070	263.618	1.48628	0.165119	9.00123	2.23206e-19	6.59751e-18	4194	QWRF motif protein (DUF566)
AT3G01380	407.422	1.48614	0.140441	10.5819	3.61426e-26	1.47943e-24	6000	sulfatase and phosphatidylinositolglycan class N domain-containing protein
AT4G28220	219.914	1.48567	0.184976	8.03168	9.61493e-16	2.29506e-14	3621	NAD(P)H dehydrogenase B1
AT5G06580	360.311	1.48541	0.146976	10.1064	5.17362e-24	1.90672e-22	5338	FAD-linked oxidases family protein
AT5G04110	323.151	1.4851	0.155984	9.52086	1.7176e-21	5.69151e-20	4665	DNA GYRASE B3
AT1G17540	248.595	1.48507	0.169094	8.78252	1.59846e-18	4.52284e-17	3722	kinase with adenine nucleotide alpha hydrolases-like domain-containing protein
AT5G20930	386.794	1.48495	0.141229	10.5145	7.4086e-26	2.99968e-24	5338	Protein kinase superfamily protein
AT4G35910	195.357	1.4843	0.19158	7.74768	9.359e-15	2.08601e-13	3254	Adenine nucleotide alpha hydrolases-like superfamily protein
AT1G48310	418.659	1.48301	0.141333	10.493	9.30019e-26	3.75041e-24	5494	chromatin remodeling factor18
AT5G13650	297.227	1.48299	0.168266	8.81337	1.21436e-18	3.4503e-17	5114	elongation factor family protein
AT3G04710	296.453	1.48237	0.156616	9.465	2.93558e-21	9.61878e-20	4502	ankyrin repeat family protein
AT4G17300	272.587	1.4821	0.162252	9.13454	6.56833e-20	2.01096e-18	3636	Class II aminoacyl-tRNA and biotin synthetases superfamily protein
AT1G32940	264.148	1.48156	0.166498	8.89839	5.66639e-19	1.63715e-17	3933	Subtilase family protein
AT2G39260	512.449	1.48146	0.133263	11.1168	1.03941e-28	4.74682e-27	7888	regulator of nonsense transcripts UPF2
AT1G65650	160.962	1.48138	0.20878	7.09539	1.28989e-12	2.48394e-11	2754	Peptidase C12, ubiquitin carboxyl-terminal hydrolase 1
AT1G20970	402.904	1.47965	0.142131	10.4105	2.22116e-25	8.78536e-24	6020	calponin-like domain protein
AT1G04810	395.008	1.47961	0.138801	10.6599	1.56682e-26	6.52409e-25	5386	26S proteasome regulatory complex, non-ATPase subcomplex, Rpn2/Psmd1 subunit
AT3G59430	248.033	1.47859	0.176071	8.39768	4.55377e-17	1.17437e-15	3246	hypothetical protein
AT4G21550	385.208	1.4785	0.142279	10.3916	2.70867e-25	1.06725e-23	5710	VP1/ABI3-like 3
AT5G08650	465.687	1.47846	0.135557	10.9065	1.07262e-27	4.69983e-26	7300	Small GTP-binding protein
AT4G03390	298.701	1.47828	0.160193	9.22812	2.75427e-20	8.57961e-19	4788	STRUBBELIG-receptor family 3
AT1G79830	416.381	1.47826	0.146933	10.0607	8.23735e-24	3.00883e-22	6338	golgin Putative 5
AT5G06830	192.655	1.47774	0.190891	7.74128	9.84183e-15	2.18769e-13	3131	hypothetical protein
AT4G24610	528.962	1.47675	0.127938	11.5427	8.03232e-31	3.98279e-29	8107	pesticidal crystal cry8Ba protein
AT3G06400	364.919	1.47652	0.154842	9.53571	1.48867e-21	4.95292e-20	6073	chromatin-remodeling protein 11
AT1G48560	189.542	1.4757	0.192348	7.67199	1.6935e-14	3.70423e-13	2655	hypothetical protein
AT4G02710	231.556	1.47515	0.179031	8.23963	1.72745e-16	4.29311e-15	4114	Kinase interacting (KIP1-like) family protein
AT3G16785	488.747	1.47495	0.127474	11.5705	5.81227e-31	2.89247e-29	8303	phospholipase D P1
AT5G58980	216.033	1.47401	0.182544	8.07481	6.75798e-16	1.62255e-14	3234	Neutral/alkaline non-lysosomal ceramidase
AT4G02510	405.749	1.47396	0.140657	10.4791	1.07711e-25	4.32698e-24	7355	translocon at the outer envelope membrane of chloroplasts 159
AT5G13550	303.021	1.47378	0.166274	8.86354	7.7511e-19	2.23319e-17	4416	sulfate transporter 4.1
AT5G14540	166.861	1.47367	0.202898	7.26311	3.78281e-13	7.61682e-12	2854	basic salivary proline-rich-like protein (DUF1421)
AT1G17500	433.633	1.47349	0.136912	10.7623	5.18471e-27	2.21733e-25	5695	ATPase E1-E2 type family protein / haloacid dehalogenase-like hydrolase family protein
AT1G64300	172.955	1.47332	0.199819	7.37327	1.66487e-13	3.41424e-12	2979	Protein kinase family protein
AT1G04210	292.665	1.4733	0.159297	9.24876	2.27106e-20	7.09594e-19	5364	Leucine-rich repeat protein kinase family protein
AT3G61480	64.7046	1.47317	0.324623	4.53811	5.67597e-06	5.79169e-05	7350	Quinoprotein amine dehydrogenase, beta chain-like%3B RIC1-like guanyl-nucleotide exchange factor
AT4G39120	183.974	1.47267	0.197619	7.45209	9.18709e-14	1.91465e-12	2691	inositol monophosphatase family protein
AT2G24330	211.984	1.47238	0.185466	7.93883	2.04103e-15	4.77202e-14	2903	integral membrane metal-binding family protein (DUF2296)
AT4G26900	293.946	1.47141	0.1601	9.1906	3.9064e-20	1.20136e-18	4435	HIS HF
AT2G34670	188.591	1.47101	0.200271	7.34508	2.05636e-13	4.19613e-12	3217	benzoyl-CoA reductase subunit C, putative (DUF630 and DUF632)
AT1G74190	200.148	1.47089	0.185353	7.93562	2.0944e-15	4.89123e-14	3578	receptor like protein 15
AT1G54960	280.732	1.47058	0.164837	8.92138	4.60522e-19	1.33999e-17	4300	NPK1-related protein kinase 2
AT1G68940	335.434	1.47036	0.154265	9.53144	1.55121e-21	5.15679e-20	4622	Armadillo/beta-catenin-like repeat family protein
AT1G79950	503.629	1.46981	0.125739	11.6894	1.44435e-31	7.40317e-30	7254	RAD3-like DNA-binding helicase protein
AT3G17410	220.554	1.46975	0.17798	8.25798	1.48158e-16	3.7045e-15	3352	Protein kinase superfamily protein
AT1G67780	205.312	1.46971	0.186643	7.87442	3.42339e-15	7.852e-14	3131	Zinc-finger domain of monoamine-oxidase A repressor R1 protein
AT1G01440	182.452	1.46917	0.206398	7.11818	1.09363e-12	2.11993e-11	3325	hypothetical protein (DUF3133)
AT5G38070	109.635	1.46893	0.253602	5.79226	6.9444e-09	9.82317e-08	1546	RING/FYVE/PHD zinc finger superfamily protein
AT4G27040	122.682	1.46871	0.240278	6.11252	9.80713e-10	1.50239e-08	2754	EAP30/Vps36 family protein
AT5G18735	229.729	1.46869	0.17686	8.30426	1.00446e-16	2.54248e-15	4166	transmembrane protein
AT2G32250	295.575	1.46844	0.16496	8.9018	5.49501e-19	1.591e-17	4112	FAR1-related sequence 2
AT5G55860	260.288	1.46765	0.172174	8.52422	1.53838e-17	4.09596e-16	3053	weak chloroplast movement under blue light protein (DUF827)
AT1G72560	345.216	1.46742	0.15191	9.65978	4.4683e-22	1.52368e-20	5664	ARM repeat superfamily protein
AT5G23340	139.529	1.46678	0.219394	6.68562	2.29942e-11	4.02408e-10	2280	RNI-like superfamily protein
AT5G66750	317.267	1.46663	0.158	9.28245	1.65623e-20	5.23467e-19	4294	chromatin remodeling 1
AT3G50240	415.116	1.46621	0.139095	10.5411	5.58617e-26	2.28205e-24	5660	ATP binding microtubule motor family protein
AT5G47010	525.357	1.46619	0.135236	10.8417	2.18336e-27	9.48573e-26	7629	RNA helicase
AT3G46668	162.685	1.46605	0.219826	6.66912	2.57342e-11	4.48449e-10	2776	none
AT4G04975	32.9278	1.46563	0.417905	3.50708	0.000453052	0.0032782	489	none
AT2G35050	434.883	1.46504	0.132992	11.016	3.20067e-28	1.42833e-26	6395	kinase superfamily with octicosapeptide/Phox/Bem1p domain-containing protein
AT1G80660	297.974	1.46445	0.157724	9.28485	1.61941e-20	5.12619e-19	4233	H[+]-ATPase 9
AT3G06350	241.416	1.46432	0.1746	8.38673	4.99866e-17	1.28587e-15	3580	dehydroquinate dehydratase, putative / shikimate dehydrogenase
AT3G26990	272.368	1.46396	0.171475	8.53743	1.37245e-17	3.67083e-16	3930	ENTH/VHS family protein
AT5G18410	537.314	1.46365	0.125036	11.7059	1.18886e-31	6.10124e-30	8159	transcription activator
AT1G63440	226.233	1.46356	0.179715	8.14378	3.83114e-16	9.31268e-15	3656	heavy metal atpase 5
AT1G60070	484.529	1.46329	0.12801	11.4311	2.92486e-30	1.42956e-28	6923	Adaptor protein complex AP-1, gamma subunit
AT4G10590	450.589	1.46303	0.136889	10.6877	1.16259e-26	4.88551e-25	6509	ubiquitin-specific protease 10
AT5G02520	200.123	1.46294	0.188783	7.74933	9.23785e-15	2.06013e-13	2963	dentin sialophosphoprotein-like protein
AT5G05540	175.789	1.46288	0.209045	6.99794	2.5975e-12	4.86659e-11	2657	small RNA degrading nuclease 2
AT4G02840	119.676	1.4622	0.245981	5.94436	2.77545e-09	4.07251e-08	1968	Small nuclear ribonucleoprotein family protein
AT5G64580	283.626	1.46212	0.162364	9.00521	2.15263e-19	6.3765e-18	4649	AAA-type ATPase family protein
AT5G13270	135.784	1.46129	0.220743	6.61989	3.59459e-11	6.19822e-10	2353	Pentatricopeptide repeat (PPR) superfamily protein
AT2G23460	295.928	1.46124	0.158505	9.21889	3.00201e-20	9.3301e-19	3657	extra-large G-protein 1
AT2G20815	201.414	1.46056	0.18721	7.80171	6.10726e-15	1.37921e-13	2894	QWRF motif protein (DUF566)
AT1G80210	130.511	1.46056	0.225842	6.46716	9.98595e-11	1.66187e-09	2626	Mov34/MPN/PAD-1 family protein
AT1G45249	175.835	1.45988	0.20374	7.16539	7.75645e-13	1.51825e-11	2799	abscisic acid responsive elements-binding factor 2
AT1G76810	303.688	1.45985	0.160587	9.09072	9.83846e-20	2.9657e-18	5846	eukaryotic translation initiation factor 2 (eIF-2) family protein
AT5G11700	553.231	1.45973	0.129216	11.2969	1.35992e-29	6.47712e-28	9058	ephrin type-B receptor
AT1G54490	468.893	1.45963	0.129468	11.274	1.76344e-29	8.34097e-28	6807	exoribonuclease 4
AT2G28540	360.905	1.45958	0.148229	9.84685	7.07231e-23	2.5096e-21	5854	RNA binding (RRM/RBD/RNP motifs) family protein
AT2G05320	143.413	1.45948	0.215917	6.75945	1.38519e-11	2.46193e-10	1924	beta-1,2-N-acetylglucosaminyltransferase II
AT3G57880	211.626	1.45909	0.185413	7.86942	3.56291e-15	8.15378e-14	3726	Calcium-dependent lipid-binding (CaLB domain) plant phosphoribosyltransferase family protein
AT2G37280	393.926	1.45868	0.144663	10.0833	6.54751e-24	2.40013e-22	6488	pleiotropic drug resistance 5
AT4G29000	257.285	1.45865	0.170183	8.57107	1.0253e-17	2.77305e-16	3553	Tesmin/TSO1-like CXC domain-containing protein
AT3G08650	202.009	1.45839	0.190476	7.65657	1.90964e-14	4.15707e-13	3070	ZIP metal ion transporter family
AT1G47870	251.74	1.45802	0.170214	8.56581	1.0732e-17	2.90067e-16	3112	winged-helix DNA-binding transcription factor family protein
AT2G44970	209.334	1.45742	0.186603	7.81027	5.70667e-15	1.29158e-13	3358	alpha/beta-Hydrolases superfamily protein
AT2G41460	236.925	1.45732	0.179885	8.10142	5.43224e-16	1.30961e-14	3553	apurinic endonuclease-redox protein
AT1G53720	206.727	1.4572	0.188235	7.74141	9.83238e-15	2.18677e-13	3277	cyclophilin 59
AT2G20960	185.088	1.45717	0.202588	7.19279	6.34795e-13	1.25178e-11	3184	phospholipase-like protein (PEARLI 4) family protein
AT1G60780	220.643	1.45685	0.181028	8.04766	8.43921e-16	2.01911e-14	3270	Clathrin adaptor complexes medium subunit family protein
AT4G39170	175.143	1.4566	0.209415	6.95558	3.51125e-12	6.52594e-11	3190	Sec14p-like phosphatidylinositol transfer family protein
AT5G05980	312.35	1.45623	0.153849	9.46533	2.92635e-21	9.59617e-20	5002	DHFS-FPGS homolog B
AT4G25540	383.671	1.4562	0.141842	10.2664	9.98646e-25	3.82467e-23	5807	homolog of DNA mismatch repair protein MSH3
AT4G33630	231.289	1.45502	0.183376	7.9346	2.11168e-15	4.92597e-14	4286	UvrB/UvrC domain protein (DUF3506)
AT1G05410	161.455	1.45492	0.20686	7.03333	2.01662e-12	3.81189e-11	2423	CDPK adapter, putative (DUF1423)
AT1G72410	338.149	1.45479	0.150367	9.67493	3.85342e-22	1.31838e-20	5371	COP1-interacting protein-like protein
AT4G29900	519.591	1.45446	0.130703	11.128	9.16664e-29	4.20968e-27	8802	autoinhibited Ca(2+)-ATPase 10
AT2G04890	152.638	1.45441	0.210837	6.89827	5.26407e-12	9.67853e-11	2243	SCARECROW-like 21
AT4G16130	450.897	1.45433	0.145144	10.0199	1.24591e-23	4.53076e-22	7161	arabinose kinase
AT2G23550	128.574	1.45423	0.232403	6.25737	3.91527e-10	6.20638e-09	1822	methyl esterase 6
AT3G63500	229.541	1.45366	0.18634	7.80112	6.13615e-15	1.38421e-13	4054	fibronectin type III domain protein (DUF1423)
AT5G02880	430.956	1.45286	0.136519	10.6422	1.89677e-26	7.8581e-25	7188	ubiquitin-protein ligase 4
AT5G65460	460.465	1.45264	0.139177	10.4373	1.67433e-25	6.63527e-24	7567	kinesin like protein for actin based chloroplast movement 2
AT1G56350	201.672	1.45238	0.185311	7.8375	4.59594e-15	1.04538e-13	3304	Peptide chain release factor 2
AT5G35980	649.657	1.45234	0.114027	12.7368	3.69181e-37	2.38695e-35	8391	YAK1-like protein 1
AT3G14890	322.078	1.45224	0.153531	9.45888	3.11251e-21	1.01904e-19	4589	phosphoesterase
AT1G63810	434.014	1.45184	0.133264	10.8944	1.22581e-27	5.36533e-26	6491	nucleolar protein
AT3G11964	1097.72	1.45169	0.0944126	15.376	2.36999e-53	2.65129e-51	13012	RIBOSOMAL RNA PROCESSING 5
AT2G28320	294.192	1.45131	0.156545	9.27084	1.84683e-20	5.81114e-19	5023	Pleckstrin homology (PH) and lipid-binding START domains-containing protein
AT5G56580	150.404	1.45091	0.213068	6.80963	9.78529e-12	1.76591e-10	2142	MAP kinase kinase 6
AT4G12540	149.891	1.45089	0.214311	6.77001	1.2877e-11	2.2986e-10	2322	hypothetical protein
AT5G46410	270.565	1.45088	0.162733	8.91568	4.84819e-19	1.4067e-17	4524	SCP1-like small phosphatase 4
AT3G17310	276.51	1.45076	0.162059	8.95202	3.49034e-19	1.02065e-17	4411	S-adenosyl-L-methionine-dependent methyltransferases superfamily protein
AT4G27060	233.775	1.44968	0.174016	8.33077	8.03216e-17	2.04317e-15	3964	ARM repeat superfamily protein
AT3G51620	328.745	1.44968	0.153664	9.43407	3.94487e-21	1.28337e-19	4910	PAP/OAS1 substrate-binding domain superfamily
AT5G41480	174.214	1.44845	0.205233	7.05755	1.69461e-12	3.22848e-11	2819	Folylpolyglutamate synthetase family protein
AT1G77600	652.713	1.44838	0.117811	12.2941	9.74511e-35	5.70749e-33	9806	ARM repeat superfamily protein
AT5G07660	504.249	1.44829	0.130085	11.1334	8.6297e-29	3.97198e-27	7353	structural maintenance of chromosomes 6A
AT2G39740	194.239	1.44803	0.189077	7.65841	1.88248e-14	4.10229e-13	3368	Nucleotidyltransferase family protein
AT1G68710	357.598	1.44787	0.156132	9.27332	1.80436e-20	5.68533e-19	5854	ATPase E1-E2 type family protein / haloacid dehalogenase-like hydrolase family protein
AT2G01060	147.29	1.4477	0.215288	6.72447	1.76228e-11	3.11058e-10	2301	myb-like HTH transcriptional regulator family protein
AT3G06250	234.272	1.44719	0.175138	8.26318	1.41845e-16	3.54974e-15	3996	FAR1-related sequence 7
AT1G06900	402.451	1.44629	0.13981	10.3447	4.42305e-25	1.72453e-23	5980	Insulinase (Peptidase family M16) family protein
AT2G31660	500.602	1.44603	0.128441	11.2584	2.10659e-29	9.90698e-28	7573	ARM repeat superfamily protein
AT5G05520	165.056	1.4455	0.201939	7.15812	8.17938e-13	1.59987e-11	2617	Outer membrane OMP85 family protein
AT3G59100	740.33	1.44535	0.11079	13.0458	6.71176e-39	4.58499e-37	11153	glucan synthase-like 11
AT2G27340	158.735	1.44531	0.219715	6.5781	4.76512e-11	8.14474e-10	2629	N-acetylglucosaminylphosphatidylinositol de-N-acetylase family protein
AT2G27950	299.731	1.44498	0.169791	8.51039	1.73355e-17	4.60664e-16	4902	Ring/U-Box superfamily protein
AT3G16480	192.97	1.44471	0.191734	7.53498	4.884e-14	1.03841e-12	3317	mitochondrial processing peptidase alpha subunit
AT3G54500	234.767	1.44467	0.176409	8.18932	2.62708e-16	6.47016e-15	3700	agglutinin-like protein
AT5G25230	177.532	1.44432	0.19591	7.37236	1.67628e-13	3.43591e-12	4335	Ribosomal protein S5/Elongation factor G/III/V family protein
AT2G26970	143.384	1.44332	0.215718	6.69076	2.22011e-11	3.89192e-10	2256	Polynucleotidyl transferase, ribonuclease H-like superfamily protein
AT1G18640	150.986	1.44245	0.212982	6.77265	1.26447e-11	2.2591e-10	2524	3-phosphoserine phosphatase
AT2G34240	175.125	1.44161	0.196857	7.32315	2.42208e-13	4.92526e-12	2645	ubiquitin carboxyl-terminal hydrolase-like protein, putative (Protein with domains of unknown function DUF627 and DUF632)
AT5G13990	139.531	1.4405	0.224251	6.42362	1.33075e-10	2.20127e-09	2324	exocyst subunit exo70 family protein C2
AT1G03110	175.296	1.43999	0.200832	7.17015	7.49155e-13	1.46813e-11	2730	Transducin/WD40 repeat-like superfamily protein
AT4G03200	277.521	1.43981	0.169644	8.48725	2.11583e-17	5.58993e-16	4597	catalytics
AT2G34680	854.434	1.43959	0.109313	13.1694	1.31663e-39	9.33604e-38	12606	Outer arm dynein light chain 1 protein
AT2G44900	328.125	1.43947	0.152515	9.43826	3.79032e-21	1.23406e-19	5155	ARABIDILLO-1
AT4G31200	183.973	1.43913	0.1944	7.40295	1.33192e-13	2.75483e-12	3336	SWAP (Suppressor-of-White-APricot)/surp RNA-binding domain-containing protein
AT5G27020	48.3842	1.43911	0.345913	4.16033	3.17787e-05	0.000290257	780	hypothetical protein
AT3G03090	270.083	1.4382	0.162525	8.84911	8.82238e-19	2.53118e-17	4395	vacuolar glucose transporter 1
AT3G16270	242.562	1.43786	0.174449	8.24229	1.68939e-16	4.20362e-15	4339	ENTH/VHS family protein
AT3G55480	296.775	1.43745	0.161095	8.92303	4.53684e-19	1.32196e-17	5000	protein affected traf%26#64257%3Bcking 2
AT5G05510	129.941	1.43743	0.230796	6.22817	4.71925e-10	7.44347e-09	2180	Mad3/BUB1 homology region 1
AT5G11030	270.445	1.43719	0.166494	8.63206	6.02589e-18	1.64823e-16	4385	aberrant root formation protein
AT3G03580	178.921	1.43713	0.197358	7.28184	3.29304e-13	6.66006e-12	2916	Tetratricopeptide repeat (TPR)-like superfamily protein
AT5G08450	331.609	1.43689	0.156896	9.15824	5.27501e-20	1.61983e-18	5312	zinc finger CCCH domain protein
AT1G48370	207.429	1.43677	0.184285	7.79648	6.3659e-15	1.43525e-13	3026	YELLOW STRIPE like 8
AT5G04930	310.667	1.43662	0.153003	9.38945	6.0313e-21	1.94482e-19	5241	aminophospholipid ATPase 1
AT5G45480	183.871	1.43552	0.193998	7.39964	1.36559e-13	2.82162e-12	2986	transmembrane protein, putative (DUF594)
AT2G26460	269.34	1.43497	0.173603	8.26581	1.38746e-16	3.48614e-15	4138	RED family protein
AT1G28560	228.779	1.43479	0.176356	8.13578	4.09298e-16	9.93152e-15	3515	snRNA activating complex family protein
AT4G24790	246.39	1.43427	0.175519	8.1716	3.04328e-16	7.4505e-15	4248	AAA-type ATPase family protein
AT1G08720	401.626	1.4341	0.137139	10.4573	1.35676e-25	5.40806e-24	5367	Protein kinase superfamily protein
AT4G10320	508.721	1.43374	0.141271	10.1489	3.35215e-24	1.25114e-22	7401	tRNA synthetase class I (I, L, M and V) family protein
AT5G60320	144.136	1.43354	0.217628	6.58708	4.48549e-11	7.67958e-10	2027	Concanavalin A-like lectin protein kinase family protein
AT3G20630	359.796	1.43323	0.15171	9.44717	3.48104e-21	1.13697e-19	5799	ubiquitin-specific protease 14
AT5G27640	246.182	1.43254	0.172273	8.31551	9.13589e-17	2.31819e-15	4679	translation initiation factor 3B1
AT3G54740	171.374	1.43249	0.204478	7.00559	2.45955e-12	4.62147e-11	2511	zein-binding protein (Protein of unknown function, DUF593)
AT2G47390	295.022	1.43224	0.169565	8.44657	2.99992e-17	7.82495e-16	4373	Prolyl oligopeptidase family protein
AT3G47680	128.855	1.43213	0.226448	6.32434	2.54315e-10	4.10423e-09	2179	DNA binding protein
AT4G03130	214.1	1.43186	0.180932	7.91379	2.49661e-15	5.79755e-14	3000	BRCT domain-containing DNA repair protein
AT1G50200	516.667	1.43174	0.126155	11.3491	7.49553e-30	3.62043e-28	7375	Alanyl-tRNA synthetase
AT5G10470	483.543	1.43164	0.133907	10.6913	1.11773e-26	4.70179e-25	7509	kinesin like protein for actin based chloroplast movement 1
AT5G02320	189.997	1.43138	0.189955	7.53536	4.86984e-14	1.03594e-12	3680	myb domain protein 3r-5
AT3G45630	336.919	1.43134	0.153683	9.3136	1.23573e-20	3.92377e-19	5751	RNA binding (RRM/RBD/RNP motifs) family protein
AT3G56190	173.135	1.43117	0.198976	7.19269	6.35272e-13	1.25212e-11	3021	alpha-soluble NSF attachment protein 2
AT1G09023	349.55	1.43095	0.152371	9.39122	5.93079e-21	1.91427e-19	4942	Natural antisense transcript overlaps with AT1G68940
AT1G07810	156.941	1.43061	0.209023	6.8443	7.68488e-12	1.3973e-10	4651	ER-type Ca2+-ATPase 1
AT1G22660	290.952	1.43046	0.162459	8.80505	1.30797e-18	3.70345e-17	4649	Polynucleotide adenylyltransferase family protein
AT4G36440	197.294	1.43019	0.190709	7.49936	6.41291e-14	1.35436e-12	3149	G-protein coupled receptor
AT5G09630	104.802	1.42998	0.246988	5.7897	7.05138e-09	9.9622e-08	1933	LisH/CRA/RING-U-box domains-containing protein
AT4G15236	264.176	1.42873	0.168541	8.47704	2.31002e-17	6.08732e-16	6050	ABC-2 and Plant PDR ABC-type transporter family protein
AT3G15180	241.913	1.42871	0.171017	8.35424	6.58567e-17	1.68357e-15	4195	ARM repeat superfamily protein
AT1G04950	290.167	1.42837	0.164453	8.68559	3.76774e-18	1.04097e-16	4446	TATA BOX ASSOCIATED FACTOR II 59
AT2G28880	326.092	1.42718	0.151725	9.40634	5.13715e-21	1.66072e-19	4876	para-aminobenzoate (PABA) synthase family protein
AT1G47550	343.862	1.42705	0.151448	9.4227	4.39643e-21	1.42462e-19	8208	exocyst complex component sec3A
AT5G59250	188.161	1.427	0.190984	7.4718	7.91029e-14	1.65781e-12	3239	Major facilitator superfamily protein
AT4G11790	224.179	1.42637	0.180615	7.89731	2.84996e-15	6.58829e-14	3179	Pleckstrin homology (PH) domain superfamily protein
AT4G32010	373.235	1.4263	0.154141	9.25325	2.17777e-20	6.82522e-19	5975	HSI2-like 1
AT5G49930	309.666	1.42603	0.153165	9.31044	1.27304e-20	4.03909e-19	4859	zinc knuckle (CCHC-type) family protein
AT2G01720	171.992	1.42572	0.199607	7.14262	9.1567e-13	1.78508e-11	3278	Ribophorin I
AT2G21470	312.665	1.42541	0.15694	9.08252	1.06086e-19	3.18847e-18	3918	SUMO-activating enzyme 2
AT3G13300	359.424	1.4246	0.151244	9.41924	4.54385e-21	1.47123e-19	6453	Transducin/WD40 repeat-like superfamily protein
AT5G63710	222.123	1.42385	0.178805	7.96316	1.67703e-15	3.92767e-14	3645	Leucine-rich repeat protein kinase family protein
AT2G40730	406.726	1.42364	0.140522	10.1311	4.02292e-24	1.49471e-22	6472	kinase family with ARM repeat domain-containing protein
AT1G18950	409.453	1.42171	0.13751	10.339	4.69524e-25	1.82891e-23	5931	DDT domain superfamily
AT3G13870	365.571	1.42148	0.144473	9.83906	7.64185e-23	2.70469e-21	5985	Root hair defective 3 GTP-binding protein (RHD3)
AT5G11850	317.947	1.42147	0.153129	9.28282	1.65047e-20	5.22047e-19	5090	Protein kinase superfamily protein
AT2G15530	708.623	1.42144	0.114507	12.4135	2.20709e-35	1.31899e-33	5271	RING/U-box superfamily protein
AT5G48650	226.558	1.4214	0.175617	8.09375	5.78557e-16	1.39397e-14	3092	Nuclear transport factor 2 (NTF2) family protein with RNA binding (RRM-RBD-RNP motifs) domain-containing protein
AT1G02080	826.791	1.4209	0.113243	12.5474	4.11025e-36	2.5491e-34	13578	transcription regulator
AT1G12930	700.992	1.42077	0.115431	12.3083	8.16957e-35	4.81219e-33	7347	ARM repeat superfamily protein
AT3G14270	496.356	1.42056	0.133469	10.6433	1.87321e-26	7.76835e-25	7751	phosphatidylinositol-4-phosphate 5-kinase family protein
AT1G27900	379.924	1.42001	0.150446	9.43866	3.77577e-21	1.2303e-19	5287	RNA helicase family protein
AT5G11490	289.877	1.41983	0.163494	8.68432	3.81009e-18	1.05196e-16	4753	adaptin family protein
AT1G74770	414.831	1.41952	0.135451	10.4799	1.06859e-25	4.29697e-24	5784	zinc ion binding protein
AT1G12000	280.974	1.41926	0.166868	8.50528	1.81161e-17	4.80473e-16	3975	Phosphofructokinase family protein
AT1G03750	210.85	1.41925	0.188289	7.53766	4.78494e-14	1.01893e-12	3336	switch 2
AT5G16890	237.96	1.41913	0.173506	8.17916	2.85821e-16	7.01833e-15	3292	Exostosin family protein
AT3G51350	239.258	1.41901	0.172447	8.22868	1.89285e-16	4.69563e-15	3277	Eukaryotic aspartyl protease family protein
AT2G43990	136.739	1.41874	0.222096	6.38795	1.6813e-10	2.75778e-09	2308	GPI-anchored adhesin-like protein
AT2G18220	273.296	1.41859	0.165373	8.57811	9.64412e-18	2.61352e-16	3938	Noc2p family
AT5G17010	349.147	1.41854	0.149381	9.49612	2.1786e-21	7.18429e-20	5190	Major facilitator superfamily protein
AT1G79990	364.235	1.41843	0.146613	9.67461	3.86552e-22	1.32142e-20	6489	coatomer subunit beta-2
AT5G41150	295.182	1.41829	0.156538	9.06033	1.3006e-19	3.8891e-18	4653	Restriction endonuclease, type II-like superfamily protein
AT1G30440	220.691	1.41816	0.183428	7.73143	1.06343e-14	2.35364e-13	3686	Phototropic-responsive NPH3 family protein
AT2G38020	278.027	1.41695	0.160589	8.82347	1.10971e-18	3.16389e-17	4803	vacuoleless1 (VCL1)
AT5G16850	335.223	1.41659	0.150711	9.39938	5.48863e-21	1.77294e-19	5477	telomerase reverse transcriptase
AT1G64740	149.868	1.41653	0.212308	6.67209	2.5219e-11	4.39657e-10	2481	alpha-1 tubulin
AT3G21320	225.196	1.41612	0.175556	8.06645	7.23711e-16	1.73555e-14	3076	EARLY FLOWERING protein
AT1G27910	267.879	1.41599	0.1639	8.63934	5.65402e-18	1.54858e-16	4067	plant U-box 45
AT1G21730	393.804	1.41487	0.139004	10.1786	2.46964e-24	9.2428e-23	6551	P-loop containing nucleoside triphosphate hydrolases superfamily protein
AT4G09560	189.184	1.41434	0.213072	6.63783	3.18335e-11	5.50993e-10	2905	Protease-associated (PA) RING/U-box zinc finger family protein
AT1G24090	186.538	1.41428	0.191424	7.38819	1.48843e-13	3.06465e-12	2750	RNase H family protein
AT3G12280	351.502	1.41393	0.148	9.55353	1.25347e-21	4.20102e-20	6010	retinoblastoma-related 1
AT1G06950	357.134	1.41361	0.151597	9.32475	1.11249e-20	3.5434e-19	5650	translocon at the inner envelope membrane of chloroplasts 110
AT1G73430	455.749	1.41329	0.136409	10.3607	3.74285e-25	1.46349e-23	7465	sec34-like family protein
AT1G01670	235.019	1.41324	0.173862	8.12856	4.34419e-16	1.05286e-14	3341	RING/U-box superfamily protein
AT1G71240	283.096	1.41324	0.160342	8.81389	1.20879e-18	3.43686e-17	4513	chromosome-partitioning protein, putative (DUF639)
AT3G48050	131.287	1.41321	0.226974	6.22633	4.77496e-10	7.52556e-09	6355	protein SUO
AT4G11240	143.254	1.4123	0.228244	6.18769	6.10513e-10	9.51604e-09	2205	Calcineurin-like metallo-phosphoesterase superfamily protein
AT3G27730	459.47	1.41169	0.130688	10.802	3.36865e-27	1.45124e-25	7548	DNA helicase ROCK-N-ROLLERS
AT1G29800	168.959	1.41095	0.199293	7.0798	1.44358e-12	2.76693e-11	2842	RING/FYVE/PHD-type zinc finger family protein
AT1G60490	296.702	1.41085	0.167218	8.43718	3.25072e-17	8.45765e-16	4817	vacuolar protein sorting 34
AT1G36990	297.919	1.4106	0.1651	8.54392	1.29749e-17	3.47714e-16	3278	C-jun-amino-terminal kinase-interacting protein
AT5G35910	513.313	1.41049	0.125277	11.259	2.09089e-29	9.84447e-28	5919	Polynucleotidyl transferase, ribonuclease H fold protein with HRDC domain-containing protein
AT2G46060	239.991	1.41045	0.171269	8.23531	1.79089e-16	4.44539e-15	4013	transmembrane protein-like protein
AT1G50750	93.1161	1.41009	0.269292	5.23629	1.63838e-07	2.0212e-06	1447	aminotransferase-like, mobile domain protein
AT3G53760	301.459	1.41009	0.157281	8.96538	3.092e-19	9.05459e-18	4724	GAMMA-TUBULIN COMPLEX PROTEIN 4
AT5G17690	148.004	1.40915	0.211967	6.648	2.97106e-11	5.15553e-10	2621	like heterochromatin protein (LHP1)
AT4G35440	211.358	1.409	0.189874	7.42072	1.16487e-13	2.41661e-12	3389	chloride channel E
AT1G80350	171.359	1.40891	0.199065	7.07762	1.46653e-12	2.80699e-11	2954	P-loop containing nucleoside triphosphate hydrolases superfamily protein
AT1G01920	200.956	1.40879	0.191108	7.3717	1.68469e-13	3.44971e-12	3684	SET domain-containing protein
AT5G19560	251.772	1.40822	0.167215	8.42162	3.71326e-17	9.62447e-16	3596	ROP uanine nucleotide exchange factor 10
AT5G57610	312.306	1.40818	0.156804	8.9805	2.69535e-19	7.91562e-18	4903	kinase superfamily with octicosapeptide/Phox/Bem1p domain-containing protein
AT3G02280	292.609	1.40808	0.157621	8.93331	4.1346e-19	1.20733e-17	4540	Flavodoxin family protein
AT4G35230	184.326	1.40791	0.192224	7.32433	2.40092e-13	4.88464e-12	3266	BR-signaling kinase 1
AT2G14255	387.048	1.40786	0.141045	9.98163	1.83423e-23	6.64077e-22	4293	Ankyrin repeat family protein with DHHC zinc finger domain-containing protein
AT3G62330	212.738	1.40737	0.182473	7.71273	1.23153e-14	2.714e-13	3157	Zinc knuckle (CCHC-type) family protein
AT5G12430	449.72	1.40725	0.137183	10.2582	1.08688e-24	4.15485e-23	6708	Heat shock protein DnaJ with tetratricopeptide repeat-containing protein
AT1G23880	199.602	1.40703	0.194955	7.21719	5.30713e-13	1.05413e-11	3154	NHL domain-containing protein
AT3G56870	221.976	1.40682	0.17795	7.9057	2.66431e-15	6.17999e-14	3287	hypothetical protein
AT3G14030	43.8188	1.40641	0.364362	3.85994	0.000113416	0.000930536	852	F-box associated ubiquitination effector family protein
AT1G80410	448.12	1.40619	0.137475	10.2287	1.47508e-24	5.59711e-23	7602	tetratricopeptide repeat (TPR)-containing protein
AT1G01320	477.031	1.40535	0.141912	9.90298	4.04056e-23	1.44503e-21	9510	Tetratricopeptide repeat (TPR)-like superfamily protein
AT5G19130	191.167	1.40448	0.194993	7.20272	5.90232e-13	1.16727e-11	3192	GPI transamidase component family protein / Gaa1-like family protein
AT1G04497	34.4643	1.40442	0.410154	3.42414	0.000616757	0.00432256	307	none
AT2G32410	241.671	1.40373	0.181966	7.71424	1.21704e-14	2.68351e-13	3559	AXR1-like protein
AT2G33435	524.382	1.40335	0.126308	11.1105	1.11519e-28	5.08726e-27	8384	RNA-binding (RRM/RBD/RNP motifs) family protein
AT2G22530	295.958	1.40281	0.16424	8.54118	1.3286e-17	3.55817e-16	4848	Alkaline-phosphatase-like family protein
AT1G34220	256.849	1.40262	0.174719	8.02785	9.9195e-16	2.36364e-14	3240	Regulator of Vps4 activity in the MVB pathway protein
AT1G73690	171.568	1.40206	0.201548	6.95646	3.48924e-12	6.49374e-11	2510	cyclin-dependent kinase D1%3B1
AT1G11400	201.892	1.40153	0.187275	7.48383	7.21851e-14	1.51981e-12	3524	partner of Y14-MAGO
AT2G03667	242.261	1.40117	0.178796	7.83671	4.62503e-15	1.05141e-13	3350	Asparagine synthase family protein
AT4G33380	172.097	1.40082	0.202661	6.91213	4.77431e-12	8.80566e-11	3254	dimethylallyl, adenosine tRNA methylthiotransferase
AT3G28760	163.172	1.40073	0.202466	6.91835	4.56949e-12	8.43926e-11	2452	3-dehydroquinate synthase
AT2G32400	316.594	1.40007	0.153723	9.10773	8.41234e-20	2.54703e-18	4630	glutamate receptor 5
AT4G14990	272.069	1.39885	0.169602	8.24784	1.61281e-16	4.02037e-15	4249	Topoisomerase II-associated protein PAT1
AT4G33240	541.467	1.39871	0.123283	11.3455	7.8086e-30	3.76721e-28	9115	1-phosphatidylinositol-3-phosphate 5-kinase FAB1A
AT5G35840	290.039	1.39866	0.163046	8.57832	9.62653e-18	2.61048e-16	4036	phytochrome C
AT1G60900	253.103	1.39845	0.166618	8.39315	4.73297e-17	1.21905e-15	4159	U2 snRNP auxilliary factor, large subunit, splicing factor
AT5G40200	202.775	1.39829	0.195895	7.13793	9.47446e-13	1.84265e-11	3241	DegP protease 9
AT1G55750	390.635	1.39663	0.14263	9.79193	1.21943e-22	4.26084e-21	5808	BSD domain (BTF2-like transcription factors, Synapse-associated proteins and DOS2-like proteins)
AT3G58640	479.223	1.39662	0.130078	10.7368	6.83952e-27	2.9129e-25	7187	Mitogen activated protein kinase kinase kinase-like protein
AT2G29200	293.073	1.3964	0.161561	8.64319	5.46673e-18	1.49861e-16	4780	pumilio 1
AT4G09020	394.719	1.3963	0.149215	9.35762	8.15537e-21	2.61379e-19	5191	isoamylase 3
AT1G24460	443.808	1.39603	0.135869	10.2748	9.14913e-25	3.51381e-23	6777	TGN-related, localized SYP41 interacting protein
AT3G59960	176.988	1.39589	0.200893	6.94843	3.69366e-12	6.85566e-11	2394	histone-lysine N-methyltransferase ASHH4
AT1G10510	250.397	1.39545	0.169123	8.25108	1.56975e-16	3.9178e-15	4151	RNI-like superfamily protein
AT2G46580	94.5406	1.39535	0.261574	5.33444	9.58382e-08	1.2133e-06	1482	Pyridoxamine 5'-phosphate oxidase family protein
AT4G32410	329.827	1.39534	0.153968	9.06248	1.27513e-19	3.81573e-18	6354	cellulose synthase 1
AT2G23360	248.055	1.39499	0.172462	8.08865	6.0332e-16	1.45278e-14	4302	filament-like protein (DUF869)
AT2G41520	361.373	1.39298	0.148357	9.38939	6.03494e-21	1.94482e-19	5589	Heat shock protein DnaJ with tetratricopeptide repeat-containing protein
AT3G50050	246.439	1.39296	0.173903	8.00997	1.14738e-15	2.71979e-14	3519	Eukaryotic aspartyl protease family protein
AT3G08840	454.008	1.39293	0.135322	10.2934	7.5456e-25	2.91158e-23	6861	D-alanine-D-alanine ligase family
AT4G31440	92.9774	1.39287	0.261545	5.32553	1.00657e-07	1.27117e-06	1139	transcriptional regulator of RNA polII, SAGA, subunit
AT5G34930	191.37	1.39283	0.188552	7.38701	1.50163e-13	3.09027e-12	2406	arogenate dehydrogenase
AT1G12770	151.314	1.39274	0.209138	6.65945	2.74862e-11	4.77964e-10	2778	P-loop containing nucleoside triphosphate hydrolases superfamily protein
AT4G35270	316.501	1.3923	0.160786	8.65931	4.7462e-18	1.30603e-16	4790	Plant regulator RWP-RK family protein
AT3G18090	232.686	1.39218	0.179535	7.75432	8.88154e-15	1.9839e-13	5915	nuclear RNA polymerase D2B
AT2G16390	286.697	1.3921	0.162595	8.56176	1.11154e-17	2.99641e-16	4071	SNF2 domain-containing protein / helicase domain-containing protein
AT3G51070	222.262	1.39192	0.177374	7.84736	4.24895e-15	9.686e-14	3486	S-adenosyl-L-methionine-dependent methyltransferases superfamily protein
AT4G27640	353.516	1.39186	0.145235	9.58348	9.38303e-22	3.17061e-20	5466	ARM repeat superfamily protein
AT1G21350	131.081	1.39141	0.229605	6.06002	1.36107e-09	2.05593e-08	2356	Thioredoxin superfamily protein
AT2G32940	380.263	1.39136	0.141976	9.79996	1.12628e-22	3.95217e-21	5605	Argonaute family protein
AT4G31420	125.675	1.3913	0.232339	5.98823	2.12142e-09	3.14316e-08	2245	Zinc finger protein 622
AT3G14980	321.096	1.39123	0.150511	9.24339	2.38805e-20	7.4558e-19	5713	Acyl-CoA N-acyltransferase with RING/FYVE/PHD-type zinc finger protein
AT2G05990	210.494	1.39071	0.185576	7.49402	6.67931e-14	1.4099e-12	2982	NAD(P)-binding Rossmann-fold superfamily protein
AT2G31810	253.339	1.38983	0.172985	8.0344	9.4036e-16	2.24592e-14	4664	ACT domain-containing small subunit of acetolactate synthase protein
AT1G34210	267.941	1.38977	0.165239	8.41069	4.07618e-17	1.05385e-15	4341	somatic embryogenesis receptor-like kinase 2
AT4G19440	261.217	1.38961	0.179067	7.76029	8.4736e-15	1.89587e-13	3932	Tetratricopeptide repeat (TPR)-like superfamily protein
AT1G09270	247.576	1.3896	0.286417	4.85169	1.22416e-06	1.36277e-05	3891	importin alpha isoform 4
AT4G31490	154.964	1.38945	0.216378	6.42142	1.35009e-10	2.23235e-09	4784	Coatomer, beta subunit
AT1G62915	88.189	1.38922	0.267921	5.18518	2.15802e-07	2.62518e-06	1046	hypothetical protein
AT1G03000	312.375	1.38823	0.152789	9.08594	1.02803e-19	3.09661e-18	4865	peroxin 6
AT4G02260	392.272	1.38789	0.141422	9.81377	9.82327e-23	3.45591e-21	6383	RELA/SPOT homolog 1
AT1G78950	268.722	1.3871	0.172446	8.0437	8.71657e-16	2.08426e-14	4564	Terpenoid cyclases family protein
AT1G11390	181.361	1.38693	0.195327	7.10056	1.24248e-12	2.3994e-11	3244	Protein kinase superfamily protein
AT5G51540	281.254	1.38689	0.159214	8.71085	3.01616e-18	8.37265e-17	4382	Zincin-like metalloproteases family protein
AT1G56460	222.032	1.38679	0.177761	7.8014	6.12258e-15	1.3819e-13	3569	HIT zinc finger and PAPA-1-like domain-containing protein
AT1G65080	313.535	1.38579	0.158945	8.71867	2.81478e-18	7.8295e-17	4308	Membrane insertion protein, OxaA/YidC with tetratricopeptide repeat domain-containing protein
AT1G15280	291.216	1.3857	0.168732	8.2124	2.16819e-16	5.36248e-15	4578	CASC3/Barentsz eIF4AIII binding protein
AT5G35400	225.272	1.38535	0.175888	7.87629	3.3725e-15	7.74393e-14	3135	Pseudouridine synthase family protein
AT2G17500	126.014	1.38527	0.227234	6.09621	1.08611e-09	1.65705e-08	2550	Auxin efflux carrier family protein
AT5G18420	261.33	1.38503	0.165899	8.34865	6.90493e-17	1.76189e-15	4218	CCR4-NOT transcription complex subunit
AT5G07290	353.322	1.38496	0.150462	9.20471	3.42588e-20	1.05993e-18	5862	MEI2-like 4
AT1G49980	348.662	1.38463	0.146084	9.47837	2.58278e-21	8.48308e-20	5418	DNA/RNA polymerases superfamily protein
AT1G03830	332.887	1.38459	0.245439	5.64128	1.68795e-08	2.29092e-07	5106	guanylate-binding family protein
AT2G32000	393.269	1.38455	0.140389	9.86226	6.06666e-23	2.15647e-21	6148	DNA topoisomerase, type IA, core
AT4G37480	118.32	1.38435	0.233955	5.91717	3.27524e-09	4.76499e-08	2469	Chaperone DnaJ-domain superfamily protein
AT1G24280	200.665	1.38425	0.195467	7.08173	1.42362e-12	2.73122e-11	3242	glucose-6-phosphate dehydrogenase 3
AT2G38800	147.718	1.38408	0.217672	6.35856	2.03652e-10	3.3179e-09	2407	Plant calmodulin-binding protein-like protein
AT2G19940	213.49	1.38384	0.183885	7.52556	5.24963e-14	1.11442e-12	3191	Putative N-acetyl-gamma-glutamyl-phosphate reductase
AT2G08345	119.629	1.38304	0.249755	5.53761	3.06629e-08	4.06096e-07	1459	Natural antisense transcript overlaps with AT2G29525
AT2G46700	240.536	1.38287	0.172939	7.99631	1.28206e-15	3.02681e-14	4159	CDPK-related kinase 3
AT4G28990	185.721	1.38266	0.206271	6.70311	2.04034e-11	3.58291e-10	2252	RNA-binding protein-like protein
AT5G40910	610.392	1.38256	0.119078	11.6106	3.64254e-31	1.82376e-29	6027	Disease resistance protein (TIR-NBS-LRR class) family
AT1G61380	228.941	1.38215	0.187134	7.38589	1.51441e-13	3.11383e-12	4149	S-domain-1 29
AT1G54710	266.894	1.38214	0.163021	8.47827	2.2857e-17	6.02709e-16	4386	autophagy 18h-like protein
AT5G42880	175.921	1.38214	0.195907	7.05508	1.72507e-12	3.28499e-11	2632	WEAK CHLOROPLAST MOVEMENT UNDER BLUE LIGHT-like protein (DUF827)
AT5G37310	263.232	1.38206	0.166673	8.29201	1.11351e-16	2.81158e-15	3801	Endomembrane protein 70 protein family
AT2G07050	430.721	1.38196	0.135315	10.2129	1.73638e-24	6.57646e-23	6391	cycloartenol synthase 1
AT1G67580	232.864	1.38108	0.172946	7.98565	1.39783e-15	3.29256e-14	4179	Protein kinase superfamily protein
AT1G03190	297.364	1.38079	0.155507	8.87931	6.72768e-19	1.93969e-17	4535	RAD3-like DNA-binding helicase protein
AT1G23800	161.475	1.38048	0.205225	6.72668	1.73583e-11	3.06522e-10	2835	aldehyde dehydrogenase 2B7
AT3G06510	187.895	1.37972	0.205529	6.71303	1.90625e-11	3.3546e-10	3857	Glycosyl hydrolase superfamily protein
AT5G58870	283.618	1.37966	0.159563	8.64653	5.30871e-18	1.45692e-16	4187	FTSH protease 9
AT5G24275	275.041	1.37956	0.161423	8.5462	1.27208e-17	3.41351e-16	4320	En/Spm-like transposon
AT4G33430	256.387	1.3794	0.169231	8.151	3.60924e-16	8.79934e-15	4521	BRI1-associated receptor kinase
AT5G55060	327.209	1.37783	0.149421	9.22111	2.94033e-20	9.14532e-19	4896	Rab3 GTPase-activating protein catalytic subunit
AT1G56085	108.076	1.37727	0.253536	5.43224	5.56523e-08	7.21459e-07	1046	Cyclophilin
AT5G60730	187.471	1.37692	0.190457	7.22954	4.84642e-13	9.67304e-12	2854	Anion-transporting ATPase
AT2G33835	192.735	1.3767	0.191368	7.19397	6.29349e-13	1.24164e-11	3002	Zinc finger C-x8-C-x5-C-x3-H type family protein
AT5G55760	235.576	1.37639	0.182545	7.54002	4.69917e-14	1.00171e-12	3786	sirtuin 1
AT3G48060	124.439	1.37623	0.240811	5.71497	1.09724e-08	1.51627e-07	5796	BAH and TFIIS domain-containing protein
AT1G09020	310.669	1.37485	0.155116	8.86335	7.7644e-19	2.23545e-17	5086	sucrose nonfermenting-like protein
AT2G19380	273.734	1.37438	0.16169	8.50009	1.89443e-17	5.01792e-16	3205	RNA recognition motif (RRM)-containing protein
AT5G54260	396.966	1.37395	0.141509	9.70928	2.75277e-22	9.48136e-21	6014	DNA repair and meiosis protein (Mre11)
AT3G12640	251.808	1.3738	0.167224	8.21533	2.11586e-16	5.23938e-15	3822	RNA binding (RRM/RBD/RNP motifs) family protein
AT5G11240	313.156	1.37343	0.153609	8.94105	3.85502e-19	1.12649e-17	4570	transducin family protein / WD-40 repeat family protein
AT5G42540	447.706	1.3731	0.135336	10.1458	3.4578e-24	1.28823e-22	7480	exoribonuclease 2
AT1G56310	198.664	1.37306	0.19239	7.13689	9.54689e-13	1.85586e-11	3161	Polynucleotidyl transferase, ribonuclease H-like superfamily protein
AT1G11303	203.542	1.37154	0.184084	7.45065	9.28809e-14	1.93373e-12	3184	G-type lectin S-receptor-like Serine/Threonine-kinase
AT5G03650	376.383	1.37133	0.143021	9.58836	8.94998e-22	3.02677e-20	5940	starch branching enzyme 2.2
AT5G66680	177.497	1.3713	0.201345	6.8107	9.71225e-12	1.7535e-10	3305	dolichyl-diphosphooligosaccharide-protein glycosyltransferase 48kDa subunit family protein
AT2G29065	157.238	1.37098	0.207747	6.59929	4.1312e-11	7.09075e-10	2452	GRAS family transcription factor
AT1G71410	294.389	1.37065	0.157278	8.71484	2.91163e-18	8.08794e-17	5006	ARM repeat superfamily protein
AT1G07990	360.958	1.37061	0.143236	9.56889	1.08061e-21	3.6425e-20	6243	SIT4 phosphatase-associated family protein
AT4G10570	342.593	1.37048	0.155528	8.81177	1.23189e-18	3.49767e-17	5105	ubiquitin-specific protease 9
AT2G43330	178.482	1.3696	0.201513	6.79658	1.07133e-11	1.92324e-10	3373	inositol transporter 1
AT4G31120	311.156	1.36942	0.160592	8.52737	1.49707e-17	3.99634e-16	4685	SHK1 binding protein 1
AT4G13720	138.618	1.36902	0.228334	5.99567	2.02644e-09	3.01114e-08	2160	Inosine triphosphate pyrophosphatase family protein
AT4G20340	250.923	1.36811	0.176823	7.73718	1.0165e-14	2.25586e-13	3390	Transcription factor TFIIE, alpha subunit
AT3G18840	170.005	1.36778	0.19916	6.86773	6.52334e-12	1.1935e-10	2253	LOW protein: PPR containing-like protein
AT3G23310	349.413	1.36752	0.152221	8.98384	2.61489e-19	7.69032e-18	4866	AGC (cAMP-dependent, cGMP-dependent and protein kinase C) kinase family protein
AT1G16460	188.592	1.36662	0.194681	7.01976	2.22243e-12	4.1836e-11	3129	rhodanese homologue 2
AT1G74390	143.102	1.36642	0.214483	6.37075	1.88102e-10	3.07189e-09	2417	Polynucleotidyl transferase, ribonuclease H-like superfamily protein
AT5G58190	198.53	1.36615	0.187924	7.26969	3.60324e-13	7.26237e-12	3276	evolutionarily conserved C-terminal region 10
AT3G45040	189.803	1.36602	0.192918	7.08086	1.43265e-12	2.74726e-11	3292	phosphatidate cytidylyltransferase family protein
AT2G27150	408.213	1.36594	0.1428	9.56539	1.11785e-21	3.76182e-20	6723	abscisic aldehyde oxidase 3
AT3G55410	292.97	1.36549	0.157712	8.65812	4.79626e-18	1.31892e-16	4784	2-oxoglutarate dehydrogenase, E1 component
AT2G31280	285.5	1.36545	0.161116	8.47491	2.35268e-17	6.19573e-16	4892	transcription factor bHLH155-like protein
AT3G20540	378.174	1.36511	0.141576	9.64218	5.30497e-22	1.80448e-20	5563	polymerase gamma 1
AT2G20300	277.938	1.36502	0.160903	8.48349	2.18537e-17	5.76994e-16	4446	Protein kinase superfamily protein
AT3G59140	349.157	1.36491	0.149844	9.10884	8.32655e-20	2.52664e-18	5688	multidrug resistance-associated protein 14
AT5G67100	624.638	1.36422	0.116409	11.7192	1.01634e-31	5.24868e-30	9478	DNA-directed DNA polymerase
AT4G28710	669.429	1.36421	0.112942	12.0789	1.36593e-33	7.68215e-32	10170	Myosin family protein with Dil domain-containing protein
AT3G21620	239.73	1.36408	0.170355	8.00733	1.1723e-15	2.77566e-14	3535	ERD (early-responsive to dehydration stress) family protein
AT2G25870	230.425	1.36379	0.17502	7.79221	6.58452e-15	1.48372e-13	3610	haloacid dehalogenase-like hydrolase family protein
AT3G60160	132.89	1.36374	0.225468	6.04847	1.46224e-09	2.19662e-08	6223	multidrug resistance-associated protein 9
AT1G11060	331.411	1.36329	0.153202	8.89863	5.65427e-19	1.6348e-17	5324	WAPL (Wings apart-like protein regulation of heterochromatin) protein
AT1G70630	176.554	1.36318	0.196954	6.9213	4.47525e-12	8.27267e-11	3147	Nucleotide-diphospho-sugar transferase family protein
AT5G13390	202.768	1.36307	0.185465	7.3495	1.98947e-13	4.06367e-12	4021	no exine formation 1
AT1G68000	118.672	1.36291	0.236481	5.76332	8.24771e-09	1.15767e-07	2166	phosphatidylinositol synthase 1
AT2G29560	237.326	1.36222	0.175964	7.74148	9.82645e-15	2.18664e-13	3624	cytosolic enolase
AT5G26830	304.675	1.3621	0.156783	8.68779	3.69544e-18	1.02168e-16	4635	Threonyl-tRNA synthetase
AT4G32970	280.883	1.36179	0.162373	8.38684	4.99399e-17	1.28547e-15	4011	BRISC/BRCA1-A complex protein
AT1G65120	303.633	1.36173	0.156047	8.72641	2.62884e-18	7.34716e-17	5158	Ubiquitin carboxyl-terminal hydrolase-related protein
AT5G25060	478.594	1.36144	0.127513	10.6768	1.30638e-26	5.46179e-25	7103	RNA recognition motif (RRM)-containing protein
AT5G06820	250.407	1.36133	0.175997	7.73498	1.03416e-14	2.29258e-13	4038	STRUBBELIG-receptor family 2
AT5G06350	347.48	1.36127	0.146835	9.27074	1.84854e-20	5.81114e-19	5954	ARM repeat superfamily protein
AT5G37380	168.581	1.36125	0.199322	6.82941	8.52641e-12	1.5462e-10	2612	Chaperone DnaJ-domain superfamily protein
AT1G10810	98.0672	1.36087	0.253312	5.37231	7.77352e-08	9.93926e-07	1794	NAD(P)-linked oxidoreductase superfamily protein
AT2G15900	431.31	1.36034	0.145511	9.34873	8.87046e-21	2.83855e-19	5767	phox domain-containing protein
AT5G60410	386.276	1.36006	0.146005	9.31519	1.2174e-20	3.87154e-19	6453	DNA-binding protein with MIZ/SP-RING zinc finger, PHD-finger and SAP domain-containing protein
AT1G11350	186.574	1.35971	0.191545	7.09862	1.26008e-12	2.43224e-11	3463	S-domain-1 13
AT3G61370	133.152	1.35962	0.220957	6.15332	7.58789e-10	1.17292e-08	2267	pre-mRNA-splicing factor CWC22-like protein (DUF3245)
AT5G53060	335.315	1.35948	0.153512	8.85586	8.30428e-19	2.38921e-17	5525	RNA-binding KH domain-containing protein
AT5G10290	188.13	1.3592	0.19199	7.07956	1.44615e-12	2.77056e-11	3550	leucine-rich repeat transmembrane protein kinase family protein
AT5G49810	474.719	1.3589	0.127874	10.6269	2.23447e-26	9.24781e-25	7105	methionine S-methyltransferase
AT3G59820	266.537	1.35884	0.170137	7.98673	1.38561e-15	3.26566e-14	4245	LETM1-like protein
AT1G71696	259.959	1.35866	0.16442	8.2634	1.41587e-16	3.54796e-15	3837	carboxypeptidase D
AT3G45850	405.356	1.35839	0.1392	9.75856	1.69553e-22	5.88435e-21	6029	P-loop containing nucleoside triphosphate hydrolases superfamily protein
AT3G48110	479.315	1.35828	0.128329	10.5844	3.52105e-26	1.44272e-24	8176	glycine-tRNA ligase
AT3G54480	143.635	1.35814	0.217794	6.23589	4.49218e-10	7.09656e-09	2876	SKP1/ASK-interacting protein 5
AT4G37130	142.824	1.35755	0.218836	6.20352	5.52142e-10	8.639e-09	2657	hydroxyproline-rich glycoprotein family protein
AT2G32930	201.486	1.35722	0.189741	7.15304	8.48787e-13	1.65942e-11	3243	zinc finger nuclease 2
AT1G67790	161.649	1.35691	0.207762	6.5311	6.52888e-11	1.10218e-09	2557	sieve element occlusion protein
AT3G27325	545.78	1.35673	0.121905	11.1293	9.02973e-29	4.15145e-27	7408	hydrolases, acting on ester bond
AT1G03910	275.655	1.35618	0.165831	8.17811	2.88334e-16	7.07582e-15	4553	cactus-binding carboxy-terminal, cactin
AT4G21890	119.802	1.35614	0.234816	5.77533	7.68012e-09	1.08059e-07	2095	zinc finger MYND domain protein
AT2G41620	560.335	1.35513	0.122172	11.092	1.37211e-28	6.23848e-27	7799	Nucleoporin interacting component (Nup93/Nic96-like) family protein
AT1G77250	204.303	1.35487	0.187756	7.21611	5.34961e-13	1.06206e-11	3298	RING/FYVE/PHD-type zinc finger family protein
AT2G14170	656.119	1.35406	0.115859	11.6872	1.4824e-31	7.57927e-30	4627	aldehyde dehydrogenase 6B2
AT1G44900	343.553	1.35354	0.152975	8.84815	8.89784e-19	2.55105e-17	4539	minichromosome maintenance (MCM2/3/5) family protein
AT5G16690	358.783	1.3535	0.145996	9.27082	1.84726e-20	5.81114e-19	5701	origin recognition complex subunit 3
AT5G27410	463.151	1.35349	0.135464	9.99145	1.66134e-23	6.02014e-22	6606	D-aminoacid aminotransferase-like PLP-dependent enzymes superfamily protein
AT5G50310	315.413	1.35296	0.16961	7.97686	1.50106e-15	3.52763e-14	5021	Galactose oxidase/kelch repeat superfamily protein
AT1G53780	328.176	1.35288	0.155053	8.72532	2.65428e-18	7.40314e-17	5033	26S proteasome regulatory complex ATPase
AT4G12120	280.752	1.35236	0.16266	8.31402	9.25111e-17	2.34598e-15	4658	Sec1/munc18-like (SM) proteins superfamily
AT3G24160	185.154	1.35175	0.191174	7.07082	1.54025e-12	2.94124e-11	3371	putative type 1 membrane protein
AT4G02640	127.176	1.35165	0.228268	5.9213	3.19398e-09	4.65668e-08	2411	bZIP transcription factor family protein
AT2G20250	187.301	1.35139	0.191664	7.05082	1.77862e-12	3.3807e-11	3312	hypothetical protein
AT4G04720	264.122	1.35109	0.176693	7.64654	2.06459e-14	4.48723e-13	4151	calcium-dependent protein kinase 21
AT3G08800	246.85	1.35087	0.16898	7.99423	1.30383e-15	3.07644e-14	4281	ARM repeat superfamily protein
AT3G44200	433.207	1.35055	0.146243	9.23499	2.58306e-20	8.05851e-19	5692	serine/threonine-protein kinase NEK5
AT3G45090	323.309	1.35051	0.151236	8.92987	4.26525e-19	1.24459e-17	4728	P-loop containing nucleoside triphosphate hydrolases superfamily protein
AT2G07690	356.809	1.35026	0.144566	9.34012	9.6225e-21	3.07202e-19	4516	Minichromosome maintenance (MCM2/3/5) family protein
AT1G67800	182.372	1.35014	0.193545	6.97586	3.04004e-12	5.6836e-11	3085	Copine (Calcium-dependent phospholipid-binding protein) family
AT3G44680	143.244	1.34962	0.216878	6.22293	4.87954e-10	7.67565e-09	3490	histone deacetylase 9
AT3G15880	483.373	1.34893	0.130048	10.3726	3.30525e-25	1.29609e-23	8212	WUS-interacting protein 2
AT3G26040	94.082	1.3488	0.263196	5.12468	2.98048e-07	3.57379e-06	1353	HXXXD-type acyl-transferase family protein
AT2G12550	393.093	1.34872	0.139145	9.69291	3.23175e-22	1.10753e-20	3949	ubiquitin-associated (UBA)/TS-N domain-containing protein
AT5G24620	156.269	1.3486	0.211662	6.37148	1.87209e-10	3.05851e-09	2410	Pathogenesis-related thaumatin superfamily protein
AT3G15070	186.522	1.34847	0.190352	7.08411	1.39937e-12	2.68972e-11	3306	RING/U-box superfamily protein
AT3G47850	103.962	1.3481	0.249521	5.40274	6.56314e-08	8.45486e-07	1884	tRNA (Ile)-lysidine synthase
AT3G59360	300.182	1.34774	0.160056	8.42042	3.75152e-17	9.71749e-16	5087	UDP-galactose transporter 6
AT2G45460	319.566	1.34745	0.165212	8.15592	3.46545e-16	8.4538e-15	5113	SMAD/FHA domain-containing protein
AT5G63940	212.303	1.3473	0.180124	7.47986	7.44032e-14	1.5633e-12	3484	kinase with adenine nucleotide alpha hydrolases-like domain-containing protein
AT4G01210	287.888	1.34712	0.157412	8.55796	1.14885e-17	3.09495e-16	5204	glycosyl transferase family 1 protein
AT3G43600	462.479	1.34672	0.130431	10.3251	5.42486e-25	2.10513e-23	5713	aldehyde oxidase 2
AT1G13220	291.914	1.34668	0.15891	8.47447	2.36146e-17	6.21488e-16	4842	nuclear matrix constituent protein-like protein
AT5G08550	292.512	1.34658	0.164663	8.17777	2.89143e-16	7.09144e-15	4640	GC-rich sequence DNA-binding factor-like protein
AT3G24570	137.617	1.34649	0.224476	5.99837	1.99305e-09	2.96366e-08	2155	Peroxisomal membrane 22 kDa (Mpv17/PMP22) family protein
AT1G77620	329.146	1.34628	0.152098	8.85139	8.64349e-19	2.48304e-17	5268	P-loop containing nucleoside triphosphate hydrolases superfamily protein
AT4G11840	159.136	1.34602	0.206524	6.51749	7.1494e-11	1.20297e-09	4352	phospholipase D gamma 3
AT5G13640	277.152	1.34598	0.170564	7.89132	2.99018e-15	6.90078e-14	4604	phospholipid:diacylglycerol acyltransferase
AT1G59990	215.474	1.34597	0.186129	7.23141	4.7801e-13	9.54997e-12	3159	DEA(D/H)-box RNA helicase family protein
AT3G54350	300.661	1.34575	0.157179	8.56188	1.1104e-17	2.9953e-16	4964	Forkhead-associated (FHA) domain-containing protein
AT1G72650	257.617	1.34556	0.169563	7.93545	2.09729e-15	4.8952e-14	4355	TRF-like 6
AT5G14620	224.574	1.34534	0.180122	7.46906	8.0768e-14	1.69098e-12	3599	domains rearranged methyltransferase 2
AT1G21170	463.883	1.34525	0.131223	10.2516	1.16386e-24	4.43261e-23	6813	Exocyst complex component SEC5
AT5G53850	288.052	1.34522	0.1586	8.48183	2.21678e-17	5.84912e-16	4290	haloacid dehalogenase-like hydrolase family protein
AT5G09290	120.077	1.345	0.236401	5.68951	1.27407e-08	1.74826e-07	1927	Inositol monophosphatase family protein
AT1G47560	298.928	1.3449	0.15674	8.58047	9.44866e-18	2.56394e-16	6886	exocyst complex component sec3B
AT2G26200	268.725	1.34488	0.163203	8.24048	1.71518e-16	4.2652e-15	3981	S-adenosyl-L-methionine-dependent methyltransferases superfamily protein
AT3G58510	234.535	1.34451	0.172018	7.81609	5.44878e-15	1.23458e-13	3817	DEA(D/H)-box RNA helicase family protein
AT1G65040	251.973	1.34415	0.175668	7.65164	1.98436e-14	4.31742e-13	3984	RING/U-box superfamily protein
AT3G03790	383.531	1.34263	0.151645	8.85375	8.46302e-19	2.43318e-17	6402	ankyrin repeat family protein / regulator of chromosome condensation (RCC1) family protein
AT1G64550	309.734	1.34252	0.154215	8.70554	3.16079e-18	8.7682e-17	4864	general control non-repressible 3
AT5G14270	231.112	1.34237	0.181661	7.38944	1.47446e-13	3.03741e-12	4313	bromodomain and extraterminal domain protein 9
AT1G30470	487.027	1.34224	0.131489	10.208	1.82555e-24	6.9078e-23	7586	SIT4 phosphatase-associated family protein
AT5G54310	240.387	1.34193	0.179404	7.47995	7.43481e-14	1.56295e-12	4284	ARF-GAP domain 5
AT3G46740	228.658	1.34137	0.184389	7.27468	3.47238e-13	7.01239e-12	3598	translocon at the outer envelope membrane of chloroplasts 75-III
AT3G56960	250.209	1.34122	0.167228	8.02032	1.05474e-15	2.50599e-14	4463	phosphatidyl inositol monophosphate 5 kinase 4
AT2G27100	284.773	1.34102	0.163246	8.21468	2.1273e-16	5.26453e-15	4261	C2H2 zinc-finger protein SERRATE (SE)
AT1G70070	243.706	1.34081	0.169112	7.92855	2.21727e-15	5.16642e-14	4180	DEAD/DEAH box helicase
AT1G79230	210.595	1.3408	0.181313	7.39498	1.41426e-13	2.91631e-12	3470	mercaptopyruvate sulfurtransferase 1
AT3G45300	194.538	1.34067	0.190385	7.04192	1.89604e-12	3.59556e-11	3591	isovaleryl-CoA-dehydrogenase
AT5G55810	133.684	1.34046	0.223615	5.9945	2.04115e-09	3.0297e-08	2433	nicotinate/nicotinamide mononucleotide adenyltransferase
AT4G26300	332.911	1.34017	0.147849	9.06447	1.2521e-19	3.74953e-18	5132	Arginyl-tRNA synthetase, class Ic
AT1G77390	166.597	1.33966	0.206944	6.47352	9.57428e-11	1.59659e-09	2631	CYCLIN A1%3B2
AT2G18330	241.796	1.33876	0.173593	7.71206	1.23805e-14	2.72689e-13	3473	AAA-type ATPase family protein
AT5G04140	479.174	1.33876	0.130524	10.2568	1.10299e-24	4.20773e-23	8703	glutamate synthase 1
AT5G27540	370.707	1.33865	0.142153	9.41693	4.64449e-21	1.50263e-19	5038	MIRO-related GTP-ase 1
AT5G57250	239.745	1.33832	0.170668	7.84167	4.44596e-15	1.01295e-13	3776	Pentatricopeptide repeat (PPR) superfamily protein
AT2G35530	242.869	1.33819	0.175389	7.62982	2.35081e-14	5.09314e-13	3773	basic region/leucine zipper transcription factor 16
AT5G04460	285.474	1.33779	0.158939	8.41703	3.86158e-17	9.99627e-16	4590	RING/U-box superfamily protein
AT4G00290	113.704	1.33736	0.242792	5.50824	3.6244e-08	4.76324e-07	2740	Mechanosensitive ion channel protein
AT4G34110	227.777	1.33706	0.177715	7.52359	5.3293e-14	1.13016e-12	4023	poly(A) binding protein 2
AT2G45730	177.089	1.33702	0.194947	6.85841	6.96306e-12	1.27112e-10	3009	eukaryotic initiation factor 3 gamma subunit family protein
AT2G46290	109.627	1.33633	0.242837	5.50297	3.73448e-08	4.89849e-07	2181	Transducin/WD40 repeat-like superfamily protein
AT5G47860	176.269	1.33623	0.19631	6.80673	9.98437e-12	1.79868e-10	2903	Gut esterase (DUF1350)
AT1G76280	279.149	1.33616	0.165497	8.07357	6.82694e-16	1.63815e-14	5200	Tetratricopeptide repeat (TPR)-like superfamily protein
AT3G09040	227.896	1.33605	0.174683	7.64844	2.03427e-14	4.42368e-13	4210	Pentatricopeptide repeat (PPR) superfamily protein
AT5G24060	184.145	1.33604	0.198066	6.74543	1.52577e-11	2.70709e-10	3322	Pentatricopeptide repeat (PPR) superfamily protein
AT4G04180	403.256	1.33551	0.138934	9.61253	7.0788e-22	2.39791e-20	3572	P-loop containing nucleoside triphosphate hydrolases superfamily protein
AT5G57020	127.873	1.33505	0.231909	5.75677	8.57383e-09	1.19975e-07	2326	myristoyl-CoA:protein N-myristoyltransferase
AT3G52120	192.774	1.33497	0.189452	7.04647	1.83512e-12	3.48325e-11	3480	SWAP (Suppressor-of-White-APricot)/surp domain-containing protein / D111/G-patch domain-containing protein
AT2G34290	43.6794	1.33458	0.36124	3.69444	0.000220376	0.00171197	804	Protein kinase superfamily protein
AT3G07400	299.212	1.33449	0.163851	8.14454	3.80722e-16	9.26003e-15	5223	lipase class 3 family protein
AT1G07517	81.4468	1.33414	0.298902	4.46347	8.06438e-06	8.06163e-05	1218	Natural antisense transcript overlaps with AT1G48970
AT3G46760	96.123	1.33401	0.257277	5.18512	2.15874e-07	2.62527e-06	1336	Protein kinase superfamily protein
AT2G41960	294.966	1.33279	0.157613	8.45609	2.76482e-17	7.23024e-16	5185	hypothetical protein
AT5G64390	290.345	1.33234	0.161027	8.27402	1.29519e-16	3.26629e-15	5231	RNA-binding KH domain-containing protein
AT1G53190	170.626	1.33224	0.200741	6.63662	3.20961e-11	5.55304e-10	3260	RING/U-box superfamily protein
AT4G00690	164.458	1.33173	0.328359	4.05571	4.99819e-05	0.000441018	2480	UB-like protease 1B
AT2G30470	264.028	1.33157	0.168038	7.92423	2.29566e-15	5.33999e-14	4849	B3 domain-containing transcription repressor VAL1
AT5G05200	185.06	1.33154	0.197316	6.74827	1.49616e-11	2.65569e-10	3200	Protein kinase superfamily protein
AT1G67930	194.067	1.33076	0.190166	6.9979	2.5983e-12	4.86659e-11	3405	Golgi transport complex protein-like protein
AT5G05660	257.752	1.33065	0.174982	7.60448	2.86057e-14	6.17799e-13	4986	NF-X1-type zinc finger protein NFXL2
AT5G05950	58.5243	1.33051	0.318592	4.17623	2.96378e-05	0.00027167	1254	maternal effect embryo arrest 60
AT1G21810	174.578	1.33024	0.199034	6.68347	2.33343e-11	4.08186e-10	2848	filament-like protein (DUF869)
AT1G15510	165.908	1.32975	0.204683	6.49661	8.21497e-11	1.37832e-09	2647	Tetratricopeptide repeat (TPR)-like superfamily protein
AT5G07350	337.159	1.32974	0.149705	8.88242	6.5423e-19	1.88757e-17	5541	TUDOR-SN protein 1
AT5G12950	214.972	1.32938	0.182366	7.28963	3.10818e-13	6.29237e-12	4540	proline-tRNA ligase (DUF1680)
AT2G04350	246.782	1.32914	0.187316	7.09572	1.28684e-12	2.47923e-11	3674	AMP-dependent synthetase and ligase family protein
AT2G31890	209.561	1.3291	0.187257	7.09775	1.26801e-12	2.44525e-11	3380	RAP
AT2G30105	136.026	1.3291	0.238145	5.58105	2.39072e-08	3.19926e-07	2374	LRR/ubiquitin-like domain protein
AT5G27650	246.56	1.329	0.172571	7.70117	1.34829e-14	2.96336e-13	3947	Tudor/PWWP/MBT superfamily protein
AT1G03960	242.188	1.32898	0.172999	7.68201	1.56608e-14	3.43468e-13	4314	Calcium-binding EF hand family protein
AT4G23940	302.31	1.32871	0.15713	8.45609	2.76488e-17	7.23024e-16	4922	FtsH extracellular protease family
AT2G20470	300.368	1.32816	0.158881	8.35947	6.30018e-17	1.61259e-15	3754	AGC (cAMP-dependent, cGMP-dependent and protein kinase C) kinase family protein
AT3G43240	407.038	1.32781	0.140784	9.43158	4.03955e-21	1.31209e-19	5116	ARID/BRIGHT DNA-binding domain-containing protein
AT1G21380	208.586	1.32749	0.183332	7.24094	4.45578e-13	8.92406e-12	3144	Target of Myb protein 1
AT3G28640	39.2782	1.32736	0.377109	3.51982	0.000431839	0.00314597	1514	Tetratricopeptide repeat (TPR)-like superfamily protein
AT5G19620	302.892	1.32697	0.15522	8.54896	1.24207e-17	3.33952e-16	4697	outer envelope protein of 80 kDa
AT3G54760	206.066	1.32597	0.198977	6.66394	2.66578e-11	4.63755e-10	3480	dentin sialophosphoprotein-like protein
AT1G27752	351.824	1.32596	0.149894	8.84598	9.07254e-19	2.5975e-17	5529	Ubiquitin system component Cue protein
AT2G40070	187.812	1.3253	0.195895	6.76537	1.32972e-11	2.36948e-10	3543	flocculation FLO11-like protein
AT5G53320	139.544	1.32512	0.22733	5.82908	5.57341e-09	7.95072e-08	2157	Leucine-rich repeat protein kinase family protein
AT5G22480	320.392	1.32451	0.154882	8.5517	1.21289e-17	3.26535e-16	5362	ZPR1 zinc-finger domain protein
AT1G65010	301.412	1.32401	0.162279	8.15882	3.38315e-16	8.25795e-15	5204	WEB family protein (DUF827)
AT2G23700	300.49	1.32381	0.160032	8.27216	1.3155e-16	3.31141e-15	3957	Itga6 (Protein of unknown function, DUF547)
AT4G38270	203.367	1.32292	0.185291	7.13967	9.35547e-13	1.8221e-11	3345	galacturonosyltransferase 3
AT1G30000	214.195	1.32259	0.178642	7.40356	1.32581e-13	2.74357e-12	3402	alpha-mannosidase 3
AT1G68100	147.44	1.32257	0.220123	6.00831	1.87469e-09	2.79576e-08	3150	ZIP metal ion transporter family
AT3G59670	211.831	1.32172	0.182309	7.24991	4.17055e-13	8.37701e-12	3250	elongation factor
AT2G18960	299.62	1.32054	0.173573	7.60794	2.78494e-14	6.02417e-13	6108	H[+]-ATPase 1
AT5G47435	135.074	1.31949	0.219768	6.004	1.92512e-09	2.86888e-08	2316	formyltetrahydrofolate deformylase
AT3G11560	353.514	1.31867	0.146174	9.02125	1.85956e-19	5.52832e-18	6649	LETM1-like protein
AT2G38040	204.9	1.3186	0.182104	7.24094	4.45594e-13	8.92406e-12	4138	acetyl Co-enzyme a carboxylase carboxyltransferase alpha subunit
AT5G23910	323.361	1.31798	0.15072	8.74459	2.23829e-18	6.2813e-17	4832	ATP binding microtubule motor family protein
AT1G22275	276.089	1.31795	0.165632	7.95708	1.76146e-15	4.12306e-14	5648	Myosin heavy chain-related protein
AT2G44950	421.489	1.31775	0.137793	9.56325	1.14113e-21	3.83705e-20	6477	histone mono-ubiquitination 1
AT1G13340	125.556	1.31758	0.228823	5.75807	8.50799e-09	1.19094e-07	1781	Regulator of Vps4 activity in the MVB pathway protein
AT2G01220	187.456	1.31751	0.201773	6.52964	6.59284e-11	1.11206e-09	3588	Nucleotidylyl transferase superfamily protein
AT5G22040	133.009	1.31728	0.220987	5.96089	2.50861e-09	3.6955e-08	2398	ubiquitin carboxyl-terminal hydrolase
AT4G00460	145.814	1.31725	0.212096	6.2106	5.27816e-10	8.271e-09	2697	RHO guanyl-nucleotide exchange factor 3
AT1G67792	171.586	1.31724	0.200526	6.5689	5.06873e-11	8.63852e-10	2874	Natural antisense transcript overlaps with AT1G67790
AT2G42330	237.658	1.31715	0.176081	7.48033	7.41386e-14	1.55934e-12	3641	GC-rich sequence DNA-binding factor-like protein with Tuftelin interacting domain-containing protein
AT4G19710	303.982	1.31659	0.157704	8.34849	6.91406e-17	1.76313e-15	4954	aspartate kinase-homoserine dehydrogenase ii
AT5G12920	319.738	1.31625	0.150842	8.726	2.63832e-18	7.36863e-17	5176	Transducin/WD40 repeat-like superfamily protein
AT1G02890	401.142	1.31602	0.140541	9.36394	7.68156e-21	2.46579e-19	6917	AAA-type ATPase family protein
AT1G19230	376.071	1.31601	0.142267	9.25023	2.24015e-20	7.01004e-19	5433	Riboflavin synthase-like superfamily protein
AT5G61030	137.119	1.31542	0.219428	5.99479	2.03745e-09	3.0253e-08	2218	glycine-rich RNA-binding protein 3
AT5G19840	236.773	1.31534	0.174092	7.55546	4.17371e-14	8.9341e-13	4057	2-oxoglutarate (2OG) and Fe(II)-dependent oxygenase superfamily protein
AT5G57940	223.177	1.31533	0.175944	7.47585	7.67051e-14	1.61002e-12	4056	cyclic nucleotide gated channel 5
AT5G10010	224.001	1.31523	0.175977	7.47385	7.78817e-14	1.63388e-12	3975	myosin-H heavy protein
AT2G25760	277.803	1.31491	0.165044	7.96699	1.62583e-15	3.81212e-14	4813	Protein kinase family protein
AT3G54440	517.206	1.31489	0.133726	9.83274	8.1374e-23	2.87512e-21	8991	glycoside hydrolase family 2 protein
AT1G71820	471.446	1.31481	0.130009	10.1133	4.82471e-24	1.78614e-22	7560	SEC6
AT3G19170	408.23	1.3133	0.13761	9.54358	1.3798e-21	4.60189e-20	6787	presequence protease 1
AT1G05460	237.21	1.31295	0.172973	7.59049	3.18687e-14	6.85745e-13	3886	P-loop containing nucleoside triphosphate hydrolases superfamily protein
AT2G30200	156.234	1.31206	0.205362	6.38901	1.66959e-10	2.73968e-09	2828	EMBRYO DEFECTIVE 3147
AT1G65950	299.308	1.31197	0.168547	7.784	7.02687e-15	1.58166e-13	4462	Protein kinase superfamily protein
AT3G28730	214.959	1.31183	0.181068	7.24495	4.32586e-13	8.672e-12	3841	high mobility group
AT5G16210	436.357	1.31158	0.133952	9.79139	1.22599e-22	4.28013e-21	7473	HEAT repeat-containing protein
AT3G47990	201.168	1.3111	0.186275	7.03849	1.94334e-12	3.68016e-11	3255	SUGAR-INSENSITIVE 3
AT2G40715	177.587	1.31089	0.195256	6.71367	1.89795e-11	3.34144e-10	2704	hypothetical protein
AT5G45350	140.872	1.31059	0.220507	5.9435	2.78995e-09	4.09087e-08	2270	proline-rich family protein
AT2G47300	232.63	1.31021	0.177397	7.38574	1.51603e-13	3.11523e-12	3798	ribonuclease Ps
AT4G23660	250.155	1.30986	0.175013	7.48436	7.18982e-14	1.51455e-12	4238	polyprenyltransferase 1
AT1G50510	178.587	1.30978	0.197379	6.63587	3.22597e-11	5.57899e-10	3224	indigoidine synthase A family protein
AT3G12070	154.19	1.30918	0.207441	6.31111	2.77049e-10	4.45535e-09	2814	RAB geranylgeranyl transferase beta subunit 2
AT3G57410	420.139	1.30909	0.137239	9.53873	1.44594e-21	4.81466e-20	8023	villin 3
AT4G01290	361.492	1.3089	0.146989	8.90472	5.35214e-19	1.55182e-17	6521	chorismate synthase
AT1G78280	290.113	1.30873	0.160895	8.13404	4.15204e-16	1.00689e-14	4818	transferases, transferring glycosyl groups
AT2G26140	235.032	1.30843	0.173664	7.53427	4.91073e-14	1.04356e-12	3887	FTSH protease 4
AT2G34020	188.704	1.30821	0.192722	6.78803	1.13673e-11	2.03709e-10	2826	Calcium-binding EF-hand family protein
AT1G10050	276.519	1.30813	0.169526	7.71642	1.19643e-14	2.63947e-13	4839	glycosyl hydrolase family 10 protein / carbohydrate-binding domain-containing protein
AT3G28480	153.841	1.30781	0.221447	5.90575	3.51037e-09	5.09624e-08	2402	Oxoglutarate/iron-dependent oxygenase
AT1G08210	214	1.30775	0.178546	7.32447	2.39844e-13	4.88201e-12	3770	Eukaryotic aspartyl protease family protein
AT5G11480	129.51	1.30682	0.228903	5.70905	1.13612e-08	1.56735e-07	2491	P-loop containing nucleoside triphosphate hydrolases superfamily protein
AT1G29170	320.214	1.30653	0.151163	8.64316	5.46792e-18	1.49861e-16	5076	SCAR family protein
AT3G24360	506.876	1.30623	0.128154	10.1927	2.13818e-24	8.06109e-23	3259	ATP-dependent caseinolytic (Clp) protease/crotonase family protein
AT1G34260	468.741	1.30612	0.130684	9.9945	1.61102e-23	5.84292e-22	6889	FORMS APLOID AND BINUCLEATE CELLS 1A
AT2G40930	375.479	1.30589	0.140736	9.27902	1.71041e-20	5.3976e-19	6217	ubiquitin-specific protease 5
AT1G10320	267.981	1.3057	0.16265	8.02769	9.9326e-16	2.36539e-14	4258	Zinc finger C-x8-C-x5-C-x3-H type family protein
AT4G33400	181.988	1.30511	0.202388	6.44857	1.12907e-10	1.87446e-09	2823	Vacuolar import/degradation, Vid27-related protein
AT2G36360	302.667	1.30495	0.165202	7.89912	2.80871e-15	6.49763e-14	4791	Galactose oxidase/kelch repeat superfamily protein
AT5G46340	281.083	1.30475	0.163576	7.97641	1.50647e-15	3.53832e-14	4385	O-acetyltransferase family protein
AT5G10250	134.623	1.30444	0.22749	5.73404	9.80659e-09	1.36296e-07	2555	Phototropic-responsive NPH3 family protein
AT2G41210	219.02	1.30408	0.177914	7.32984	2.30427e-13	4.69266e-12	3492	phosphatidylinositol- 4-phosphate 5-kinase 5
AT5G57580	176.16	1.30402	0.196279	6.6437	3.059e-11	5.3014e-10	3505	Calmodulin-binding protein
AT4G15110	196.932	1.30381	0.189276	6.88842	5.64162e-12	1.03541e-10	3471	cytochrome P450, family 97, subfamily B, polypeptide 3
AT2G29525	173.513	1.30374	0.207297	6.28921	3.19077e-10	5.0953e-09	2536	Inositol phosphorylceramide synthase 3
AT1G19580	183.25	1.30362	0.196134	6.64656	3.00026e-11	5.20181e-10	2885	gamma carbonic anhydrase 1
AT1G79650	187.695	1.30359	0.192759	6.76283	1.3532e-11	2.40924e-10	3370	Rad23 UV excision repair protein family
AT2G28360	349.4	1.30318	0.144483	9.01962	1.8875e-19	5.60326e-18	5940	SIT4 phosphatase-associated family protein
AT1G48850	190.851	1.30306	0.198501	6.56453	5.21975e-11	8.88483e-10	3249	chorismate synthase, putative / 5-enolpyruvylshikimate-3-phosphate phospholyase
AT4G30790	365.152	1.30283	0.142831	9.1215	7.40889e-20	2.25988e-18	6253	autophagy-like protein
AT4G26980	110.745	1.30249	0.247369	5.26539	1.39895e-07	1.73678e-06	2176	RNI-like superfamily protein
AT4G15570	591.715	1.30234	0.124646	10.4483	1.4911e-25	5.93205e-24	6454	P-loop containing nucleoside triphosphate hydrolases superfamily protein
AT2G31060	362.584	1.30225	0.154244	8.44284	3.09721e-17	8.06334e-16	5624	elongation factor family protein
AT5G58550	238.61	1.30213	0.179665	7.24756	4.24353e-13	8.51527e-12	3591	ETO1-like 2
AT5G65240	248.129	1.30188	0.16985	7.66489	1.78989e-14	3.90882e-13	4588	Leucine-rich repeat protein kinase family protein
[truncated: 4,084 more rows]
