# Supplementary material for: The Arabidopsis PHD-finger protein EDM2 has multiple roles in balancing NLR immune receptor gene expression
Source: PLoS Genet. 2020 Sep 14;16(9):e1008993. doi: 10.1371/journal.pgen.1008993 (PMC7529245; doi:10.1371/journal.pgen.1008993)
Supplement: S9 Table — List of HA-EDM2 associated genes (A) and TEs (B) showing significant changes of H3K9me2 and/or transcript levels in edm2 and/or ibm1. (XLSX) [file pgen.1008993.s029.xlsx]

## Sheet: S9 Table
S9A Table. List of HA-EDM2 associated genes showing significant changes of H3K9me2 and/or transcript levels in edm2 and/or ibm1
geneID	H3K9me2 level change in edm2	Transcript change in edm2	H3K9me2 level change in ibm1	Transcript change in ibm1
AT1G22190	NC	Up-regulated	NC	Down-regulated
AT1G37130	NC	NC	NC	Down-regulated
AT1G50745	Hyper-methylated	NC	Hyper-methylated	NC
AT1G58602	Hypo-methylated	Down-regulated	Hypo-methylated	Up-regulated
AT1G59870	NC	NC	NC	Down-regulated
AT2G05825	NC	Down-regulated	NC	NC
AT2G07629	NC	Up-regulated	NC	Down-regulated
AT2G19800	NC	Up-regulated	NC	Down-regulated
AT2G20670	NC	NC	NC	Down-regulated
AT2G31810	NC	NC	Hyper-methylated	NC
AT3G00220	NC	Down-regulated	NC	Up-regulated
AT3G05410	NC	Down-regulated	Hyper-methylated	Up-regulated
AT3G10720	NC	NC	NC	Down-regulated
AT3G11700	NC	Up-regulated	NC	Down-regulated
AT3G15450	NC	NC	NC	Down-regulated
AT3G30775	NC	NC	NC	Down-regulated
AT3G47340	NC	NC	Hypo-methylated	Down-regulated
AT4G13560	Hypo-methylated	NC	Hypo-methylated	Up-regulated
AT4G13570	NC	NC	NC	Up-regulated
AT4G13575	Hypo-methylated	NC	Hypo-methylated	Up-regulated
AT4G16860	Hypo-methylated	Down-regulated	NC	Up-regulated
AT4G16900	Hyper-methylated	NC	Hyper-methylated	NC
AT4G23180	NC	NC	NC	Down-regulated
AT4G30210	NC	Up-regulated	NC	Down-regulated
AT4G37610	NC	Down-regulated	NC	Down-regulated
AT5G07440	NC	Up-regulated	NC	Down-regulated
AT5G22920	NC	NC	NC	Down-regulated
AT5G41080	NC	NC	NC	Down-regulated
AT5G55390	Hyper-methylated	Down-regulated	Hyper-methylated	Down-regulated
S9B Table. List of HA-EDM2 associated TEs showing significant changes of H3K9me2 and/or transcript levels in edm2 and/or ibm1
geneID	H3K9me2 level change in edm2	Transcript change in edm2	H3K9me2 level change in ibm1	Transcript change in ibm1
AT1TE12295	Hypo-methylated	Down-regulated	Hypo-methylated	NC
AT1TE24850	Hypo-methylated	Down-regulated	Hypo-methylated	NC
AT1TE25655	NC	NC	NC	Up-regulated
AT1TE59755	Hypo-methylated	Down-regulated	Hypo-methylated	NC
AT1TE71045	Hypo-methylated	Down-regulated	Hypo-methylated	NC
AT1TE71770	Hypo-methylated	Up-regulated	Hypo-methylated	Up-regulated
AT1TE71775	Hypo-methylated	Down-regulated	NC	Up-regulated
AT1TE71780	NC	Down-regulated	NC	NC
AT1TE71785	NC	Down-regulated	NC	NC
AT1TE71790	NC	Down-regulated	Hypo-methylated	NC
AT1TE71795	NC	Down-regulated	NC	NC
AT1TE71800	NC	Down-regulated	NC	NC
AT1TE71805	NC	Down-regulated	NC	NC
AT1TE71810	NC	Down-regulated	Hypo-methylated	NC
AT1TE71815	NC	Down-regulated	NC	NC
AT1TE71820	NC	Down-regulated	NC	NC
AT1TE71825	NC	Down-regulated	NC	NC
AT1TE71830	NC	Down-regulated	NC	NC
AT1TE71950	Hyper-methylated	Down-regulated	Hyper-methylated	Down-regulated
AT1TE72060	Hyper-methylated	Down-regulated	Hyper-methylated	Down-regulated
AT3TE06550	NC	Down-regulated	Hyper-methylated	Up-regulated
AT3TE54550	NC	Down-regulated	Hypo-methylated	NC
AT3TE89830	Hypo-methylated	Down-regulated	Hypo-methylated	NC
AT3TE92525	Hypo-methylated	Down-regulated	Hypo-methylated	NC
AT4TE42860	Hyper-methylated	Down-regulated	Hyper-methylated	NC
AT4TE42870	NC	Down-regulated	NC	NC
AT4TE42875	Hypo-methylated	Down-regulated	NC	NC
AT4TE42950	Hyper-methylated	NC	Hyper-methylated	Down-regulated
AT4TE51100	NC	Down-regulated	NC	NC
AT5TE15240	Hypo-methylated	Down-regulated	Hypo-methylated	NC
AT5TE15245	Hyper-methylated	Down-regulated	NC	NC
AT5TE15250	NC	Down-regulated	NC	NC
AT5TE31200	NC	Down-regulated	NC	NC
AT5TE67885	NC	Down-regulated	Hypo-methylated	NC
AT5TE80015	NC	NC	Hypo-methylated	NC
