# Supplementary material for: The Arabidopsis PHD-finger protein EDM2 has multiple roles in balancing NLR immune receptor gene expression
Source: PLoS Genet. 2020 Sep 14;16(9):e1008993. doi: 10.1371/journal.pgen.1008993 (PMC7529245; doi:10.1371/journal.pgen.1008993)
Supplement: S10 Table — (XLSX) [file pgen.1008993.s030.xlsx]

## Sheet: S10 Table
S10 Table. Primers used in this study
Primer name	Sequence (5'-3')	Comments	Reference
RPP4 exon3 F	CCCACGGTATTATTTTCGACAAGG	Primers used in figure 5
RPP4 exon3 R	AGATTACGCATGCCTTTGAACG	Primers used in figure 5
RPP4 exon4 F	TCCTTCCTCGATTCAGAATGCC	Primers used in figure 5
RPP4 exon4 R	CGTGGCAAGTAAATGAGGCC	Primers used in figure 5
RPP4 exon5 F	CTTTAGCCATAAACCTGGAGAGACT	Primers used in figure 5
RPP4 exon5 R	CATTCTGAATCGAGGAAGGAAGTGT	Primers used in figure 5
RPP4 exon6 F	GTTGAGTGATGCAACTGTGGTAGC	Primers used in figure 5
RPP4 exon6 R	CGTCGCCATCCTCATCTTTATAGC	Primers used in figure 5
RPP4 full-length 3'UTR containing F	GAGGATGGCGACGTATATTG	Primers used in figure 5
RPP4 full-length 3'UTR containing R	GATACAGACATATGATTAGGGATTG	Primers used in figure 5
COPIA4 F	GCAAACAATCTTCAACATTAACACGTCT	Primers used in figure 5	Tsuchiya & Eulgem, 2013a
COPIA4 R	AGCAGGAGTCTCGATAGAACCATC	Primers used in figure 5	Tsuchiya & Eulgem, 2013a
ACT8 RT F	CAGTGTCTGGATTGGTGGTTCTATC	ACTIN8 internal control	Tsuchiya & Eulgem, 2013b
ACT8 RT R	ATCCCGTCATGGAAACGATGT	ACTIN8 internal control	Tsuchiya & Eulgem, 2013b
ACT8 ChIP F	CTAAAGAGACATCGTTTCCATGACGG	Negative control for H3K9me2	Tsuchiya & Eulgem, 2013b
ACT8 ChIP R	TCCTTAGACATCTCTCCAAACGC	Negative control for H3K9me2	Tsuchiya & Eulgem, 2013b
3'RACE 1-1	ATCTTTCGAAGGCCACCAATCTGAAGCG	3'RACE for RPP4
3'RACE 1-2	CCAATCTGAAGCGTTTATATCTCAACGGG	3'RACE for RPP4
AT4G16900 exon3 F	CAGATTGCTAGACTGGGATAGG	Primers used in figure 6
AT4G16900 exon3 R	CCCATCATTGTGAGTTGAATGAG	Primers used in figure 6
AT4G16900 exon6 F	GTGATGCCAGTGTGGAAGAT	Primers used in figure 6
AT4G16900 exon6 R	AGGCCAAATGTTTGTGGTTAAG	Primers used in figure 6
AT4G16900 exon9 F	GGGTGCCCAAGACCTTTAG	Primers used in figure 6
AT4G16900 exon9 R	CCGATTTCCTCCGACGATTTAT	Primers used in figure 6
