# Supplementary material for: The Arabidopsis PHD-finger protein EDM2 has multiple roles in balancing NLR immune receptor gene expression
Source: PLoS Genet. 2020 Sep 14;16(9):e1008993. doi: 10.1371/journal.pgen.1008993 (PMC7529245; doi:10.1371/journal.pgen.1008993)
Supplement: S11 Table — (XLSX) [file pgen.1008993.s031.xlsx]

## Sheet: S11 Table
S11 Table. Read mapping statistics for H3K9me2 ChIP-seq, HA-EDM2 ChIP-seq and RNA-seq.
ChIP-Seq edm2	Raw	Trimmed	None Unique Mapped	Uniquely Mapped
H3K9me2_Col-R1	18606975	18242859	17786013	9064662
H3K9me2_Col-R2	19910163	19467131	18931043	9980236
H3K9me2_edm2-2-R1	16213061	15854587	15428460	7864760
H3K9me2_edm2-2-R2	17096709	16806383	16381391	8361338
H3C_Col-R1	15212656	15048295	14900383	12850718
H3C_Col-R2	15540685	15369653	15216285	13216638
H3C_edm2-2-R1	15104731	14938360	16452573	14232601
H3C_edm2-2-R2	14982797	14821542	14665217	12509397
Input_Col-R1	15826906	15584881	15426849	11389624
Input_Col-R2	20841848	20557359	20374304	14853032
Input_edm2-2-R1	20333289	20084836	19910470	14163619
Input_edm2-2-R2	19546630	19299952	19128172	13628152
ChIP-seq HA-EDM2	Raw	Trimmed	None Unique Mapped	Uniquely Mapped
antiHAtag_Col-R1	28148387	27029923	26407641	21033074
antiHAtag_Col-R2	26972648	26091713	25532003	20630293
antiHAtag_HA-EDM2-R1	30208778	29000675	28277640	22110714
antiHAtag_HA-EDM2-R2	29866534	28681566	27988713	22147231
Input_Col-R1	28077097	27444969	27011359	20428286
Input_Col-R2	29839109	29173714	28721954	21855091
Input_HA-EDM2-R1	31212591	30507347	30025104	22452223
Input_HA-EDM2-R2	29589526	28917848	28455690	21298303
RNA-Seq edm2	Raw	Trimmed	HiSat2 NonUnique & Paired	Uniquely Mapped & Paired
Col_0_R1	148719952	130684210	135446418	122032428
Col_0_R2	167279912	147748216	153724152	137269980
Col_0_R3	173111914	152802630	158450118	142519326
edm2-2_R1	184219778	160812784	167147086	148725688
edm2-2_R2	214130126	189008156	196682398	175291558
edm2-2_R3	185317296	164253336	171494322	152014052
